# Supplementary material for: Spatially resolved proteomic map shows that extracellular matrix regulates epidermal growth
Source: Nat Commun. 2022 Jul 11;13:4012. doi: 10.1038/s41467-022-31659-9 (PMC9273758; doi:10.1038/s41467-022-31659-9)
Supplement: Supplementary file 4 — Supplementary Data 1 [file 41467_2022_31659_MOESM4_ESM.xlsx]

## Sheet: Supplementary Data 1
Supplementary Data 1. Overview of the characteristics of patients diagnosed with Syphilis involved in the study.
NO.	Gender	Age	Syphilis stage	Serum RPR titer	Serum TPPA	Biopsy site	Immunohistochemical staining For Treponema pallidum
1	Male	45~50	Secondary	1:32	Positive	Scrotum	Positive
2	Male	35~40	Secondary	1:128	Positive	Palm	Positive
3	Male	30~35	Secondary	1:128	Positive	Foreskin	Positive
4	Male	60~65	Secondary	1:128	Positive	Sole	Positive
5	Male	18~20	Secondary	1:128	Positive	Scrotum	Positive
