# Supplementary material for: Spatially resolved proteomic map shows that extracellular matrix regulates epidermal growth
Source: Nat Commun. 2022 Jul 11;13:4012. doi: 10.1038/s41467-022-31659-9 (PMC9273758; doi:10.1038/s41467-022-31659-9)
Supplement: Supplementary file 5 — Supplementary Data 2 [file 41467_2022_31659_MOESM5_ESM.xlsx]

## Sheet: Supplementary Data 2
Supplementary Data 2. All protein identified in six different skin layers of stratum corneum (SC), granular-spinous (GS), basal layer (BL), Basement membrane (BM), superficial dermis (SD), and deep dermis (DD).
Gene symbol	Normalized Protein Intensity (SC)				Normalized Protein Intensity (GS)				Normalized Protein Intensity (BL)			Normalized Protein Intensity (BM)					Normalized Protein Intensity (SD)				Normalized Protein Intensity (DD)
	NO.1	NO.2	NO.3	NO.4	NO.1	NO.2	NO.3	NO.4	NO.1	NO.2	NO.3	NO.1	NO.2	NO.3	NO.4	NO.5	NO.1	NO.2	NO.3	NO.4	NO.1	NO.2	NO.3	NO.4
A1BG	3.79196	5.62441	5.41626	5.35904	4.34217	5.76804	5.1185	5.83808	6.12715	4.87483	4.82167		4.10919	3.43121	5.26796	3.90977	6.27898	7.45648	6.99741	7.679	6.75133	6.67024	7.18419	6.47697
A2M	5.55316	7.01196	5.73873	5.06613	7.05583	7.11356	6.48095	6.19448	6.22162	5.98138	5.70328	-11.6559	7.31041	4.86864	6.79418	5.6365	9.89291	9.04561	9.19885	7.94904	10.087	8.76538	9.32317	7.78542
A2ML1	9.49595	9.28065	10.8428	8.83604	6.43131	7.09448	9.31465	6.09285	6.64317	6.13828	4.81496	3.50201	8.1137	4.72324	6.31662	2.5673	5.40144	5.18262	5.4608	5.17444	4.71573	5.08785	3.65318	4.47575
AAAS	3.99377	3.84815	6.13716	4.18931	6.23184	4.87598	3.80979	3.79673	5.46193	4.65643	3.52923						4.1392	3.58386	3.8223	-0.489975	3.69099		5.20569
AACS	6.47992	4.61112	5.13661	3.83841	6.19395	4.57419	4.91175	4.61905		4.21663	4.40269		5.63385					4.15732				7.78151
AADAC	3.9736	5.16887	6.20294	3.99405	-0.0171173	3.9669	4.96072	2.60265	3.25393	-10.3779	-10.8265	-12.0643	-0.486094	-11.9618	1.79756			-10.3573	0.756728	4.47621	-11.4917	-11.4873	-10.7764	1.72008
AADACL2	6.18242	4.48671	3.73169	2.88171		-0.708059	2.45703	3.0056									-10.6663	1.59676
AAK1	2.18213			8.86068		-10.5728	9.6619	9.24861			10.3749	11.0483	10.8417	11.134	11.1316	11.7165			0.28459	10.0294			3.27589	10.8475
AAMDC	5.83035	5.38529	8.94354	9.16281	9.51068	7.9726	4.67455	4.72798	2.2147	4.8311	4.29746						6.24877	5.59548	4.85529	4.42826	5.3601	8.09468	4.50193	3.98087
AAMP	4.75029	2.39272	3.45144	6.17462	3.3932	3.05268	5.15459	5.28281	4.51778	3.15818	4.29569							4.53985		3.27364
AARS1	5.80123	5.28762	5.9831	6.02128	5.80225	5.50937	6.62814	6.25873	4.36544	5.71308	5.20554	-12.0681	3.51104	5.75957	4.00255	4.02565	5.3584	5.93574	5.75623	6.59915	4.42331	4.42579	5.49768	4.82052
AARS2	2.40825	4.11579	4.89225	3.24048	3.56874	1.79742	2.28117	3.05452	4.28614	3.77053	3.21424						0.581446	1.57597	2.29	4.18262	2.0772	-1.95572	3.50395
AARSD1	4.94925	2.31244	3.66432	4.9636	3.75095	6.14761	5.68604	5.52555	1.92095	6.47691	6.14562						7.93847	4.73788	1.49979	5.54574		2.74556	-0.119563
AASDHPPT	2.84623	2.65855	2.15673	3.44741	2.80204	2.8249	4.33883	3.28476	3.36947	3.34798	3.00407				-5.02629		3.84645	2.9851	1.77186	2.58922		1.83929	1.60358
AASS	7.20006	2.81334	4.37331	5.35979	4.9766	3.62189	5.19876	3.69753	7.38779	6.78259	3.95703		8.61915	9.78932	9.17947		3.40505	4.37759	2.42954	4.37074	2.52215		4.24504
AATF	1.03131	2.79818		3.73279	1.43662	1.32411	4.76834	4.92304	-10.727	3.10924	4.87046						-1.57934			4.37096				2.05989
ABAT	3.9937		3.79658														0.971149		1.31097				5.84614
ABCA12	4.40871	5.06198	5.62574	5.05783	-10.7383	-0.385799	5.33558	4.16307				6.67014	2.94565						1.39129			2.62203	2.28025
ABCB1												5.18987	1.63619				5.4914	3.90927	4.26541	2.4863
ABCB8	3.00971	2.73897	4.1432	3.07407	3.32626		3.53272	2.22717		3.62575	4.05101							3.58359	2.77366	-0.00370969
ABCD1					3.40244		3.18272			2.18983							4.67737	3.34598	4.16905	3.37643		2.81695	2.51051
ABCD3	5.16204	5.14632	5.56891	4.926	3.57603	3.25097	4.92717	4.00778	1.68878	2.75138	5.77013		3.11344				2.23223	2.70141	3.90639	1.39528	1.30915	1.49215	2.03402	0.77717
ABCE1	5.07348	5.56773	5.64161	5.73668	4.53966	5.07731	6.00664	5.1827	4.94435	6.08569	4.81614	-0.841421	5.2709	4.24213	5.0457	0.254946	1.93122	4.62433	2.43012	3.53862	5.82514	1.91376	4.16619	3.84773
ABCF1	4.24212	4.34552	4.56836	4.96276	5.70619	4.15337	5.25727	4.90684	3.78095	4.71936	4.47532		2.66048	-12.0251	3.56281		2.94777	3.61319	3.65812	3.09876	3.25769	3.17362	3.33988
ABCF2	5.26165	4.89231	8.84902	5.04762	4.01247	5.73542	5.52479	4.12137	5.09039	5.27647	3.95608		4.36471		6.15098		2.48156	2.42924	3.76142	3.81402		3.50627	1.01649
ABCF3	3.88733	3.75781	4.03385	4.25124	3.42391	2.84264	4.80587	4.15905	3.83429	4.27127	3.72143	-12.0734			1.89955		3.60903	3.62926	2.81131	2.49043	-5.25294	0.13325	2.60319	2.30606
ABHD10	4.03792	4.8186	3.80391	4.92705	4.22757	5.29766	4.63501	3.90122	5.6527	5.47565	4.47573						4.95617	5.35835	5.29643	4.65402	2.38559	3.98954	4.52562	2.79016
ABHD11	4.08702	3.15147	1.79445	3.64168	2.45323	3.27239	4.29441	3.97776	2.27124	3.1718	2.93062			8.1552			4.48415	4.11152	4.70858	0.859552	0.889132	-0.145695	1.97552
ABHD12	2.28621	2.31037	2.21106	3.61181	1.55553	1.12458			1.25542		0.925392		1.92915				2.40544	1.74605	2.29451	3.0107			2.89053
ABHD14B	5.86886	5.87161	6.13946	5.67611	5.82325	6.02802	6.39327	5.75428	5.16337	6.33242	5.52584		3.29687	1.44893	4.39596		6.31211	5.90854	6.51016	5.88394	4.68969	5.20994	5.66599	4.66633
ABHD16A	3.42041	3.16014	3.61585	4.6753	2.86069	3.83041	3.80497	2.26236	4.45166	3.49376	-0.587494	4.15977		6.61261			1.54966	2.28558	2.94686	2.28149	-11.4917	-2.05459	1.08099
ABHD5	4.79061	4.77648	4.04445	3.1874	4.52075	0.688839	2.08123		1.42039				2.34574
ABI1	6.27109	5.68401	5.79618	6.09399	5.67077	6.23439	5.99573	5.89885	6.06521	5.7118	5.04831		2.26272		-12.0154		4.26843	5.30806	4.56065	5.14668	3.19034	3.02882	4.46662	3.2048
ABI3							5.52227	2.46431									3.60598	4.26437	4.31487	4.14951
ABI3BP	0.414301	6.63608	2.92508	2.58422	6.08529	4.1513	3.56228	4.94608	4.9937	4.93677	5.61458	3.3761	4.34843	5.27108	6.89989	5.72228	8.43294	9.84771	9.97527	9.79774	8.54778	10.4289	9.65346	9.83001
ABLIM1	7.48486	6.8098	6.25464	4.72481	4.65336	5.92504	5.72113	4.87375	5.26181	5.06893	3.83942			2.88885	3.42081		5.50725	4.46139	5.06492	4.83162	5.61318		3.88277	1.81791
ABRACL	6.18116	4.80776	5.36061	5.76504	6.33845	5.38919	5.95252	6.48532	5.62418	5.53747	5.70599		3.78867		2.09671		5.473	6.23923	5.76699	5.5494	5.94466	5.3963	5.64646	5.49746
ABRAXAS2	7.96818	6.98799	5.13373	6.14594	-10.7383	4.98856	5.98142	4.88954	4.66946	5.63628						4.70482	4.44276	6.00528	4.43021	4.49057	5.01465		6.60639
ACAA1	4.90615	3.91472	4.02403	4.02033	2.15747	3.14955	4.41013	4.38407	5.25758	2.77428	4.37708		-0.0414634	2.87898			6.20094	4.39314	4.14036	3.33369	1.71407	6.47039	5.53952	1.8104
ACAA2	3.61341	5.55819	1.4827	4.9611	5.34442	5.34304	4.11965	5.56983	4.44097	4.5961	5.27138	2.78533	3.88231	-0.604681	3.108	5.6729	6.37313	6.59598	6.31148	5.73396	5.0581	4.96807	6.02628	3.02549
ACACA	5.16537	5.28988	4.07073	3.54436	3.20025	4.1333	3.94128	3.36729	2.57316	3.28896	0.881689		2.51686		13.0005				0.71954				-10.7764
ACAD8	5.46812	4.57733	3.6488	4.51183	3.88008	4.63705	4.38022	4.50205	4.25379	4.50231	4.41299		0.399682		3.72642		4.95448	4.29482	6.0669	3.43115		4.79857	5.1422	3.53261
ACAD9	6.31087	6.58101	5.75064	6.28457	4.88423	5.76275	7.22529	7.12612	4.37709	5.10023	7.16455		5.32345	3.23937	5.14556		4.18861	4.17615	3.79643	5.48079	3.05139	3.52053	3.88581	3.35434
ACADM	3.7307	3.75817	5.26857	4.74111	3.79098	3.59679	5.24125	4.60993	3.66568	5.03695	4.69967	-4.13449	3.55042	3.04689	3.17143	3.10952	3.25482	3.65504	3.65308	4.04406	0.618536	1.50547	2.93454	2.80662
ACADS	3.74327	3.52555	3.29715	3.2875	3.20671	4.40208	1.85068	3.30988	4.01666	4.14585	3.09728		3.43234	-11.9591	5.71055		4.37999	4.40801	4.49609	4.80822	3.91063	2.71846	4.20227	2.6889
ACADSB	3.72049	3.75576	3.74096	4.7006	4.82696	4.93478	4.40258	5.85166	5.12239	5.07906	5.03307		1.49842		3.09223		4.63488	4.12388	4.21713	4.02512	1.83313	2.8138	3.69951
ACADVL	7.14683	7.91354	7.60269	6.62577	7.01169	8.41272	7.30804	7.36564	8.18025	9.23734	6.9728		6.18176	3.81142	5.46392	3.48307	5.96591	7.22334	6.74726	6.81427	5.86774	5.93863	6.35682	5.73553
ACAP1		2.96785	5.86352	5.23834	5.31402	7.15211	5.54832	5.8523	7.64551	6.8735	5.9538						4.42848	6.84842	5.39786	4.97285			5.47865	5.21181
ACAP2	3.40683	5.41783	8.46487	4.79805	3.76519	8.72313	7.29893	8.22486	8.04956	6.6769	7.38042	5.75495	3.5601	4.61182	-12.0154		3.34055	3.10871	3.05841	7.82655	0.739222	6.26351	7.12452	6.81454
ACAT1	6.09007	5.81504	4.47005	6.06996	5.8649	6.38498	5.96934	6.55649	5.91339	6.36436	5.88001		4.39727	5.04496	5.22245	2.11369	6.57731	6.29567	6.19836	5.65323	5.61523	4.82559	5.75642	4.99059
ACAT2	6.4887	6.05813	6.49648	6.26743	5.88761	5.56661	6.22738	5.26689	5.37895	6.39185	4.82248			2.92168			5.18833	5.42835	4.39542	4.56763	4.68496	4.24229	4.20744	4.01357
ACBD3	4.9913	4.21985	1.98316	3.85145	3.91504	2.69788	3.09487	2.84833	4.8083	3.93067	-10.8265		3.30634	-11.9934	4.26911		6.79528	7.29214	6.3348	2.9108	-11.4917	1.41484	5.05904
ACE		3.70014						-10.4348			2.06302						4.24469	4.66929	5.02675	4.41508	3.94185	4.13076	4.19775	3.26779
ACER1	4.68929	4.78107	4.32041	4.12854	3.12044		2.8146						3.81661
ACIN1	5.08223	5.13754	4.35173	4.73853	5.86862	5.53061	5.6851	5.57584	5.2741	5.59315	4.9951		5.19082				5.62703	5.83434	5.91479	4.58242	6.23118	4.54355	4.87463
ACLY	5.13013	3.9811	5.05845	4.88494	3.90727	3.58273	5.09931	3.8888	4.13448	4.19974	3.58757	-11.5979	1.42668	1.51685	3.36095	5.24966	5.07027	4.38393	4.62737	4.58576	3.7574	3.82054	4.778	3.49826
ACO1	5.59067	5.37452	5.78579	5.46584	6.03117	5.49939	6.46722	5.49813	4.95783	6.62121	6.10731	-11.5748	1.35979		4.96188		6.45625	6.38849	6.55988	6.03228	5.72544	5.22002	6.25298	5.51349
ACO2	5.39786	6.06551	5.42547	6.02703	6.48702	6.63998	6.63581	6.64638	6.59236	6.96819	6.31418	7.8463	4.34026	4.24713	5.90959	5.83701	5.84881	6.34845	6.11274	6.07692	5.37886	6.29495	6.27816	4.97503
ACOT1	4.10379	3.50277	3.48587	4.25441	2.85572	3.34044	4.04933	3.77965	4.34186	3.63128	3.95647				1.21461		4.51118	4.06646	4.3029	3.61377	3.02188	3.12714	3.75073	3.23827
ACOT11					2.82923	4.30053				5.45096			7.80464		3.98494
ACOT13	4.70222	5.14144	5.09368	4.35549	4.14394	4.58844	5.09051	3.6729	4.28444	5.4245	3.6085		-12.3826		1.72234		3.32163	4.5217	4.80451	2.84371	1.59782	3.36234	4.36581	1.37233
ACOT7	4.67178	5.70291	5.10768	4.94749	5.66144	3.34842	5.40475	4.5909	4.8697	5.39195	4.43238		1.67631	-0.513562	3.43929	-10.5265	4.40617	6.82579	3.52268	4.65391	2.72203	5.77894	3.36908	3.36323
ACOT9	2.70471	2.30458		5.93122	3.39672	3.98561	4.23883	6.93601	3.43475	2.87934	3.00113	8.67432	0.960937	-12.1186	2.68548		6.61958	5.48118	6.07001	9.75726	4.03175	3.47165	6.92478	10.2782
ACOX1	5.95598	6.54265	6.72918	6.72912	2.1634	6.48997	6.2953	6.3814	4.17146	4.04663	-10.8265		3.15399	-11.971	1.28373			3.54417	3.08468	5.41321	4.85536
ACOX3	4.01749	3.1645	4.21969	3.8309	2.18669	2.91883	3.63366	2.81965	2.35618	4.40238	0.00306522	-11.6313	2.36218	-2.94473			0.679925	-10.3573	4.73812		3.18305		-10.7764
ACP1	5.7917	5.42735	5.35342	6.42988	5.95274	5.45743	6.31563	6.17398	5.23768	5.85824	5.75261		4.33873	3.36447	4.71044	4.31261	5.2543	5.56696	5.20035	6.14704	4.66964	8.15047	5.13779	5.91623
ACP2	6.06347	4.55351	1.50544	3.46194	2.30171	2.43693	6.78062	2.22971	3.34595	4.86973	3.22766						6.63466	3.83694	3.92371	5.72467		-11.4873	2.94638
ACP3	7.67304	7.02323	7.84463	6.4424	5.25363	5.34666	5.66092	4.06071	5.06973	5.2366	3.52409		3.667		3.69862		9.73347	5.02848	5.05963	1.34061		1.70298	1.58811
ACP6	5.72602	5.42923	5.21376	3.96328		3.35454			3.77552	2.31447								2.12763	3.28193		2.85403
ACP7	4.7419	4.51061	5.19879	5.95571								1.85256	2.83877	0.826595					3.25888
ACSF2	3.93777	6.97964	3.46679	6.66716	5.66777	4.58297	3.78952	3.86419	6.94917	9.36382	3.93596						3.81744	5.07115	4.39791	3.06841	4.62976	5.497	3.01567	-11.9976
ACSL1	5.85774	5.86413	6.15038	7.96564	5.16597	5.56341	5.92926	6.21755	5.34816	5.10093	5.30038	4.01194	4.43301	2.86795	4.81595		3.07879	4.47542	3.8332	3.99423	1.53387	2.8741	3.21155	3.94594
ACSL3	5.25463	4.37795	2.96833	2.50666	-1.94949	6.00262	4.05034	2.44722	5.52633	3.00467	0.853926	8.89117	3.10022				2.31255	3.09179	2.25642				2.33689
ACSL4	5.74511	3.13029		6.15883	3.23464	3.57424	1.91648	3.68155		3.46131	4.00762		1.56588				2.81666	4.01268	2.87113	2.55483	3.63101		3.62492
ACSL5			7.366	5.48218		4.7667		-3.58304										2.1843	4.48523	2.22034			4.315
ACSM6	8.51561	8.23409	6.86669	8.36145	8.5894	8.87225	9.19824	9.26423	9.58096	9.41246	9.9472				2.76274		5.32952	5.34664		-10.7809	4.19955	-11.4873	3.90378
ACSS1	2.59931	2.41107	9.49412	3.866	2.69882	2.15725	5.02191	4.44954	3.27048	3.23683	4.93893						3.49944	3.02947	3.19103	4.23944		1.98883	2.98955
ACSS2	5.56348	5.72144	7.09006	1.16862	7.32197	6.68494	3.76905			5.93815							-1.30376	3.44679	3.69002				-10.7764
ACSS3				3.82454			3.56715	3.33888		2.8973							1.78543	3.13971	2.89184	3.99061			2.73776
ACTA1	6.77544	7.18909	6.904	7.66228	5.82378	7.08486	7.91935	7.70113	6.84504	7.11653	6.81675	-12.0623	3.63177	4.18532	4.33655	-10.4134	5.62967	8.02014	7.80781	8.5329	3.83137	6.07473	6.79877	7.4022
ACTA2	10.0618	9.54371	9.67334	9.34113	9.68626	8.82223	9.74758	8.8373	8.51259	9.27315	8.89721	5.82048	8.87848	8.29247	9.51965	8.44719	9.88953	9.76018	10.1437	9.1531	9.72086	9.27122	10.4441	10.2689
ACTB	12.667	12.9495	13.3274	13.2893	12.8011	13.0696	13.8247	13.2094	12.6863	13.3659	12.6756	8.23253	11.7034	10.3786	10.9651	10.9632	12.9976	13.5926	13.8758	13.7077	13.0307	12.6168	13.3423	13.1429
ACTBL2	12.3567	12.0337	12.8472	12.6621	12.4684	12.4601	13.0584	12.7361	12.0686	12.566	12.1475	6.5942	11.3195	10.071	10.5306	10.2227	12.7443	12.7779	12.7579	13.1163	11.9908	11.3988	12.5699	11.8229
ACTG1	9.61793	10.1065	10.1466	10.4189	9.07393	9.26401	11.0044	10.1543	9.37772	9.87742	9.81243	3.33795	6.63074	7.31276	6.68643	5.7366	8.60419	9.5356	9.34512	10.454	8.60846	8.47704	8.75094	9.43648
ACTG2	4.06483	-10.5106		4.10032	5.02819	2.53315	4.87012		1.42485	5.47204	3.16801	-12.0684			1.46556		1.72869	3.15973	3.24026	4.1076	3.93911	4.51823	4.37778	4.36164
ACTL6A	6.75566	6.14247	3.78415	6.78463	5.9247	5.93757	6.41875	7.11548	5.50101	7.02696	6.63953		3.62885				6.95278	2.99972	2.3972	6.45186	3.64906	5.81396	5.61738
ACTN1	8.67632	8.69285	8.11894	8.60174	7.98454	8.31629	8.73184	8.27326	7.83216	8.00986	7.83989	2.15326	6.04387	4.35563	6.49418	4.8587	7.48058	8.12949	7.77404	8.01298	6.77724	7.00537	7.57064	7.24729
ACTN2				1.71768			2.89232	-0.0998171	0.646636	2.50158						-3.36172				5.64383		-11.4873
ACTN4	8.3485	8.50822	7.98794	8.18724	7.76074	7.95217	8.3547	7.61091	7.17809	7.65248	7.39003	1.34708	6.27534	3.80146	6.24316	4.77111	6.80166	7.33657	6.96712	6.77468	6.14715	6.36196	6.60632	5.31047
ACTR10	5.12774	5.05014	4.9833	4.97093	5.56421	5.10256	5.484	4.50238	4.34036	4.93462	4.42953	4.56774	7.63894				6.46216	4.71158	4.92398	4.37175	6.6726	6.82359	4.54494	2.99321
ACTR1A	7.44496	7.62373	7.30876	7.34905	6.48032	6.78136	6.90596	6.94683	6.2521	6.5056	6.03116		4.27249	3.74163	4.79662	4.45093	6.45748	6.7284	6.51366	6.3499	6.06187	5.3978	6.56844	5.17579
ACTR1B	4.46697	4.88427	4.38686	4.9927	4.44441	4.50311	6.57204	6.44017	4.19104	4.65912	4.52357	8.48094					4.9863	5.74097	5.44728	4.37604	4.33428	4.61686	5.20283
ACTR2	8.18359	7.61574	8.03713	7.72292	6.58697	7.84402	7.32493	7.3265	7.01075	7.23171	6.70304	0.325989	5.19441	4.68429	5.22019	3.94743	7.60895	7.19439	7.29224	6.3834	6.14316	6.23537	7.15222	3.96622
ACTR3	7.49027	7.96462	7.86816	8.18255	6.60666	7.19753	7.71546	7.56347	6.96469	7.27415	6.80858	0.852435	2.56355	4.54382	5.75406	4.13395	6.59904	6.74554	6.61518	6.37301	3.98133	6.02154	6.62078	4.85313
ACTR6				4.02372		2.10074	3.46489	4.31408
ACTR8		0.141753				2.83422	-2.43668	3.48368			4.25099	1.48788	4.01658	4.80739	6.28519	6.08316				5.01921			2.33597	4.4075
ACY1	3.6687	2.97011	4.25335	4.77965	3.39177	4.5286	4.67169	4.27243	3.81841	4.26023	5.3009						3.63745	3.75656	3.84373	4.64105	2.83524	3.17019	3.58561	3.44746
ACYP1	2.7649	2.71296	3.95223	4.11044	3.42039	2.95907	4.81547	3.93241	1.17335	4.66112	3.42201			-12.0732			4.14454	3.57094	3.78025	3.90037		3.0096	7.2646	2.93358
ACYP2	3.72144	3.263	3.48691	5.43011	3.26395		3.84452	2.45149		3.4202							4.00902	2.65371	1.17076			0.912259	3.7751
ADA	5.56918	2.12832		7.00032		4.26612	3.09374	3.06104	2.06513	6.3809	3.04248	6.1818	3.36116	1.75045	3.96603	-9.5799	4.24419	3.54837	2.87245	7.04717		0.589091	3.34642	-11.7702
ADA2																		3.96738	4.99858	0.0873813		5.64514
ADAM10	5.29776	3.30559	5.03404	5.52809	5.08442	4.75482	7.17932	5.98179	4.0076	5.08398	3.75866	10.1847	9.89095	9.42382	9.92841	8.62306	4.79586	4.27351	4.94255	5.28802	5.72397	1.41003	4.76644	9.28828
ADAM15	4.23618	5.0524	4.68673	5.445	3.06982	4.27508	5.08079	3.55744	4.35788	4.75871	2.43238						6.47064	7.07816	5.95698	3.80686		4.7736	5.76179	-11.9976
ADAM17	3.32469	3.13046	3.5226	1.89773		3.47532	3.80928	-0.0910073	-0.19618	1.1537	1.34346				4.32525		2.52807	-10.3573	3.63097	1.71131		-2.49258	3.06529	4.36333
ADAM9		1.92666	1.60724				0.780563																0.106007
ADAMTSL4				5.56823										5.34226			3.55807	5.92603	5.86376	4.39418	-11.4917	3.68039	5.42509	5.55555
ADAR	5.56579	5.13424	4.49577	4.55585	5.67695	5.15807	4.87943	5.2156	7.47837	6.08928	4.60301	3.50561	0.688027	2.82346			4.12486	9.54187	3.20211	3.72704	4.34208	2.43247	6.47057	4.45749
ADD1	4.72209	4.77362	4.1412	7.10747	5.11466	4.84634	4.37895	5.33068	4.20309	4.23327	5.6805	-1.98374	4.47812	-0.81965	2.75143		7.18283	5.38141	6.55151	6.18047	6.34348	5.23904	6.79879	5.24137
ADD2										6.99448				8.2632			4.31107	6.74014	2.85198	3.69826		1.79059	6.18902
ADD3	3.58563	4.62817	4.59418	5.15358	5.63743	5.32659	4.82578	6.75502	5.43363	5.4513	6.8827		2.16802	2.26131	-12.0738	-10.5988	7.56741	6.60953	7.04479	7.02703	6.88299	4.71952	7.19748	6.18608
ADGRE2
ADGRE5					2.86667			3.16549							2.72465		2.92045	3.99483	4.8328	2.41534		3.85767	4.61566
ADH1B	4.26844	5.82706	3.20337	5.0886	7.95562	6.66252	2.59486	6.79077	6.60601	5.67605	6.3312		2.81479		6.12772		10.5034	7.64388	9.5384	7.95092	9.71294	7.26318	9.65591	7.18888
ADH4			2.39459	8.5562	6.10523	3.78652		8.89907	5.85712	2.81269		2.72688	5.44953		5.71157	2.32438	5.09932	5.06221	5.36872			1.38306		3.68846
ADH5	4.50248	5.39654	4.16399	5.63442	6.63349	5.00773	6.08971	6.04344	5.42517	7.10081	6.19198		3.31623	4.38614	4.02754	3.35683	7.32542	6.85306	7.27993	6.54181	6.40269	6.5873	7.02661	6.00351
ADH7	3.95738	3.69547	2.82017	6.43065	3.82139	3.52619	6.4793	3.33646	2.09829	2.05241	5.70161		4.93985		5.74273		3.55708	3.85647		6.37433		-11.4873
ADI1	4.36786	5.58342	5.07843	10.2984	4.44908	5.03958	4.85214	5.76297	3.16965	4.29683	5.65336						5.28935	5.0267	4.39173	4.23193	5.13166	3.11304	3.66302	4.85862
ADIPOQ	1.9618	2.30473		-10.5255	7.52773	7.38167	1.30908	2.87587	7.0581	7.74885	3.38637				3.87364		6.59738	6.06731	7.91286	5.82926	4.65223	5.88915	7.34612	5.06176
ADIRF	4.24696	4.87622	1.80668	1.77	6.71415	4.01156	1.69625	1.87777	3.58717	4.28872	1.38221						7.84744	5.58423	7.28937	5.34747	7.82645	5.33551	7.05055	3.60605
ADK	5.92895	6.13313	5.72724	5.57057	5.24539	5.84366	6.4594	5.52153	5.59418	6.79405	5.25916	6.60648	8.16609	8.29052			4.7904	5.81156	4.89637	5.43685	3.55593	4.91565	4.36184	3.84328
ADO	3.80537		3.66935	3.42112	3.04274	3.2549	4.59436	4.90136	3.27807	2.74403	5.44386			8.69978	2.08577			3.10406	2.68113	6.79843			3.41296	5.90167
ADPGK	1.90544	2.45927	2.62643	1.38559	2.62225	2.55812	2.49783	2.1791		2.75129	3.51127	-12.0183				-10.5853	3.74425	3.33778	3.59503	2.84872			2.85958
ADPRS	4.55784	5.16077	4.51129	6.19373	3.42356	3.78417	5.96983	5.46744	3.15435	4.56616	6.09631		0.0434965				4.96134	5.0228	4.37137	5.18583	1.97893	2.53328	3.80722	3.47891
ADRM1	4.98625	5.89506	6.02475	5.62545	5.01427	5.97932	6.10177	5.79781	5.54389	5.63917	5.12328		4.33832	3.67395	4.1411	4.36864	5.3544	5.3231	4.90891	5.50543	3.48555	3.61425	4.86178	3.10753
ADSL	3.5683	4.28658	3.73789	4.68071	3.74684	4.45913	5.15661	4.59259	4.06246	5.47081	4.58813				3.44094		3.53879	5.11163	4.83611	4.14008		3.7217	4.15612	3.03375
ADSS2	4.11057	5.14007	4.48368	5.34629	5.5419	4.30503	5.82495	4.55423	5.50576	4.80039	4.15577		2.00221		-12.1181		7.14089	6.68657	6.94745	4.99541	6.40253	6.57886	6.78616	6.70939
AEBP1	4.1468	5.75087	3.7106	4.76524	7.28698	5.25085	4.98627	7.18151	6.09003	6.19643	7.37734	2.41483	4.03927	5.45526	7.01095	6.23591	9.11988	9.23472	8.94663	8.79594	8.85827	8.65177	8.4259	8.18368
AFDN	4.64764	4.83842	5.56859	7.16474	4.86914	5.34307	7.2705	6.31589	5.29746	5.81613	4.19009	12.0437	3.24759				3.56196	5.15176	4.13291	4.01592	3.61539	7.42365	4.31799
AFG3L2	5.33323	5.27222	4.80498	8.11222	5.17345	6.32539	7.02696	6.66401	5.65746	6.3808	6.12589	-11.767	2.86067	4.68325	3.88601		3.80804	4.18926	4.51807	3.86404	2.96834	4.02396	4.05752	5.40189
AFM	3.20269	1.6456	2.03163	3.05866	5.24066	3.30342	2.56617	2.30063		2.19405			3.87141				5.6927	3.85679	4.81634	4.69474	2.06329	2.46149	4.35917	3.27663
AGA	7.63955	6.31776	7.33492	6.99215	6.16688	4.27705	5.70763	5.04177	4.40484	5.45577	3.53597		5.64039	5.04	3.56747		6.66831	5.44697	6.15533	5.78039	3.96622	3.93218	5.28336	4.33623
AGAP3	3.31376	1.35469	3.42484	4.86637		2.20248	2.9156	2.46377	2.61002	3.73358	1.9619							4.2254	2.25683			3.98761	4.35498
AGFG1	4.56121	4.14681	3.06588	3.05895	3.35643	2.06208	4.05495	2.57209	2.90001	2.91643	0.437958	-12.0623	1.279				3.95977	3.67706	3.42752	1.63237		0.05907	3.6419
AGK	4.09115	4.75651	3.61689	4.06573	1.79208	4.57609	4.77915	4.40403	4.33395	5.28043	4.11435		2.51647		-11.9132		4.11862	4.25696	3.43654	2.54744	1.71454	3.9774	3.02527	2.45572
AGL	4.42514	4.48185	4.60628	4.77468	4.22172	4.44252	4.36791	4.37549	4.61121	4.30018	3.80714	2.41712	2.15303	-3.72794	2.62984		4.12459	4.01793	3.962	2.62181	3.89958	0.746069	4.01541	2.91785
AGO1	3.95489	4.32185	5.03226	4.89016	5.93135	4.7838	4.96554	4.62577	4.63888	5.96237	4.66513		4.5208	4.38119	8.90973		5.08507	4.99858	5.67546	4.44412	4.89521	3.69194	5.39202	0.116603
AGO2	4.11707	3.96479	4.59837	6.0652	3.26174	1.57127	5.67318	5.17746	2.36025	2.79927	5.8668	9.06175			0.194695		3.73841	3.69458	3.25635	5.2427	3.29476	0.534002	3.23852
AGO3	3.94501	3.88077	2.97472	4.03182	3.24826	4.25526	4.48642	4.63032	3.34841	3.94283	4.63072						4.55657	4.74468	5.25714	3.48134			5.03801	2.58422
AGPAT3	2.00336	4.97235			4.12978	-10.5728
AGPS	3.60576	3.97566	1.06025	4.13402	3.0686	1.74956	4.32859	5.85207	2.18251	3.65537	2.76114	6.86551	6.36408	6.98662	4.62951		6.26736	4.60202	7.74975	4.16303			3.44782	4.10945
AGR2	2.67785		2.79795				3.99127			3.58513			3.84194
AGRN	2.16696	3.07916	5.42954	4.90422	5.83715	4.45455	4.63678	5.56821	5.37286	5.67749	5.49966	1.32789	5.53902	5.36729	6.29672	6.33474	6.56923	5.34082	5.47893	5.84625	5.89696	4.11088	5.3686	4.24165
AGT	2.35609	4.8265	3.56171	5.78794	3.79594	5.37478	5.64581	4.89852	4.54493	2.34202	4.62782		4.45788		2.96609		6.24843	6.76241	5.43939	6.08038	5.76874	6.25011	5.9969	5.31121
AHCTF1	0.497031	0.457306	-0.394069	1.91211	-10.7383	6.55155	3.63414	6.13451	-10.727	1.55254	1.2694						1.56715	3.18473	2.4406			5.50592
AHCY	7.72629	7.55094	7.57525	8.00818	7.45068	7.26587	8.30169	8.0789	7.13868	8.1766	8.13136	6.17896	6.1252	3.08986	4.86917	0.687532	7.50807	7.86525	7.51156	7.42748	5.70952	6.39174	6.90543	6.70763
AHCYL1	7.94449	7.16923	7.68483	7.39483	9.31053	7.85357	7.13753	7.56625	3.35475	8.07847	6.74134			3.31409			3.86107	6.61959	6.81931	7.25674	-11.4917	2.86133	8.524	8.55849
AHCYL2	6.37118	5.90465	5.89693	6.34532	6.72721	6.352	6.78241	6.65248	6.2806	6.69903	6.80814		3.18708	3.36397	4.48011		7.37002	6.61278	6.86547	6.40637	6.51849	5.3163	6.39079	4.24169
AHNAK	10.8984	10.6762	10.7319	10.8629	10.5605	10.8873	10.7952	10.6046	10.0479	10.1042	9.71531	2.7288	7.12229	6.27697	6.73719	5.53527	10.954	10.5556	10.6071	9.98658	10.3711	9.24962	10.2981	9.38843
AHNAK2	8.25371	8.14884	7.23083	8.16732	6.60342	7.50988	7.41811	7.25648	6.70938	6.47035	6.53737	10.1527	10.62	8.71499	10.446	0.551388	4.18479	4.9013	4.34056	2.4654	3.22432	3.79673	4.73349	4.74377
AHSA1	5.4689	7.79527	7.50532	8.00444	7.28754	7.69367	8.28877	6.23821	5.16439	7.14737	6.73811		4.12744		3.91552		5.86632	7.35183	6.83449	6.22411			7.07926	3.41496
AHSG	6.16317	6.43537	6.36552	4.63517	6.47141	6.02203	4.80494	4.27166	5.46441	4.67064	3.66359		7.10892	2.29208	4.9389	2.41574	6.64159	6.95395	7.46357	6.95091	6.83829	6.59363	7.43708	6.34195
AHSP								3.32004												1.531
AIDA	4.67354	5.96465	3.57821	4.42599	4.21853	4.7275	4.41362	4.18704	5.75472	5.6204	3.76483	-10.3625			4.36143		5.52581	4.85534	5.43289	4.77863	5.29875	4.63411	5.22277	4.42592
AIF1		4.59005		3.53966	2.64264	1.14554	-10.2456	1.66266			2.96564						5.81009	6.00174	4.84238	2.94492		4.38411	4.34213
AIF1L		3.50775	2.09563		-10.7383	1.51505			1.33775
AIFM1	5.59497	6.18773	5.697	5.97337	6.13284	6.50503	6.56974	6.46655	6.95348	6.69372	5.9352	2.87642	3.4249	2.15182	3.00453	0.636356	6.6099	6.62716	6.55143	6.05497	6.12411	5.09256	7.35935	4.49832
AIMP1	6.03421	5.98885	6.16582	6.31931	7.30471	5.71144	6.3199	5.1499	5.32267	5.28491	5.35823	1.77226	2.21484	2.80076	1.92993	-10.0556	4.76236	4.45258	4.26559	4.82481	3.80269	3.82902	5.39624	3.80225
AIMP2	5.69564	5.66479	4.93174	5.70468	5.11869	5.52575	5.61405	5.30423	5.52825	5.12187	4.72631		1.04466	3.86323	3.6624		4.44789	4.40091	4.36462	3.07842	3.37923	2.74022	3.89046	0.822114
AIP	3.43502	3.58194	2.41833	3.91661	4.65548	5.01799	4.50776	4.49555	4.99149	5.11721	3.61049				1.30715		5.40826	5.13683	5.20564	4.78334	5.39525	3.33609	4.77873	3.23657
AJUBA	4.20834	4.20256	2.97295	3.07902	0.43309	4.88451	5.49878	7.90209	0.265276	1.86444		3.40605	3.19778		2.85302		-1.98912	3.60635	2.46145	1.01333			1.74767	-11.9976
AK1	4.87321	4.97146	4.79392	4.33123	6.10879	3.79124	4.74091	5.07272	4.52143	5.36123	4.07023		3.87562	2.35133	1.75329		7.21617	6.15433	6.49013	5.32664	6.85683	6.17503	6.60591	4.82825
AK2	6.17616	6.17105	6.3912	6.58545	6.77844	6.79387	7.58038	7.00354	6.4629	7.05519	6.69326		3.39296		3.64654		5.80692	6.40035	6.12252	6.58684	6.35318	5.6941	5.8812	5.07452
AK3	6.87144	7.02451	5.81255	6.98979	5.98914	6.47342	6.85864	7.04199	7.0647	6.2696	6.80221		3.73525	4.9023	4.37224	4.48664	7.10757	7.38709	6.11292	6.56375	4.72492	5.48208	5.9489	5.03204
AK4	5.27675	5.52263	6.13384	4.96625	4.99312	5.58076	5.94003	5.00836	5.25963	5.27426	4.66042		9.08924	2.14766	3.17816		8.04154	5.73963	7.12151	5.86391		3.68329	2.80448	5.62046
AKAP12	2.90191	4.23843	4.25649	1.05778	4.01501	5.22724		1.2576		2.86568	-10.8265			0.940559			5.64137	3.93376	4.84032	4.59377	5.60254	4.16157	4.22746	3.28059
AKAP13	4.75955	4.40359	3.1589	3.2209	3.2349	3.13214	2.10281	2.48968	-10.727	2.47086	2.8238	-1.56	4.81523	0.341378	5.36593	-9.81957	4.72664	4.82393	1.78496	4.92413			2.11732	3.12095
AKAP2	7.01642	4.53778	4.6003	7.3441	3.68506		5.83321	5.94488	2.71529		5.38363	7.61753					4.85567	6.10061	5.86588	3.6431	6.66798		5.29823
AKAP8	6.61893		4.08163	4.75085	7.66125	0.277154	2.42605	2.56766	7.54731	1.79271	2.64815						9.59955			3.85997
AKR1A1	7.09456	6.88129	7.63681	7.80401	7.74635	7.31627	8.40022	7.73144	7.42671	8.05973	7.427		4.26231	4.55412	5.82139	3.73388	7.43786	7.82971	7.49571	8.42258	6.84888	7.25368	7.26973	7.81864
AKR1B1	4.8657	5.20283	0.208673	6.03521	6.94799	5.95293	6.68208	6.47492	5.8667	6.89621	6.44632		1.5494		2.95701		8.02576	7.1611	7.77581	7.45563	7.18644	6.69324	7.40816	6.59606
AKR1B10	5.40718	4.89488	7.8771	4.64373	5.06815	5.39467	8.29759	4.85241	4.45523	7.04055	3.47358		4.70871		6.31049		2.36739	5.29831	-10.4987	4.23731	-11.4917	3.95428	-10.7764	2.02066
AKR1C1	6.61523	6.64768	6.1505	6.72341	7.59753	6.90258	7.42811	7.38541	6.93794	6.66857	7.62749	-11.3712	5.56414	2.80559	5.59991	3.90737	8.25745	8.05058	8.97836	8.17384	7.95232	7.43037	8.39966	7.8716
AKR1C2	5.69434	4.18299	4.42894	5.2099	4.76878	4.62656	5.74721	2.53431	3.62014	3.93395	4.50178		4.61781				5.59856	5.70613	5.54688	5.98375	5.23639	4.21115	5.00148	5.5398
AKR1C3	4.7022	5.78885	4.21348	4.20089	3.48023	5.88412	5.63023	3.23298	4.18776	2.15818	4.58117						5.888	5.22997	5.69683	4.34889	4.73205	3.80328	5.13345	4.24176
AKR7A2	5.92304	5.89951	5.75814	5.48918	5.77455	5.83109	5.76152	5.59979	5.46877	6.00752	6.33569	1.30833	-2.69667		1.8756		6.41881	6.24256	6.66732	5.41922	5.24857	5.96253	5.59668	5.19489
AKT1	4.30226	3.95833	3.88491	7.59187	3.31019	3.43149	8.09568	1.56043	-10.727	3.03983	7.10585						1.81638	3.35409	3.32098	7.96649			2.58237
AKT2	3.29757	3.11125	4.06783	4.33918	3.57897	2.69837	4.04612	3.84556	3.2214	3.92258	3.91497						3.60168	3.48502	4.0895	3.07132		2.55113	3.19622	1.53308
ALAD	5.79617	6.33046	5.61859	6.68158	5.72348	5.33009	6.16476	6.06944	4.8653	5.01508	5.54024		4.6047	3.47832	5.08675	3.56101	5.4898	5.48058	5.06001	5.84793	3.60955	4.94374	4.76467	4.675
ALB	11.1512	13.2098	13.1111	12.5844	12.6349	13.9248	13.2805	13.1042	13.4442	13.3612	12.7651	6.57059	13.4932	9.28464	10.4886	10.8711	14.1721	15.3444	16.11	15.0485	15.736	15.0127	15.8465	14.7794
ALCAM	3.36642	4.32892	3.97453	4.43532	4.03845	3.98118	4.85354	4.10814	3.45201	2.6889	2.83516	5.38439					4.82249	4.94339	5.00984	2.1192	4.90065	3.51892	5.07398
ALDH16A1	6.16802	5.66498	5.68745	6.72518	6.24968	6.15543	6.37485	6.34274	5.79277	5.66585	5.1114		3.02325		4.34765	1.76822	6.59197	6.04454	5.99667	6.43066	5.56179	4.1689	5.42484	4.79696
ALDH18A1	6.16274	7.92707	7.44217	4.422	8.30299	4.90588	5.33364	5.8141	4.82772	5.55573	6.67186		4.69185	5.8994	2.47893		7.0578	7.03784	6.90603	3.82562	1.90312	3.13642	3.7575	7.2245
ALDH1A1	3.79492	5.71873	3.70273	5.29948	6.81254	5.42283	6.18786	6.7092	5.39605	5.61977	6.71718	14.0214	6.71452	14.3973	4.19839	13.6232	8.14971	7.39054	8.22632	8.0543	7.84056	7.02264	8.22982	7.24769
ALDH1A2				3.19651	4.95371		2.14718											5.54747	5.27196		5.19894	5.45749	4.93183
ALDH1B1	3.6026	3.73143	4.83632		5.31241	5.30082		3.0165	4.49111	4.64893							5.42186	5.45358	6.06215	4.69418	2.98267	3.66809	5.87912	4.08433
ALDH1L1		4.05727	4.40475	5.1486	6.16439	3.40065	5.95116		6.86475	3.17859	7.61115	1.06661	5.93415	1.02874	3.8557		9.069	7.22783	7.91618	7.95167	8.58879	6.70977	7.62555	7.09142
ALDH1L2	1.72308	0.283546			1.95943	2.36112	6.70746	4.03597	3.06893	3.49717	-10.8265						5.54594	2.18671	5.25983	7.24672			4.61081	2.97501
ALDH2	8.35967	8.86814	6.76176	7.68006	7.89931	9.10396	8.08188	8.23938	8.10351	7.22993	7.43776	2.95445	5.02846	3.19616	3.20073	2.8227	6.99776	7.1949	6.64749	6.09487	6.31616	5.71296	6.58791	4.73288
ALDH3A1	6.69362	7.13507	7.44642	7.4745	6.88042	7.24791	9.12876	7.82011	7.29169	9.77258	7.94273	6.06029	7.1164	4.75382	6.92514	3.97226	4.9864	7.76503	5.67527	7.4604	2.9323	6.64986	4.06463	6.62793
ALDH3A2	8.63232	8.71542	8.34858	8.603	8.02422	8.93099	8.24691	8.51614	8.18806	7.75949	7.70368	2.16108	5.11675	3.99871	5.34607	4.21574	6.28895	6.1124	5.3956	5.26132	7.58027	6.82544	5.21973	4.29592
ALDH3B1	8.32828	8.74151	8.58441	8.6849	8.03945	8.49227	9.88391	8.68097	8.5146	9.77108	8.71349		6.89707	4.89926	7.50023		6.51289	6.95614	5.32394	6.80152	4.41528	6.71231	5.39292	6.70847
ALDH4A1	5.90971	6.24679	7.10666	6.33806	6.45407	7.01595	7.29969	7.10712	7.00497	7.27795	6.57818	0.308013	2.77397	3.77171	4.68922	3.50026	5.8888	5.58946	4.87973	5.5925	1.62411	4.13214	3.12199	3.97106
ALDH5A1	3.61719	2.72428	2.27134	4.77025	4.1746	3.19292	3.43569	4.24917	2.48262	3.03738	3.45131							-10.3573		1.2229		-11.4873	0.00561014
ALDH6A1	4.95561	5.39904	4.08455	6.18672	5.94581	5.99138	5.69987	5.95528	5.99171	6.11555	5.90365		2.93955	0.770646	3.0076		6.07709	5.6681	5.98392	4.96616	4.71607	4.58594	5.74726	4.45868
ALDH7A1	5.35661	6.55788	6.26713	6.92872	5.52505	6.85533	6.80771	6.18269	6.58953	7.40249	5.9826	9.74485	8.17292	4.91592	9.43071	4.90844	4.84561	6.25308	5.62953	5.65386	4.78877	8.02647	4.96097	9.83146
ALDH9A1	7.96836	7.84324	8.14082	8.62594	7.86961	7.72301	9.02397	8.03374	7.18561	7.74604	7.63644		5.88204	4.13304	5.86238	4.98725	7.23489	7.34983	7.33786	7.80925	7.29615	6.71396	6.99591	6.44093
ALDOA	10.2741	9.57591	10.2933	9.98199	9.93589	9.96628	10.7559	10.0198	9.28114	10.492	9.30995	2.85968	8.30363	4.8925	6.66966	6.69306	9.44095	10.1376	9.37419	9.96847	8.69912	9.07716	9.28312	8.92172
ALDOC	6.75221	6.45308	7.00729	6.86095	7.08598	6.58978	6.7928	6.38989	7.30508	8.09624	5.59489		5.34644	2.92118	2.52893	3.02827	6.42453	6.3458	6.00896	6.19214	5.43557	5.85349	6.65418	4.7935
ALG1	4.76584	3.80859	5.09866	4.00967	1.85882	5.38591		4.7743		4.7484								5.43105	7.26436	4.34631			3.84164
ALG12																	1.31962			4.26397
ALG2	3.95542	4.51875	3.59178	5.36019		3.25543	6.10276	6.18805		4.95257	5.78434						6.18363	6.84649	5.39372	6.42337			5.39885
ALG5		4.02506					2.93613	1.97571			-10.8265		1.63429				3.35673	3.12526	2.28083	2.3337
ALOX12	5.55689	5.45407	4.37169	4.72417		1.95267	2.88538		4.48333					-0.58639						2.50333
ALOX12B	7.16204	6.7287	7.10368	7.04934	4.3501	3.77925	5.44642	4.5832	5.99511	5.96219	4.05611	3.22072	5.70138	3.54052	4.16258		3.54572	3.01483			-11.4917
ALOX15B	5.54023	4.11614	5.85727	4.26238	3.74804	3.89035	6.01442	4.58085	5.98392	5.64393	3.76425		2.902		3.50925		-10.6663	3.89223	3.83095	1.57653		2.37884	1.5318
ALOX5	2.97199	2.03725		4.62583	1.37343		2.71345	2.54112			1.66575						2.37205	3.48972	3.29906	3.09819	1.59168	1.79767	5.88389	-0.0837578
ALOX5AP					6.89692	5.70709		6.42145	5.81866	5.87368	5.68086		5.48887	5.53659	5.85727	-10.5259	7.80435	7.19659	7.53359	8.02642	6.47363	6.25997	6.68732	5.07965
ALOXE3	6.2294	6.2516	5.62654	5.9627	4.95148	4.18967	5.34069	5.66804	6.379	4.74153	3.02497		3.96072	1.58805	4.4481	6.69847	3.45524	2.11637	2.14329			2.3889		3.4706
ALPK3								2.1422			2.7346		1.45956	1.55113	5.04863	6.31393	5.35312	5.81129	5.13342	5.63247	5.34185	4.89846	4.7637	4.31788
ALS2CL	5.36431	4.68095	4.27894	4.35163	4.00131	3.54228	5.35248	5.30111	3.95881	4.62861	4.33981
ALYREF	6.52218	5.99962	6.26955	6.69306	6.72571	6.71581	7.21111	7.22404	6.42524	6.93662	6.27217			-0.724741	6.8066		5.78882	4.99316	5.85682	5.71962	3.42959	3.74525	5.06966	2.83092
AMACR	3.46827	5.28644	3.26535	3.83873	4.50498	5.33678	3.47394		4.93016	3.75257	7.13546						7.02951	6.9246	7.39122	7.1978	7.35796	6.18429	7.18072
AMBP	4.15619	5.82694	4.73587	4.82141	5.84395	5.90339	6.37526	5.70008	5.3467	5.40615	7.23115	9.20572	4.90784	5.1047	7.71017	6.58392	7.75034	8.08691	8.40875	8.27591	8.04789	7.97193	8.48597	8.44367
AMDHD2	4.07725	5.12127	5.49281	4.88102	4.34022	4.89056	5.16652	4.26752	4.20508	5.04723	4.09303	6.2702					3.90786	3.97471	3.93695	4.62631	2.09377	3.00339	5.99851	0.126137
AMPD2	4.09721	4.97452	4.05019	5.01602	4.17197	4.87594	5.8457	5.17661	3.89324	4.91438	5.34963						4.98263	5.0147	4.28776	3.78482	3.72206	4.36442	4.96192
AMPD3	3.17614	1.5061	4.03768	2.66784	4.22032	0.669622	2.88376	2.68078	2.65794	1.34488					-12.0522		2.69959	3.90653	3.28745					4.27608
AMY1B				5.92595		6.99827	1.51431			5.20399			4.34182							-10.7809	1.29333
ANAPC5	2.69063			2.59324			2.82272	1.63139						3.98738			2.19303			5.50266
ANAPC7	3.43008	4.35969		4.80518		3.05665			2.99361	2.3851								1.65935	4.63476	7.00555
ANG	6.00586	6.31842	6.76984	9.51107	4.32797	6.27456	7.39269	1.8747	6.44295	6.97217	3.06004			0.530952		2.1116	6.23292	6.3122	6.6139	9.58535	5.89699	6.75153	5.88748	4.2846
ANGPTL2	5.70635	1.15719	0.0606198	-10.5255				1.2279	5.37627		0.169324				2.7854	1.61588	2.48412	4.82291	5.38414	4.5328		5.4552	5.94079	5.19446
ANK1		2.20476		1.80177	3.85357		2.91458	3.82103	4.08323	5.19003	1.52306		3.37766	-0.00784198	2.24797		-0.183798	3.56386	4.23257	3.53825	2.12853	5.33271	6.73402
ANK2	4.97679	4.88837	4.01141	4.21642	4.51094	5.2418	4.84267	5.38651	5.51812	5.45002	5.38994	8.62639	7.23807	-0.0358647	3.06057	-10.0893	5.89009	5.24764	5.54075	4.84913	4.1463	4.49982	5.25633	2.67514
ANK3	5.59375	6.04366	5.06009	6.94119	4.39276	4.73816	7.08018	6.94227	4.83695	4.68426	6.30221	9.53322	-0.214784		2.09918		4.9035	4.99491	5.17421	6.68719	4.5387	3.75698	5.2081	4.92058
ANKFY1	4.86	4.13527	5.31834	4.36972	4.33757	10.0807	4.74978	4.88208	6.71821	9.98432	4.23312	12.4817		4.91769	4.87434	6.43919	6.53578	4.1893	4.49315	5.7185	3.63468	3.30365	8.99622	2.42378
ANKHD1	3.45476	2.72267	2.06086	3.55846	2.35336	3.12807	3.22518	3.47435	0.398879	0.889722	1.01272		5.16149				3.0419	4.69718		4.37916			6.01324
ANKRD20A4P		10.1635	8.85768	9.81576	8.43598	9.33739	6.61428	6.88265	8.7371	8.77303	6.89144		5.83252		5.35368			7.49131		4.54128
ANKRD22	5.11939	5.90346	6.28608	4.90642	2.35271	4.89617	5.95827	4.22039	3.98169	3.8102	3.67846		4.1811			2.37425		-10.3573
ANKRD26	6.63765	5.40274	5.00431	5.35385	6.7096	3.91471	5.13355	5.65968	3.89169	3.48629	5.03253						5.44583	3.21046			-11.4917
ANKRD35	5.68279	5.42855	6.2586	5.03201	4.21578	5.00445	5.44668	3.77283	3.92295	3.63934	2.49156		3.00772		4.47973	-3.5276	5.69893	3.53021	2.65701	5.04456	5.10464	2.30922	3.20901
ANKRD44	3.68435												-12.3466	-12.2542			3.25767	3.47023	4.22949	-10.7809				-3.62159
ANO10	4.72321	4.60459	5.50778	4.15743	3.10162	3.50814	4.41444	4.22961	3.78392	2.9585	2.28562						4.0515	3.51233	3.40171	3.3711	3.38864		2.72382
ANO6	1.77333	3.16167		4.70871	5.44753		5.66399	1.7063		5.85036	4.06866			5.83049	4.95317	5.88909	4.16687	3.7534	4.12522				3.67529	6.04365
ANP32A	5.92411	5.20114	4.69863	5.09411	6.51507	5.08597	5.77173	5.38507	5.56252	6.50654	5.15662	-12.062	3.78015	2.06512			5.71098	5.40113	6.13138	5.79286	5.41377	5.59011	5.98658	4.75637
ANP32B	6.40626	6.17102	6.02862	5.78327	6.78715	5.84704	6.77919	6.23362	6.32072	6.91435	5.7696	4.56086	5.87475	3.0627	5.19913	-10.4994	5.41287	5.36323	7.67433	4.9493	5.6089	4.54049	5.89763
ANP32E	4.45077	3.84342	2.48846	2.95052	4.59643	4.02897	3.17572	3.25586	3.96078	4.87328	5.26365						5.26468	4.64716	4.35677	3.21918	1.89775	3.87874	4.23502
ANPEP	5.48096	4.61221	-10.8281	3.58161	5.72281	4.24659	3.79679	5.32536	4.86336	4.70457	5.21816		3.97375	0.774139	6.67792	2.90849	7.83615	8.43823	7.96977	7.68576	6.42708	7.13234	7.02021	6.56137
ANXA1	8.79166	9.02959	8.14376	8.84637	9.99701	10.1921	9.67194	9.75598	9.4958	9.87557	9.64496	1.76842	9.46766	5.79202	6.70363	5.31876	10.7107	10.328	10.6232	10.2411	9.68537	9.51887	10.0667	9.12253
ANXA10	1.67158																3.9803
ANXA11	6.91353	6.60171	6.18151	6.76589	7.02527	6.81738	7.02102	7.28289	7.047	7.77892	6.80189	0.721951	6.35242	5.19522	6.25333	5.51513	7.48876	7.62885	7.6186	7.07719	6.91377	6.38459	6.98373	5.7682
ANXA13	3.60248	2.51471	3.8006	3.5733	3.40405	3.34032	4.95968	4.74897	0.562865	2.90795	4.40033	4.64583	2.98408	4.19232	2.58363	3.79876	4.37137	3.55354	3.86352	4.88804	2.81075	0.922482	3.97256	3.12367
ANXA2	11.0388	10.9247	10.5221	10.7457	11.5572	11.3654	11.3833	11.2381	11.1302	11.4445	10.5633	6.0613	9.91526	9.70644	10.5365	9.39167	12.4642	12.1979	12.2419	11.8946	11.6995	11.1604	11.8733	10.8861
ANXA3	5.26972	3.80703	-10.8281	3.84768	5.9846	4.27557	4.53974	4.17813	3.4411	4.04559	3.52539	-11.6062	6.05209	3.34993	1.82708	4.89296	4.80762	4.96137	4.22975	5.12526	4.59202	3.65327	5.08645	2.95292
ANXA4	7.06272	7.54051	6.72095	7.77806	7.43284	7.57116	7.68929	7.67474	7.43226	7.4675	7.41015	-12.0623	6.04915	5.92341	6.6081	4.71387	7.60325	7.75971	7.39107	6.73484	6.70612	6.67647	6.8149	5.73876
ANXA5	7.94877	8.53296	7.46417	8.65048	9.64281	9.25062	8.56633	9.85855	9.54955	9.58566	9.2904	3.88361	5.87144	6.30867	5.79262	6.28511	10.737	11.4146	11.0343	11.1461	10.2528	10.1176	10.4408	10.1237
ANXA6	3.11037	3.29078	4.064	4.09462	6.6471	4.35949	4.08925	5.56894	4.97426	5.83298	5.1199	0.776068	5.00422	4.32488	5.95643	4.62532	8.3113	8.00262	7.8798	7.57925	7.7175	7.17353	7.58729	6.34525
ANXA7	7.59521	7.22109	7.3366	7.38248	6.9156	6.81395	7.91418	7.10739	6.57894	7.23726	6.67751	-11.009	5.44895	4.95975	5.66824	4.30363	6.41729	6.31524	6.80736	5.86853	5.77407	4.86088	6.26625	4.69452
ANXA8L1	7.71676	6.98602	7.39101	7.69852	7.09022	6.71039	8.61972	7.17469	5.96544	7.10772	6.85652		4.71458	2.73781	4.86078	4.7081	2.18043	6.15489	2.42469	4.81106	0.606765	3.72603	0.73732	3.52569
ANXA9	6.94342	7.41937	8.13112	7.44862	4.25613	2.20672	5.29794	3.71315	4.51631				3.35449		0.620709			3.00868		1.94177
AOC3	5.75643	3.27155		3.4093	4.81101	3.29327	2.95777	4.4147	2.8156	4.38598	2.87077	2.84597	5.3068	2.81899	6.55502	7.12804	7.78649	8.10721	8.47803	7.97089	7.8925	7.82499	7.93439	8.09225
AOX1	4.74596	2.56585	-0.234588	4.72488	0.0756287	3.52559	3.7534	4.15186	3.78521	2.3798	4.51142		5.28147		2.57441		3.56707	5.58094	5.37917	5.76238	3.07439	4.11179	6.06489	5.13724
AP1B1	6.10979	6.24005	5.77997	6.03845	4.26111	4.50305	5.95053	5.41289	4.10494	4.6281	4.31174		3.59807	2.32661	3.74028		4.99116	5.10951	5.3873	4.14844	4.55242	3.31963	3.92742	3.7824
AP1G1	6.0898	5.68302	5.34238	5.54597	6.04084	5.22585	5.69831	5.14897	4.61093	5.31118	4.73046		3.83249	4.74901	3.37735		4.65265	4.42752	4.54512	3.50234	3.15992	3.68117	3.85029	-3.60996
AP1G2	3.94441	3.94597	4.17508	4.24072	4.9032	2.63789	4.84939	3.33773	3.66869	5.73807	2.42186						4.70593	4.02032	2.53383	1.80882	4.21464	0.923103	1.56207	-11.9017
AP1M1	5.08319	5.08752	5.02165	5.1723	4.93329	3.47361	5.4286	4.08115	4.39882	3.92395	3.95784	2.84297	1.99102	6.165	5.92233		3.66813	4.50868	3.72533	4.68244	2.92579	2.79139	4.04952	4.52692
AP1M2	4.19371	4.31405	4.50493	5.01637	1.60567	0.703703	5.74938	4.79126	3.35357	3.5862	4.29155			5.48378	4.57622			2.34445						-0.230984
AP1S1	4.79998	4.44204	4.58038	4.02978	4.64579	4.11648	4.68876	4.89542	4.00281	4.92443	5.44598	-12.0412	3.53142	-12.0056	2.52867	-10.4707	3.10385	3.71495	4.48002	4.58073	-5.09749	2.55343	3.65382	-1.75057
AP2A1	7.56591	7.28372	6.00006	5.92574	6.48763	5.5903	6.24252	5.00596	5.00374	5.78577	5.08525		4.93754	2.73257	4.27595	2.3231	7.39193	6.65449	6.69643	3.95848	4.65862	6.34447	6.26064	3.36772
AP2A2	4.33194	5.35097	4.98396	5.46033	6.00083	5.18781	5.01272	5.66738	4.95764	4.97945	5.25787	-0.988825	2.12603	0.695252	4.1979	10.1816	7.62551	7.26863	7.37162	6.12741	6.11461	5.88426	7.02507	5.71544
AP2B1	6.24896	6.47033	6.90972	6.80537	6.75474	7.14386	6.35924	5.83809	7.37609	6.55414	5.74722		3.61084	2.21413	4.39314	3.60047	6.98881	7.79304	7.5578	5.6789	6.58694	6.42956	7.29419	2.94886
AP2M1	7.65533	4.37656	5.90053	4.41683	6.37203	5.055	3.71304	3.01581	4.85802	4.54612	4.39557	6.95722	4.06241	4.46238	5.35182	5.0406	5.79047	6.10153	6.15093	5.11004	4.93307	5.54447	6.21295	3.17648
AP2S1		3.82782	3.57991	4.88147	5.27458	4.6425	4.25822	4.66001	5.66257	4.20104	4.66988		4.153	-12.0696	5.05338		5.94791	4.95758	5.88733	4.52037	4.10003	4.81767	7.1696	4.23556
AP3B1	4.39441	4.20839	4.56794	6.25048	3.98889	4.57113	6.78863	6.79447	4.23531	4.55276	6.26484		7.18937	2.23463	3.50188		3.86052	5.77339	5.76559	6.28752	3.55656	6.27274	5.4209	5.94422
AP3D1	5.00391	4.38183	4.46385	4.85562	5.90333	5.79043	5.77443	3.493	5.82429	6.13793	5.77571				1.34803	-10.5228	5.92112	5.70222	5.24079	4.75911	1.56565	1.53706	5.42975
AP3M1	4.68435	4.0986	4.67575	4.92653	3.07092	4.36032	4.89652	4.62643	1.18373	3.76766	4.32786	8.19238		-1.6125			3.39684	4.59358	3.28553	1.96338	1.78791		2.51839
AP3S1	2.09067	3.95013	5.36013	4.30965	3.70938	2.36612	4.24898	4.17232	2.21158	3.51649	3.75531		1.44356				4.73173	4.19417	4.61412		3.45721	2.85377	4.58355
AP5Z1	3.33371	2.70193	3.88408	3.07482	2.44412	3.67235	2.98992	4.79199	4.08236	2.81711	3.87257						1.53673	3.56125	3.42649	2.93799
APBA1	7.43465	8.9777		2.48957	3.41144	2.9182	3.11065	3.18574		6.98201			2.0777				6.97761	6.77804	5.05117	3.0765		5.90006	4.10546
APBB1IP		2.17549															1.82881		-0.794226	1.09853			5.17748
APCS	3.74629	7.23912	5.10793	5.07529	5.53095	6.81069	5.69898	7.1177	7.4487	7.15005	7.18117	3.00899	6.07964	6.3962	8.77486	7.1515	7.86236	10.0329	10.6706	10.2578	7.31555	10.2786	10.9955	10.5919
APEH	6.12878	6.7902	6.81255	7.14524	5.94675	5.62069	6.8367	6.21107	6.09431	6.84436	5.68481	2.63184	5.48062	1.9223	4.25931	-10.2861	6.50051	6.8366	7.18652	6.08154	5.44288	7.14232	7.24782	5.67502
APEX1	6.23854	6.66306	5.93078	7.13267	6.67653	7.33165	7.26725	7.46773	7.14861	7.61915	7.18637	2.14454	4.33027	4.0557	4.50447	4.51621	8.26776	6.73891	6.72225	6.74237	5.24023	5.04593	6.05832	5.47713
API5	5.81679	5.31611	5.55151	6.11615	5.72219	4.61636	6.43725	5.76962	5.67248	6.07948	4.81107	14.0368	12.8087				6.38683	5.3564	6.29798	3.17131	3.84105	14.0394	13.0114	1.50469
APIP	4.03358	4.35552	3.93083	4.78037	3.89698	4.88577	4.88581	3.83228	5.49262	4.62815	5.06556		-0.29053				5.37977	4.67185	4.3603	4.6127	1.95854	2.57927	4.42501	1.42768
APMAP	5.57338	6.73055	4.5359	6.24256	5.84341	5.10128	5.35634	5.74074	5.22639	5.42413	5.15868	3.90024	4.33852	3.03757	4.14737	6.03003	6.02928	6.03134	5.6857	5.55562	4.51404	4.00491	5.04836	2.97993
APOA1	8.23042	7.61955	7.20727	6.21932	8.06588	7.97406	7.411	5.95956	6.94937	7.07472	5.70276	14.0195	7.83435	9.84923	11.0837	10.5609	10.2765	9.04282	9.49729	7.65303	9.97598	8.5748	9.34015	10.012
APOA2	5.60417	6.87149	6.57137	5.57428	6.27225	7.33434	6.87761	5.4029	6.61354	6.2676	5.05509		7.47506	5.19384	6.47176	6.5541	7.63659	8.30701	8.35638	7.12968	7.94611	8.00526	8.62689	6.58845
APOA4	6.66092	6.42685	5.38238	6.74027	6.02661	5.36096	4.86284	4.79777	4.86957	5.08696	4.71881		3.7241	1.74634	2.85186	0.258314	7.97947	6.9717	7.90677	6.37216	7.99973	6.19285	7.42952	6.02596
APOB	4.9405	4.44168	4.44086	4.25967	4.73434	4.5424	6.49548	3.70562	2.92769	5.17553	3.63103	8.1312	3.21983	3.69111	4.11791	2.68098	6.21135	6.42406	7.00106	4.94088	4.95033	5.90889	6.30645	4.87378
APOBEC3B	4.28688	3.70715	3.30127	3.28365	4.25198	3.36944	1.97345	4.17495	3.13051	3.28906	2.45003				0.37866		3.38221	6.57805	3.4748	-0.0354799	-11.4917	2.27684	1.64558	-11.9976
APOBEC3C				4.57083	5.77524	5.43175	5.203		5.33912	5.51163							4.02161	4.57271	4.85599
APOBEC3F	1.24433	1.89032		4.52181	0.759843	4.02803	4.04832	4.25072	2.91866	4.30695	4.28562				2.66028		3.88928	3.90677	4.12583	4.49927			3.56224
APOBR	1.1213	5.76594	4.18224	4.14593	3.54764	3.79337	4.67296	6.51683			1.61022						1.90903	5.17287	4.79818	7.06407			4.95102
APOC1	5.43438		5.29246		4.96803	3.38306	2.24247			2.19045			1.20696				6.17158	4.73892	4.99157		5.72069		5.43665
APOC3	3.11916	2.98015		4.38064	2.65564	3.63858	3.44852	3.19722	1.84269	-10.3779	-10.8265		-12.4297				5.5033	3.22862	3.54423			3.61513	4.84619
APOD	6.4172	7.90053	7.82943	7.47935	6.35534	7.88558	7.83032	7.11679	7.76966	7.68358	6.75203	3.20907	7.14011	4.99071	6.2318	5.87394	7.09161	8.38939	9.1994	8.38333	7.73079	8.53585	9.05569	7.92744
APOE	6.65931	6.38187	4.78186	6.22445	6.76793	6.317	5.72277	6.28242	5.86309	5.94246	5.44031	5.54131	3.87456	3.61886	4.56066	4.29228	7.79554	8.51849	8.78138	9.03456	7.57581	9.15602	8.99354	8.73282
APOH	5.13465	6.38418	5.60303	4.31	5.82913	6.63166	5.87763	5.1381	6.10795	6.0617	4.89542		7.02766	5.22574	4.48271	5.96349	7.72262	8.65757	8.44384	8.85573	8.03519	8.0734	8.27379	7.95132
APOL1	-10.7831	-0.802347	-1.02789		-10.7383	-10.5728							-12.3808	-1.63753	4.65635		3.24722	5.49537	3.18159	4.68571	3.85154	3.60755	3.48806	1.30412
APOL2		3.55651	3.91445		4.4971	4.66911	3.92426	5.18968		6.27108	5.09545	3.67652	2.06605			4.29367	5.88547	5.21619	5.14207					3.15885
APOM		3.31728	3.73055	3.39662		4.70382			3.65968	3.86206				2.52686			4.07047	4.8811	4.79807		5.70638	4.07962	4.81379	4.30723
APOO	1.27788	2.50382		6.47869		2.11192	3.19763	6.92271	0.844905		6.51781	6.3169	6.86256	7.33499	7.21493	7.25415	-0.291174		2.82442	3.45486				7.8765
APOOL	4.15849	4.9578	5.62511	6.22098	3.60854	4.55946	7.70583	5.57592	4.39052	7.05514	6.32451		5.45513				3.75981	6.57004	4.21534	5.46347	1.68966	5.78711	2.75508
APP	2.94713	2.73958	5.90601	2.92701	-10.7383	0.884959	2.25464	4.49874	6.50908	7.06378	-10.8265						3.13908	4.05431	0.571469	3.55402	-11.4917		4.99239	-11.9976
APPL1	5.39316	5.42128	4.55211	7.24542	4.67471	4.5286	5.10756	5.33247	4.1426	4.95129	3.97733			-1.72673	1.66711		5.4791	4.46215	4.30897	3.92053	2.98923	3.64616	4.42347	1.78994
APRT	7.51371	6.70809	7.94339	7.51499	7.78928	6.67358	8.36458	7.59771	6.48869	7.98424	7.09193	-12.062	4.73385	3.21725	4.44488	4.82506	6.41682	7.08649	7.16089	7.67327	6.05544	6.21309	6.91604	6.65849
AQP3	6.80741	5.57492	5.31353	6.36747	4.88486	6.2026	7.22522	6.77394	5.99949	6.57738	5.61791		5.61621	5.97934	7.6801	6.25483
ARAF	3.49065	1.19553	-10.8281	3.17857	-10.7383	-10.5728	4.12379	2.92297	-10.727	3.03454	0.51642			-11.5218	-12.0151		1.24069	2.24866	0.53225			-2.39892	1.63632	6.01084
ARAP1	4.88075	3.16252	4.48432	2.90778	4.53866	4.57233	1.92257	3.24219	4.41434	4.4159	3.54412	-10.7063	3.72651	7.25781	-3.64354		4.39318	4.84367	4.38844	3.58057	3.70045	3.39276	4.96228	6.25361
ARCN1	6.6331	6.2237	6.18076	6.15515	5.91688	6.33116	6.24788	6.14765	5.88999	5.99797	4.98003		2.12341	4.51892	4.19613	3.37271	5.78789	6.127	6.33821	5.92606	4.63471	3.75812	5.61134	4.39138
ARF1	7.71167	7.25279	7.25658	7.16655	7.13805	6.20038	7.73014	7.11611	6.03117	7.23663	6.69214	-3.67155	7.23745	7.51041	7.72493	9.54264	8.18463	6.84028	7.13141	6.34851	6.16392	6.53379	7.58224	5.38174
ARF4	5.80499	5.24081	4.90376	4.50456	5.58972	4.51883	4.87539	4.40929	4.19335	5.15523	4.05734		5.1887	3.48654	4.55849		6.27546	5.09628	5.87806	3.53724	4.22868	4.93046	5.25727	2.12603
ARF5	8.94133	8.05592	8.34092	8.1915	8.37735	7.61145	8.7956	7.86886	7.28692	8.50982	7.56949	3.97952	6.39376	5.66482	7.0275	6.61494	8.29413	7.33278	8.32148	6.40606	6.86829	7.07694	8.05553	6.2438
ARF6	6.65711	6.24507	6.35919	6.16927	6.28876	5.65925	6.69807	6.06143	5.24815	5.85928	5.36135	7.28374	3.92079	2.99715	5.1591	-2.50237	5.92101	5.45216	5.39219	5.27699	5.41281	3.93812	5.71042	4.92598
ARFGAP2	6.18146	6.30438	4.06903	3.8891	5.45111	3.46143	4.35064	2.71751	2.93501	4.6608	3.95722	1.19207	2.05348		-10.8934	-8.65656	4.86127	3.52869	4.15435	3.73671	5.32862	1.46786	5.0959	-11.9976
ARFGAP3			2.29968															1.66589		1.7322			1.81193
ARFGEF1	7.30493	4.26484	1.22868	4.28982	1.20477	3.76073	4.57809		-10.727	-10.3779		9.5659		0.103328	-12.0147		2.3829	7.61753	6.16567	9.0052	6.20179		5.5374	9.70691
ARFIP1	4.86411	4.82817	4.97471	5.11753	5.56791	4.88229	5.40492	5.58824	3.4617	4.66975	5.93585		5.86717	1.10483			3.60959	4.6834	3.26667	6.10859	1.04848	3.34169	1.84473	7.59057
ARFIP2	4.21622	4.40586		3.2509	3.0786	3.17527	3.01033	3.48918			3.30543	10.7461	13.6109					2.36261
ARG1	9.75894	9.39386	9.89168	9.1755	7.08494	5.88997	6.26054	4.82017	6.24129	7.50973	5.99361	5.11541	8.73119	5.80491	7.15986	3.85692	4.21533	5.64609	4.39197	4.56634	5.62872	5.33146	4.59693	4.68267
ARHGAP1	6.75919	6.51871	6.48587	6.22967	5.92588	5.91577	6.57742	5.60937	5.60622	5.98745	5.23813		4.29835	2.58936	3.95998	0.47516	6.5612	5.97445	6.49076	5.67303	5.22215	5.09672	6.0718	5.06325
ARHGAP17	3.26523	3.98968	2.37934	6.98106	2.19556	2.37418	6.37275	5.68696	3.53962	2.23426	5.87799	3.85687	4.62629	4.26076	4.40005	2.96303	4.55445	4.26776	4.81199	4.77281	2.75672	4.91059	4.60431	3.0946
ARHGAP23	9.8041	9.16661	9.29628	7.0655	9.56554	9.78177	8.24592	8.09369	8.73934	10.2334	8.87287	9.90399	9.55813	10.1367	9.80683	11.3874	8.93989	7.10946	8.40408	7.98336	9.47778	9.31733	8.7796	9.86042
ARHGAP25		0.549516		3.99996	3.36803						3.62093						-10.6663		3.47556				-2.71537
ARHGAP26	9.77093	8.84954	9.69687	9.57308	10.1674	8.98537	9.71532	8.45548	8.14331	9.79727	9.27571	8.8356	10.9394	9.57191	9.88254	8.90756	8.46084	7.98656	7.97484	7.51376	9.849	6.96935	7.35964	7.03361
ARHGAP27	7.50452	10.0438	7.2372	11.5176	7.63682	10.3057	7.92916	12.5094	9.75989	10.6292	12.7666		7.43044	8.58874	8.96424	8.6598	10.2296	13.1283	12.9137	13.978	9.82735	11.303	11.6979	13.8274
ARHGAP29	3.50225	3.19548	3.3096	4.38983		1.03646	5.87175	5.91017	-10.727		6.53002		3.73499	-11.5419	-11.6714					-10.7809			-10.7764	-11.9976
ARHGAP32	2.76116	0.55741	3.80137	2.34502	4.083	0.935555	2.89977		5.62332
ARHGAP4					4.13505			3.09049									2.19403	2.59239	2.66659	1.42825	2.37512	6.23477	2.16553
ARHGAP42				2.14439	3.04125					4.09877													4.11372
ARHGAP45		5.01698	6.67696					3.77696										4.14953	3.65359	0.792527		2.62571	2.54089
ARHGAP5		2.97765		4.96736	0.968739	3.47363	3.07229	2.02801					7.86699	8.02669	3.62513			-0.990292	3.32328					6.45377
ARHGDIA	5.46068	5.34911	5.5409	5.67921	6.13555	5.90968	6.41225	6.11343	5.67655	6.11945	5.29517		2.78778	2.56854	4.58883	5.32481	6.30644	6.4263	6.40745	6.68297	5.49758	5.11772	6.33747	4.86175
ARHGDIB	2.85579	5.08571	3.84454	5.2124	6.53699	5.82274	5.34936	5.85512	5.4725	6.30216	5.63645		6.43392	-3.58775	4.51383	3.3488	7.23186	6.7135	7.31564	6.33979	5.79953	5.82274	6.57034	5.51649
ARHGEF1	7.99375	7.60265	4.64692	5.69456	7.00041	5.1485	5.6438	7.16286	6.66055	7.26398	2.62894	1.83939	0.0524954	7.47977			10.1777	8.9751	8.60531	5.37609	10.3457	8.65484	8.96923	2.32144
ARHGEF10L	3.90023	4.42691	6.90237	7.09003		6.68135	7.55519	7.52882	5.98541	6.4609	5.26321		1.86105		-11.9805		3.16756	3.25223	2.88447	6.25	1.31593	2.1876
ARHGEF12	3.29375	3.72297	2.68578	3.57988	6.87245	2.66733	2.98622	4.3563	4.78707	5.17502	3.55006		-11.6144				0.363765	3.20842	3.51161	2.27552	4.71186	3.95478	5.07221	0.677627
ARHGEF2	0.501096	4.71932	0.556306	0.975956	3.02668	5.79954	3.88619	3.91091	6.22791	4.34351				-11.9998			3.52784	4.48914	5.95745	5.94797	-11.4917	6.36893	7.05863
ARHGEF37	8.08001	5.72238	5.76443	5.80775	4.07703	6.67501	5.67231	6.72347	4.85533	5.48029	8.20206	6.84081									2.86048			7.6071
ARHGEF5	2.70851	3.46979	5.3035	2.78638	6.31946	4.72136	3.30493	1.86851	4.61603	3.36929	2.43803	4.94052					1.77491	3.87248	1.92882				0.207246
ARHGEF6				2.25121	6.32862		2.25696	0.239471			-10.8265						5.10261	4.27871	1.7762	2.70079	2.44607	3.72933	3.76288
ARHGEF7	3.61351	3.65568	3.99263	4.88628	3.97258	3.42996	5.19797	5.65492	3.36363	3.77038	3.47091			1.72924			4.14587	3.55071	3.58414	4.13869	4.32471	2.36069	3.89886
ARIH1	2.88076	3.30086	3.30625	5.36649	1.85107	2.85931	3.15023	6.12181	2.73658	1.88223	2.80074							4.90589		-10.7809			2.39064
ARL1	5.04721	4.25856	4.491	4.21034	3.99135	3.28075	4.84971	3.69285	2.78213	4.30591	3.99708		3.69765	1.10868	2.74956		4.04053	3.67995	3.8833	2.61088	2.87786	2.08623	3.46219	-11.9451
ARL2	3.49985	3.2781	2.61226	3.19217	5.08293	3.40652	3.95687	3.05278	5.31241	4.4888	3.76875		0.488027		3.81093		4.35368	4.00127	4.75579	2.73945		3.24068	4.95294	2.5774
ARL3	4.73063	3.81385	3.41263	4.65721	4.31449	3.47879	3.47668	4.45326	4.07982	3.94486	3.26344						5.44636	4.58002	4.4657	2.86503	4.53429	4.06801	4.60333	3.51712
ARL5A	6.27682	4.35048	4.83255	1.13741
ARL6IP1	5.51407	4.88469	6.13201			6.40487	3.77896		5.88955								3.90545	5.51562
ARL6IP5	4.87651	6.0402	3.65883	4.92045	5.91924	4.9633	5.31944	6.32644	4.87627	5.78389	5.97546		3.50224	3.91917	4.23425	-10.5564	7.08453	7.4841	7.27591	7.10588	5.69602	6.49422	6.64383	5.70429
ARL8A	6.93966	6.75812	6.80207	6.52224	5.71752	6.3387	6.21626	5.83341	6.0595	6.63297	4.85942		2.11194	2.76804	5.31859	-10.5288	5.55768	5.13997	5.07775	3.77449	-11.4917	5.04265	4.66267	5.59935
ARL8B	6.02323	6.08158	5.50909	5.31241	4.514	5.06411	5.08012	5.10214	5.198	5.39854	4.70915		1.90656	3.79676	4.73285	-10.5234	2.6389	4.54199	4.00713	3.7841		3.22901	3.99494	2.57247
ARMC10	2.9641	3.75099	2.23909	3.37516	3.55925	2.80649	2.32758	3.34104	4.60613	3.60135	2.34954				3.17095		2.79498		3.33614				2.73906
ARMC5	5.42377	5.62267	4.0768		3.70573	4.56732	3.38292	-0.4432	3.95111	3.39657	1.77897				6.35794		4.29202	3.02332	1.9513	7.2863	3.56556		0.916865	5.01162
ARMC6	4.01973	4.44773	4.4284	4.28479	0.604365	3.5468	4.47322	2.21969		2.47179	0.347965						3.2396	2.99307	3.88044	1.3578			2.39759
ARMC8	3.05617	2.54301	2.42103	2.19583	3.04637	2.79483	3.6397	2.73229	3.14234	2.88818	2.56298	6.32457					2.39554	2.63063	3.42497	0.0556698	0.477853		2.54876
ARMC9	6.61322	5.82986	5.403	4.77796	4.75122	5.62579	4.72376	4.84483	5.30608	4.93597	4.73427		4.97136	0.765621	-12.0153		-10.6663	3.38857	-10.4987	-7.15286	-11.4917	-11.4873	-0.765823	-11.5056
ARMCX1	-0.397301		-10.8281	7.94703	-10.7383		8.83591	8.49446			9.0629				5.97404		2.247	3.34568	4.40049	6.22702		4.28314	3.95939
ARMH3	4.88784	5.0758	4.50366	4.09741		3.15029	4.27132	4.31809		5.83368	2.25397						4.24865	4.22026
ARMT1	5.42363	2.29298		4.32575	3.10454		3.90165	3.55138		4.35012	3.18885						6.73942	4.17969	3.40162	3.3247			4.52505	-11.9976
ARPC1A	7.15739	7.19623	6.97045	6.95636	6.15575	6.49615	6.98251	6.43487	5.79286	6.03981	6.0682		4.68586	7.32307	5.16475	4.23565	5.11675	5.48996	4.74005	4.5501	4.0338	5.29376	4.7253	4.01406
ARPC1B	3.26783	4.18237	3.28048	4.65466	5.35764	5.25751	5.13587	5.47825	5.35089	5.46421	5.33921	-12.0655	4.16205	4.52042	5.22414	3.82625	5.56387	6.04152	6.1348	5.88657	4.62882	4.74183	5.23527	4.23795
ARPC2	7.70198	7.9998	7.61041	8.05735	7.59673	7.57791	8.0236	7.7512	7.18638	7.5681	7.45069	-0.00346195	5.78431	5.06553	6.85774	4.28195	7.46658	7.7835	7.47778	6.75977	6.78215	6.57201	7.29895	5.92288
ARPC3	8.59719	7.99423	8.72445	8.2556	8.31777	8.56835	8.43252	8.34216	8.12649	8.48637	8.12192	12.8635	5.97735	7.88237	6.0254	8.52742	8.225	7.87794	7.62428	7.67051	6.90538	7.18203	7.52714	6.87877
ARPC4	8.49851	8.71558	8.84003	9.06439	8.34226	8.68074	9.08567	8.79444	8.25606	8.5856	8.34102	1.64457	6.6018	5.80938	6.69794	5.3675	7.95318	8.53516	8.24333	8.1659	6.55329	7.20962	7.55171	6.90915
ARPC5	7.05669	7.27856	7.18889	7.37391	6.49267	7.36221	8.05339	7.5193	7.18428	7.26219	7.05195		4.70208	7.2843	5.85673	5.447	6.93194	6.63306	6.91566	6.82876	5.75677	5.97454	6.4504	5.68541
ARPC5L	6.52386	6.57282	6.92268	6.5871	5.53638	6.35182	6.80679	5.95672	5.60611	5.89348	5.86734			1.90076	2.9059		5.08377	5.65539	5.06636	4.74488	1.71911	3.80038	4.36488	4.0412
ARPP21																							6.61636
ARRB1	2.9157	3.16179	2.17303	2.57968	4.18411	3.31228	3.61336	3.80233	3.47772	3.72402	2.65965						4.66263	5.18065	5.30215	4.0079	3.85209	3.21992	4.91111	-11.9976
ARRB2				2.05932	3.06313												2.34872	3.81493	3.5545	5.7499			4.06717
ARSA	3.65511	2.74886	4.09684	3.79088	2.57656	-10.5728	3.68111	4.78652	1.22086	4.03383	2.56		1.65822		-11.6104		6.3388	0.862758	4.52162	3.02435	2.62785	6.51618	4.56809
ARSB		1.70682	2.17047	2.56172	1.4634	2.50633	2.58117	3.50536	4.4918	3.75179	2.76107						2.41	2.75785	3.56469	3.66154		2.77125	1.88461	2.59509
ASAH1	8.27336	8.32226	8.01324	8.33406	5.8211	5.32171	6.16844	5.68314	5.32248	6.47506	5.46062	1.17336	6.06394	2.8336	5.49438	0.892907	5.34911	5.91707	6.50438	6.74408	4.2476	4.41702	5.29289	5.64819
ASB15	4.53417	3.89204	3.61947	4.03227	3.82668	3.74067	4.27595	4.80336	3.20215	3.10035	4.07267						3.55026	4.8029	4.05527	4.6618	1.69315	3.15438	3.12743
ASCC1	3.33738	4.13077	3.96947	3.74095		-10.5728	4.44703	4.78417												2.55823
ASCC3	5.7122	3.2251	2.3696	3.69269	5.80389	2.53463	2.88976	3.25755	3.58159	3.62529		-9.85834			4.98435		4.28854	4.25223	3.50211		2.35254	0.802282	3.97955
ASF1A	3.66214	4.02474	3.75487	1.96585	3.30593	-1.97977	4.48806	4.62239	2.96854	3.79651	4.84661						2.36294	5.70758			5.8978
ASH2L	3.35959	3.93891		2.4429	2.55663	1.98453	1.68744	3.18945		2.63766	2.72823	3.58253					2.85578	3.09227	3.37355
ASMTL	4.37584	3.63008	2.67962	2.7116	4.36794	3.90482	4.11392	3.13523	3.24826	3.23065	3.15869						3.99507	5.41975	5.39596	2.52605	3.66113	2.41332	4.26585	2.09666
ASNS	3.59667	1.06714	4.51643	1.63515	0.623528	0.878757	4.50363	5.36289	2.53366	1.35663	6.1746							-0.193965
ASPH	4.12904	3.57748	3.20844	3.22073	3.77553	1.70597	2.646	2.41742	1.69877	2.82147	3.3312		4.54562		2.26283		5.34356	4.24932	4.61872	3.55387	4.06821	3.1208	3.58902	3.08
ASPM	3.21452	1.53084		2.2888	3.27489	-10.5728	-0.193324	-0.284045	-0.522496	1.37769	0.186266		1.11341	-11.9892	-12.0846		4.20092	3.23278	4.68373	2.92885	3.50077	1.67903	6.50679	1.75785
ASPN	3.8671	3.23179	-10.8281	4.5735	4.32629	4.55237	4.59852	5.29562	4.78886	3.96564	5.15525	2.92374	3.46093	4.34235	7.72568	2.34233	5.44257	6.18951	7.49053	7.14638	4.73738	6.45082	8.38078	7.21994
ASPRV1	10.2303	9.7922	10.9715	8.49398	6.1097	5.78404	7.15642	5.19411	7.16265	5.75339	4.21602	4.02872	10.1412	11.9693	7.35557	9.87402		6.42933	3.661	4.18469	-11.4917	4.70826	3.31065	3.37413
ASS1	7.56155	6.23263	4.65016	6.77363	8.45904	6.69794	7.25816	7.58866	6.57765	7.5432	7.12013	5.65937	3.6804	4.43795	6.37161	5.78605	6.58605	7.57367	6.02608	9.33814	5.10615	5.99613	4.83823	7.39103
ATAD3A	4.79634	5.0866	5.04957	5.07486	4.42514	5.13697	5.50176	4.80568	4.41368	5.5171	3.68348	-10.0334	2.572	3.01773	5.21751		4.45168	4.61578	4.30025	4.13165	6.02839	2.67155	4.76897
ATF1	9.75407	10.6328	11.0057	13.5143	11.2915	12.2527	10.7578	14.2517	11.3346	10.7676	13.3756		8.80147	9.26951	9.48459		11.8832	12.3056	12.6281	15.4248	12.9562	12.5979	14.2205	15.1152
ATG3	5.24552	4.79165	4.61107	4.22659	4.15268	4.39628	4.57403	3.667	4.81543	4.56542	3.11273		0.558966		1.90245		3.99721	4.47669	4.06114	3.71562	3.49152	2.0916	3.18632	3.62004
ATG4B	5.64313	5.65729	4.03867	4.29093	5.1742	5.00307	4.33811	3.12156	2.8465	4.72699	0.578838						5.32585	5.84985	4.14664	2.29982	2.47144	3.88911	3.74182	-11.9976
ATG5	1.66388	2.45621		2.0963	2.47888	2.6404	1.66275	2.32762		1.5275					11.0264		2.61308	1.81384	1.64584	2.84517			2.81798
ATG7	5.36862	4.95423	5.54702	4.79359	4.45607	4.64361	5.20744	3.60624	2.73778	5.61098	0.771356						5.18044	5.42522	4.99219	2.76899	1.24419	4.21072	4.12665
ATG9A	4.08908	6.90309	5.87365	2.95457	1.73562	5.47804	2.8403	1.88045	4.99441	1.48798	6.37742				8.15086		4.95525	1.17379	5.52222				0.546817	5.48033
ATIC	5.65097	5.2868	6.03339	5.63763	6.22373	5.58041	6.55202	6.36118	5.72413	6.76867	6.16039	-1.13079	2.89362	-0.331633	3.91783	-0.139999	4.95659	6.22149	5.5282	6.33833	4.66182	5.18195	5.21554	5.00103
ATL2	3.60696	2.35997	1.57792	4.05312	2.32414	-0.88793	3.61108	4.52465	1.84699	-0.00619935	-10.8265		-0.383058	4.77766	6.67388		-10.6663	1.61431		2.97981	-3.4316
ATL3	5.53602	5.29466	3.00051	3.95154	4.75525	4.67963	4.15499	4.78076	4.24893	5.15595	4.53145		1.52004	2.90832	3.01101		5.99486	5.5483	5.78239	2.8392	3.72216	4.3571	5.18866	3.73027
ATM	4.17765	2.61632	4.26481	7.87731	3.78786	0.700091	2.62552	1.44593	1.2497	2.60227	-10.8265						5.90226	5.93494	6.09363	1.61256	7.73325	6.77731	5.32481
ATOX1	6.44017	4.44757	6.5564	5.02318	5.21398	3.66791	6.3777	5.21773	2.57342	5.32845	5.27336						5.71977	5.34515	6.12268	5.77137	4.74501	-11.4873	5.31122	4.02237
ATP12A	6.82294	4.57364	6.11345	0.414314	6.80837	1.23939	2.30174	-0.67251	1.0145	1.46885	3.93901	11.3285	5.84053			11.1981	3.83702	2.79094	0.529703	3.92586		1.25539	2.8001
ATP13A1	5.63413	4.8611	4.67795	5.78312	4.89829	4.63412	6.52203	7.96702	4.35048	4.58493	7.4139				5.6377		4.48239	4.12387	3.78273	3.92787			3.23162
ATP13A3
ATP1A1	7.80642	6.83146	6.18857	8.20444	8.12821	8.17511	8.51649	8.71472	8.00539	8.57794	8.4893	0.219493	6.58169	6.44815	7.24998	6.09524	6.82375	6.42319	6.01782	6.24269	5.63224	5.66203	6.86776	5.66359
ATP1A2	7.52318	6.94044	6.0307	8.28865	8.44933	8.99381	8.74629	9.4956	9.06695	9.30354	8.90698	3.69018	5.7432	5.67839	7.05714	5.54597	6.61493	6.83165	6.60527	6.77123	6.84798	5.07612	8.46409	5.35555
ATP1A3	5.75703	3.55307	1.81529	2.03391	5.8131	5.3995	6.07853	7.19913	5.34064	4.45351	9.38943		4.77162	5.76604	6.14514		3.73401	3.06011	3.72211	4.17261	6.29083	3.12367	5.88676
ATP1B1	3.69606	3.84014	5.95374	4.08458	4.82218	4.57086	5.89599	5.10873	4.20351	5.48768	5.1511	5.08548	4.30374		2.56243		5.19351	4.74317	4.42773	5.16011	4.51487	5.25979	7.04053	2.2739
ATP1B3	7.93744	7.12937	5.68026	8.04894	8.58658	8.90901	9.13646	9.17134	8.7625	9.41346	8.89844		4.41301	3.70374	6.3624	3.67388	6.76589	6.59333	6.22842	6.14177	5.82205	4.96146	5.77602	3.13397
ATP2A2	6.73219	6.88878	7.422	7.33765	6.09167	7.39485	8.14765	7.62313	7.27297	7.30425	7.77521		7.73091	4.47935	5.21763	4.77663	6.12098	6.33498	6.58558	7.93787	5.48829	4.55188	6.22227	5.72688
ATP2A3		3.26403		3.34272	3.51096	6.35831	6.92985	2.49999	2.3189	2.97804	3.80002	7.72093	4.44209	3.34492		-9.71789	6.26593	5.43184	5.36442	5.08123	5.96225	3.60547	4.83352	3.36656
ATP2B1	4.84847	3.71255	4.90313	6.65355	4.39874	3.76966	5.98527	5.76487	3.40461	3.87476	5.09278	13.2936	12.0132		3.02335	2.3949	4.5343	3.43964	2.64785	4.30278	3.59585	3.42632	4.15283	13.1097
ATP2B4	6.40048	6.15245	5.23925	6.66134	6.37577	5.9453	6.38293	5.83015	4.82902	5.42641	6.53139	0.0564845	4.32803	3.52013	4.86644	0.330264	6.51737	6.66303	5.89193	5.67863	7.26441	5.22285	6.22558	3.63535
ATP5F1A	9.58629	9.99813	9.65948	10.1874	9.92441	10.3736	10.645	10.7054	10.3233	10.3248	10.3187	5.24139	8.17713	8.05257	8.30115	8.45683	9.07368	9.29666	9.47048	9.54118	8.4266	8.35246	9.39096	8.27204
ATP5F1B	10.1013	10.1175	9.74158	10.1215	10.0571	10.5285	10.6123	10.5747	10.2685	10.5312	10.2843	4.84847	8.57216	8.50472	9.28807	9.02183	9.45187	9.53443	9.45964	9.10477	8.50167	8.32496	9.36375	8.24378
ATP5F1C	7.22844	7.21704	6.93399	7.67302	7.3328	7.87644	8.31917	8.08908	7.6476	7.80279	7.64768	0.26046	4.98551	6.3755	7.76449	4.10039	6.71213	6.69449	6.89532	6.37405	5.67413	6.15643	6.51126	6.96614
ATP5F1D	8.09812	7.09609	7.46317	7.48479	7.62327	7.67086	7.6003	7.28473	7.20956	7.64808	7.21698		5.86842	4.70165	4.52859	3.44029	7.47075	7.07115	7.23364	6.80497	7.4103	6.19615	6.71372	5.82034
ATP5F1E	8.1393	7.9495	7.98987	8.25973	8.17776	9.24823	8.23603	8.50784	8.7166	8.66907	8.3002			3.75234			7.34034	7.57845	7.90733	7.05619	5.41247	6.10749	7.08974	5.17604
ATP5IF1	-0.28873	5.89941	5.95387	5.16409	4.88783	6.42623	6.1133	6.67113	6.32435	7.15919	5.78721							5.26698	4.24663	5.28454	-11.4917	4.50762	5.27819
ATP5MD	5.57317	6.27222	6.14148	5.84892	4.77928	6.10845	6.60647	6.19252	5.64236	5.78351	5.56038			2.61354	5.6041		4.79985	4.68823	5.15626	4.6848	3.34889	4.69409	4.98427
ATP5ME	5.64482	5.58614	5.64125	5.47139	5.49463	5.5892	6.83505	6.92063	5.12531	6.01241	6.53856		5.3482	4.02846	4.97753		4.22265	5.07352	5.89565	5.04861	4.86988	4.66703	4.89799	3.67713
ATP5MF	6.87899	6.78877	6.22992	6.78238	6.60021	6.90188	7.39156	6.89907	6.66118	7.51576	6.69139		4.96619	4.88698	5.73279	2.87931	6.91503	6.24023	6.67287	5.0085	4.72805	5.42445	5.83861	5.20834
ATP5MG	6.40165	6.27535	4.94369	5.70638	5.56309	5.62924	6.96408	6.24961	5.71634	6.17645	5.95695		6.07116	5.08216	5.74324	4.36108	5.03774	4.29831	5.72244	7.14405	3.98028	2.82477	5.2063	5.35539
ATP5MPL	4.66998	4.01842	3.16822		-10.7383	3.88366	4.35877		3.82167	4.66291	-10.8265				3.8154		2.27555		3.0758
ATP5PB	7.68468	7.30153	6.79124	7.03423	7.52041	7.83808	7.75634	7.53331	7.56112	8.15508	7.3249	5.69198	6.38675	5.64407	6.85043	4.93286	7.27506	8.88163	8.81571	7.24975	9.58787	9.1019	8.32317	6.87607
ATP5PD	6.78236	7.09121	6.61834	7.44643	6.09268	7.15852	7.60527	7.42487	7.36507	7.15338	7.36511		4.2921	3.35705	2.55514	2.73508	6.31586	6.08667	5.88344	6.27362	4.30957	4.93486	6.12443	4.31753
ATP5PF	7.36365	7.23696	6.46239	7.20546	7.1619	6.51257	7.03576	6.17453	6.2441	6.85047	6.55777					9.06709	6.89366	5.93142	6.50366	5.51495	5.54457	5.29524	5.45662
ATP5PO	6.8382	7.08206	6.6084	7.16835	6.92148	7.69036	7.6027	7.41408	7.49318	7.78399	7.09449		4.73346	4.12583	5.07798	1.53805	6.68717	6.91343	6.6526	6.35168	5.17471	5.8609	6.1151	5.16377
ATP6AP1	6.03167	5.06052	5.79347	8.08463	4.0358	4.01992	7.76566		5.39272	5.26257							6.06039	5.09931	3.56731	3.7124			5.38202
ATP6V0A1	5.44234	5.56436	5.8598	5.52483	3.41874	4.3296	6.1034	8.21213	4.3916	4.87555	6.93943	9.9963	2.9072	3.06501	3.23951		2.9127	3.70243	3.70873	4.95948	2.29156	4.2928	5.26884	2.29436
ATP6V0C	4.97895	3.38885	3.35981			4.2502	5.76097	2.47532	5.67465	3.33898	1.55488		5.75479		5.28867					2.29729
ATP6V0D1	5.97461	6.33743	6.09004	6.33613	4.01656	4.33671	5.44483	4.16184	3.13478	4.44583	3.83991		4.18808	2.19922	2.62759	-10.5249	3.98067	3.95034	3.6248	5.97981		3.82747	5.15736	2.85269
ATP6V1A	7.20848	7.19997	7.41492	7.2985	6.46087	6.32622	7.41091	6.75495	6.08391	6.20366	6.02735	-11.1637	5.2038	4.20756	5.2136	5.62845	5.52661	6.00269	5.58064	6.05621	4.93703	4.99235	6.19195	4.61236
ATP6V1B2	7.77792	7.86521	8.46732	8.0434	6.81417	7.55213	7.91315	7.54928	7.23714	7.271	6.46697	3.52268	5.05209	4.34915	5.50551	3.85454	6.59321	6.92085	6.58562	6.57299	5.6292	6.03995	6.48946	4.42252
ATP6V1C1	7.08222	4.21492	3.76683	6.10358	3.63571	2.96767	8.49009	7.39311	3.03925	6.134	4.22452		0.72913	-11.9931			4.40861	3.99831	4.39429	3.92869	2.77812	1.78519	4.84254	2.39546
ATP6V1D	4.62698	6.09777	5.53515	5.20474	4.19908	4.07794	4.44005	2.58874	5.0285	4.05019	2.16074		2.6918				3.6638	5.3701	3.94121	3.57127	2.80899	2.88894	5.17229	3.65474
ATP6V1E1	6.32168	5.99909	6.49777	6.34631	5.56048	5.44139	6.4474	5.98919	4.85329	5.49983	4.90385		3.46042				4.75533	5.46815	4.47986	4.85205	4.63082	3.95824	5.2887	3.82284
ATP6V1F	5.00031	4.94979	4.69269	7.30951	3.92808	4.09051	4.50193	4.26641	-10.727	6.82508	4.79435		2.3825		0.54406		3.79763	6.58002	3.18436	4.09794	2.24541	2.64063	4.44248
ATP6V1G1	6.35441	6.525	6.58165	6.45659	4.87693	5.61082	6.60433	5.78336	5.46877	5.5123	5.08019		5.04532				6.85171	5.84072	9.53291	4.93274	4.11192	5.04601	9.1141	2.92322
ATP6V1H	5.13108	4.7727	4.66744	5.39794	4.03833	3.60144	4.64781	4.85846	3.67072	4.71906	3.52334		3.87524		1.89683		3.45764	4.18876	4.19011	2.88125		3.44351	5.05745
ATP7A	3.89338	3.80309	2.7615	3.34271
ATRN	5.41946	3.61751	4.90733	5.62353	0.753841	5.74937	4.02449	2.17612	3.76251	3.40461	2.33694				5.9472		3.04917	1.55773	3.76325	4.62667	2.83022	2.58076	3.45234	4.36427
ATRX	3.97076			0.746617	2.35432	6.05785	3.27095		7.7753	2.5701							4.44601	1.51748	2.18297		3.6764		2.04639
ATXN10	3.984	1.82729	2.25925	3.07362	2.87676	3.73225	4.93692	3.36601	4.81884	2.74676	2.99482				4.06122	1.34528	6.504	3.2551	1.77261	6.06571	-11.4917	7.35479	6.55484	2.72605
ATXN2L	4.93116	4.03909	5.99885	5.77664	5.38315	5.00069	4.5331	3.84567	3.38392	4.76298	3.21525							2.31638	2.05127				2.32634	4.43988
ATXN3	5.3541	5.13283	5.08825	4.6083	4.0586	2.95213	4.43023	3.65608	2.99082	2.99074	3.14741						1.58306	2.92089	2.89054			2.16964	3.86137
AUP1	4.15573	4.85296		3.19919	3.85899	3.52039	4.17137		4.87656	4.96742								4.9075		4.04185		2.50872	4.27938
AVEN	3.57563	3.11797	2.43538	2.39299	-10.7383	-10.5728	2.77324		-10.727								-10.6663	1.30283	0.543793				1.70502
AZGP1	9.88573	9.70151	10.1371	9.76014	6.35103	5.01618	7.00528	6.61562	8.1264	5.95961	6.46615	4.70757	9.71284	5.37549	6.05255	6.79988	6.23063	6.3953	5.50321	6.16541	6.24094	5.59717	6.17741	5.43596
AZU1				1.35947	0.50352						-10.8265		7.933					1.65382	0.782331					-11.9976
B2M	8.21906	8.37795	7.91108	8.10536	9.30679	9.14305	9.02907	8.605	9.05974	9.06048	7.8744	2.14345	8.46536	5.36131	5.99138	6.57888	9.35539	9.13556	9.46501	8.95216	8.20744	7.87287	8.72188	7.5005
B3GLCT	6.99925	7.23255			1.33598				-10.727					-12.5977					0.114997				-10.7764
BABAM2	4.69597	3.87508	3.79112	4.32009	3.34001	3.72428	3.83024	4.35589	3.32608	3.80998	2.80967						4.24581	4.24845	4.26471	3.51105	3.55361	3.05519	3.55237	1.67729
BAG2									4.16931									4.62327	5.01544	3.40313	4.07572	3.6598	4.74531	4.62166
BAG3	5.25067	6.20238	5.35646	5.72526	4.47959	5.27619	5.74993	5.54006	4.83628	5.27825	4.96074	6.13172	1.94007	6.92073			3.71396	4.53601	3.67418	4.3049		2.51	2.84972	3.20874
BAG5	2.69898	3.81734	4.4489	3.39846	2.87461	2.52918	3.1821	2.64528	3.50706	2.7227	3.29288						3.44504	3.0406	2.8652	1.49801	2.89851		1.60713
BAG6	6.09805	5.38976	5.34867	5.07797	4.81064	4.96349	6.53254	5.92745	4.37255	4.76532	4.86982	-12.0665	3.95586	2.23008	3.33351	3.55105	4.86982	4.58369	4.42685	5.1326	2.84132	3.24347	3.75535	5.17192
BAIAP2	4.82569	4.26711	3.89712	4.02503	4.05935	3.61994	5.1473	4.75456	3.34035	4.68785	3.9331		3.13688	3.27165	2.59194		2.62545	0.783778	3.22686	2.47379	5.02643	1.65919	3.50146
BAIAP2L1	3.05186	4.32169	3.77721	3.24808	3.009	4.6108	3.90692	4.16915	5.62472	1.50653								4.68534	-0.272538		-11.4917	1.18164
BANF1	7.0278	7.46394	5.54969	7.1412	6.5247	7.34762	8.94002	8.39351	7.23777	7.55182	7.59463		3.81191	-0.532569	4.57331	-10.4905	7.61421	8.12847	7.72386	7.537	6.6673	6.8127	7.09041	6.17885
BAP18	4.15464	3.51582	3.67941	4.4338	4.41694	4.43134	5.05979	5.55455	3.97398	5.00597	4.33553					2.15574	4.4357	4.46346	2.91129	3.37994	3.66531	1.77534	3.22284
BASP1	4.932	4.46818	2.49016	4.99019	6.82006	5.01931	5.42983	6.69958	5.06073	6.51941	6.04069		3.82311		2.96057	2.60615	7.13384	6.09543	7.05145	6.71919	6.17093	5.26664	6.16203	5.08246
BAX	6.52738	6.24453	6.72699	5.28662	3.36295	4.75368	7.06463	4.44525	6.26579	6.35088	2.56512		1.30504		2.3689		4.91597	3.71554	4.054	2.29956	2.13883		4.6453	2.49614
BAZ1B	3.24231	6.79472	0.828582	2.47769	2.06103	2.42836	3.65842	4.02803	4.82642	5.29816	2.80919						4.55553	4.41357	5.70449	1.55808
BBOX1	6.1787	4.75376	4.70159	5.97993	4.22231	4.97393	4.86029	4.58738	4.86836	3.65156	4.17597						3.33675	3.41259		5.38381	1.73647	2.97968	-2.24441	2.06461
BCAM	4.27183	3.35407		2.55458	4.69715	1.31046	5.86307	6.02888	3.243	4.9149	5.94794				5.93853	6.31144	6.5045	6.0124	6.46253	7.03306	6.29664	5.084	6.23951	5.81057
BCAN		5.46801			6.24654		3.63095	9.20746	2.78006					5.28612	5.16296		3.43914			7.68166		1.67238		5.71804
BCAP31	8.03398	7.08146	6.55859	6.00992	7.52526	6.67016	6.65017	5.94065	6.45608	6.76401	5.95976		4.96371	3.91837	7.18422	1.23164	6.9754	6.0921	6.16405	5.89781	6.54201	5.46358	5.71796	4.18176
BCAS2	4.66118	4.50251	4.10445	4.60994	4.53733	3.8179	5.65978	5.1685	3.61423	4.25074	4.72906			-0.556629			3.81157	3.38769	2.30796	2.97703			3.16951
BCAT2	4.01542	4.55523	2.24267	3.7382	4.19657	4.14583	4.36137	4.00004	3.46935	4.11942	3.46796		2.25553				6.16012	5.46847	5.5209	3.68781	5.8784	3.30743	4.69522	2.07813
BCCIP	6.39678	2.60449	3.22333	4.04977	3.1564	5.48239	4.38025	3.27057	4.86221	4.71248	-0.974853			3.65739					1.48048			1.80438		3.23864
BCKDHA	4.95528	5.66727	4.44534	6.23828	4.47205	5.99991	6.35764	5.71926	5.47729	6.16429	5.12536	1.68475	-12.4588	-11.9941	3.77652		4.77226	5.55127	4.8044	5.92977	3.41766	1.7462	4.71586	3.10839
BCKDHB	4.47848	5.22714	3.72425	5.87524	4.86031	5.74663	5.70978	6.14575	5.45378	5.2912	5.58099				4.27993		5.22208	4.70655	5.1143	5.1467	4.14901		4.66714	3.88198
BCKDK	7.59024	7.84438	8.6319	8.52235	9.43818	10.3093	7.41277	8.66559	5.54717	3.84374	6.76045	4.7678	-11.1571	10.0823	10.8926		9.67309	9.08494	7.74971	10.9012	11.3738	4.58939	8.9578	-11.7343
BCL10	3.52229	3.47972		4.11678	0.954322	4.5363	1.98256	4.25378	4.49696		2.97095		3.79327	8.47656			3.42713	0.637055	-1.3793	4.15888
BCL2		1.41922			1.44514		3.56362	2.67472	2.44157	3.1535	2.85087				-12.0545		3.74594	2.71624	2.34488		2.11169	-4.89627	3.06807
BCL2L13	6.19574	6.34382	2.25793	4.99168	6.11444	6.33745	5.85478	5.9729	5.81361	6.95547	5.8396						5.31356	5.39118	5.72244	4.90946			6.94809
BCLAF1	4.39651	6.46857	5.83083	6.30545	5.8631	5.56399	6.53834	6.09144	5.30276	5.90843	6.42082		2.15251				3.1891	4.22206	4.41074	1.30942	-11.4917	1.00739	2.5418	3.46669
BDH1	4.82164	4.91272	4.54589	4.32506	2.85575	3.87422	5.02221	0.902722	2.73988	4.44951	2.68298			-11.5563	-1.71619	1.78356	-1.16464	4.45766	2.8486	-10.7809		5.10338	5.94234	-11.3536
BDH2	5.46216	5.63909	4.85101	4.76087	6.44531	5.94561	5.97264	5.64021	5.86626	5.87218	4.88113		2.99472	2.82088	4.90949	-10.5241	6.72009	6.27456	6.17976	5.34691	5.80049	5.48193	5.92894	4.37529
BGN	5.5705	8.45223	4.38902	5.65194	8.97165	5.3488	5.60408	7.63848	6.52685	6.34415	7.43521	5.09079	6.42713	7.37803	8.83083	7.39334	11.247	11.7849	10.7491	11.1206	11.6873	11.7853	11.134	11.287
BICD2	4.13496	4.94238	4.50426	4.06809	4.6756	4.09194	4.28736	4.4067	4.52169	4.88792	2.09664		2.89968				6.40694	6.67319	5.41802	-0.0631691		7.40774	6.32101
BICDL2	6.17199	6.33393	5.98813	5.9517	6.65637	5.88177	4.5726	4.89569	3.71976	3.92755	3.28678		1.93487	-12.0378	-0.746929		0.970426		6.44552	4.47183
BIN1	0.232195	3.13358			-0.980524		1.28171				1.33405	-11.2791	-11.6079			3.20274	4.82687	4.44753	4.81678	2.8763	4.53975	5.33188	4.96822	2.99441
BIN3	4.06293	3.63049	3.75047	4.36286	2.87401	6.83406	4.3293	3.77537	1.60836	7.45168	3.15992						5.73311	5.86649	5.68469			-11.4873
BIRC6	0.462224	2.92095	0.492644	4.39936	2.58209	-10.5728	3.82423		3.34952			5.71971					-6.67845		0.434133
BLMH	10.9197	9.2845	9.74138	9.72553	7.72277	6.00109	7.18225	6.65518	6.44427	6.88592	5.69005	4.34991	8.58228	0.410509	7.73913	5.58014	5.2062	6.52185	6.16275	5.72674	5.70187	5.60136	4.24996	5.53774
BLOC1S5	4.8372	5.13399		5.86941		5.1501	6.17379										4.56734	3.26576	5.23384
BLVRA	6.68783	5.77254	4.41646	5.02249	5.308	4.76404	6.09885	5.56715	4.24905	5.77332	5.09871		3.06451	2.65511	4.00379	0.349779	6.15989	6.14866	5.98858	5.38351	4.48787	5.11468	5.23365	4.2894
BLVRB	5.92623	5.27306	4.77787	5.26641	5.68413	5.80585	5.17383	4.55475	6.1529	5.45193	4.11581		4.93533	4.37426	4.96225	5.85145	6.39924	5.44382	5.55872	4.87393	5.33347	5.19261	5.64842	4.19984
BMI1		3.38289	0.709261		1.26965	1.21903	0.00734921	1.90247	4.05571	4.18319	-0.0355675							6.43019	0.766167	0.940039	-11.0737	6.26645	6.86911	0.682826
BMP2K	6.95089																	-1.47965	0.0671065				-10.7764
BMS1	0.914419	2.48533	2.3271	4.44165	3.55733	3.24618	4.14996	5.21145	3.74849	4.17726	3.88941		1.62003				1.82172	3.28076	3.60184
BNIP1	3.1711	3.77961	3.1495
BNIPL	7.23682	5.30055	6.37929	4.04919	7.0331		5.53745	5.49161		7.34399	3.0243		1.39555	2.30723						2.92718
BOLA1	1.93121	1.2069	3.0441	2.64965	3.20807	-0.09309	3.71674	3.59491	2.93132	3.67854	2.99448							4.70343	4.71512	3.27134	3.20843
BOLA2	5.40494	3.75927	4.34282	5.35106	4.44409	2.83381	5.18406	5.5196	4.25173	2.08608	3.79272		5.49672	-11.5208	3.52884		5.18715	4.044	3.85609	4.47313	3.70251	2.60416	3.25029	4.92434
BOP1	3.951	4.35024	2.8614	3.87243	5.42775	4.90874	3.52597	3.37269	3.20147	4.49793	3.96042	7.05785			6.39445			3.28652		2.47061		6.00145
BPGM	-10.7831			2.12173		4.929		5.47546		5.07018	10.0049	10.6814	9.57318	12.3735			5.0383	4.3413	4.99641	3.3109		3.93889	4.48463	10.479
BPHL	2.28243	3.71417	5.64401	4.6967		4.25008	4.58799	3.37972	4.44421	2.76477							0.64389	2.86562	3.80025	1.83235			1.25554
BPI						5.8817							3.78465
BPIFA1											-10.8265		8.29908	2.95465	1.0794
BPIFB1	-10.7831			3.35439	5.64891	-10.5728	5.99896	1.35055			4.39101		8.15355	1.99128		2.03806	-10.6663	8.90619
BPIFC	5.98935	5.64993	6.63555	3.98695	5.27761	4.92574	1.13649													8.3509
BPNT1	5.28082	4.33265	5.12187	4.33356	3.6592	3.40666	5.52489	3.80892	3.71522	4.44499	2.94065	2.44578					3.46908	5.06419	4.19838	4.58866	-11.4917	3.48191	3.50043
BPNT2	3.70041	2.99159	0.750864	2.65812	3.91637	1.63051	4.33506	4.31838		0.526523	0.224708						3.60309	3.7501	3.09487				2.73874
BRD4	8.98088	1.87195	-10.8281		5.7283	4.75846	0.699949	5.14394	5.01068	4.57441		11.7513		8.18945	5.42432		5.77199		5.3084		-11.4917	3.4908	3.98466	8.65393
BRI3BP	4.36672	2.93359	0.543364	3.21305	3.20653		2.51621	1.08056	-10.727	2.76182	0.318186	9.24189
BRIX1	3.04291	3.0925	2.27578	4.83116	3.26012	3.32283	4.23555	4.38357	3.08808	4.07756	3.38151	10.659		8.24003			2.75957	7.14152	3.72297	0.902856		2.36244	2.39707
BRK1	4.94319	5.88913	6.08375	4.94238	5.62109	5.28358	7.08178	5.6151	4.77068	6.97448	5.99277		3.56341	0.765144	-2.54527	2.36997	5.8269	4.54091		-10.7809	-11.4917	6.81348	4.06109	3.03063
BROX	6.13899	5.35606	4.03128	5.53031	4.99277	4.10222	5.53752	4.97226	3.89579	5.07776	4.18551		2.54945	-12.0676			4.15382	4.6089	3.71576	5.18828	-5.10746	3.52754	4.14507	3.55694
BSG	5.37389	4.7293	4.73452	5.22728	5.52294	5.08286	6.11677	5.94131	5.31698	6.18032	5.32405	0.0620396	2.09585	3.98955	3.03832	4.33128	4.52342	4.90714	4.92595	5.04654	4.31894	4.72493	4.20951	2.12068
BST1			6.32873		3.96865			3.31231	3.75805	3.70972	1.65674		3.75981		5.92901		5.46086	5.09778	5.11486	5.15428	4.88654	3.5312	4.1727	3.56308
BST2					4.11308										4.93651		5.83988	5.52398	4.59459	6.64656	4.54628		4.58915	5.12913
BTF3	6.56221	5.82804	5.86524	6.21228	5.52025	6.49144	6.92619	6.61116	5.13994	5.3844	5.14821		5.53819		5.87836		3.02944	2.97223	2.88738	2.15805		4.59003	3.63068
BTF3L4	6.04339	5.73793	5.24955	6.8555	5.47219	5.55855	7.15594	7.15389	5.46211	5.78493	4.85763	7.75116	4.96728	2.2832	0.895093		4.6928	4.20273	4.64891	6.70577	6.05813	3.47458	4.08889	3.40978
BTK					0.966326								0.493789										1.20279	-2.5434
BTN3A3	5.31937				2.58668				1.48038	2.14759							2.18067	3.23877	2.76249	3.74267			2.47009
BUB3	7.48599	6.78814	5.20062	6.08895	6.52166	6.77746	6.39577	7.37036	6.994	7.24038	6.7627		5.99888	3.66764	4.59031	3.51056	6.3521	5.72703	5.89842	6.92493	5.28001	4.50312	5.90684	3.04041
BUD31	3.44184	2.92196	2.68171	7.36879	-3.05573	3.36151	9.40009	3.82422	2.06639	2.23839	3.78456						3.62764	3.55472	2.99703	2.75884			1.69335
BYSL	4.17278	2.58322	1.64575	2.5241	1.769	1.96635	3.4345	3.74956	1.31468	2.91421	2.99896						-0.681956	-1.63273	0.328435	1.68386			3.54279
BZW1	4.65324	4.12092	3.35351	4.5961	3.72523	2.58363	4.87315	4.43929	2.76484	3.4655	4.60769		3.65618	1.72625	2.98139	1.01858	3.9448	2.86536	3.57821	5.20201	7.31521	3.17774	1.88683	4.94472
BZW2	4.83337	4.65295	4.60818	5.17082	4.25452	4.28415	5.39038	4.85961	3.83905	4.65659	4.27603		0.89187	1.16208	2.23966		3.20164	3.25572	2.05219	3.49321	1.33253	0.256714	4.04465	1.49054
C11orf54	4.91444	6.26502	5.9044	6.42342	3.94059	5.43119	5.93795	5.28209	5.19983	5.34293	5.56899	-12.0651	3.79212	-0.171577	3.79393		4.74297	6.01852	6.252	5.40531	4.32624	5.16839	5.57551	5.87472
C11orf68	3.30953	4.93841	2.74851	4.76928	4.33987	3.75884	4.69411	5.22756	5.06021	5.09023	4.3679				3.05561		5.43222	4.53291	4.84801	4.99123	4.37086	4.12293	4.57341	0.793951
C11orf98	5.14072	5.01035	4.36582	4.49028	5.14388	4.71564	5.7025	4.84138	4.32359	4.56624	4.15349						4.20544	3.51747	4.8839	4.48912	2.9504	1.60331	6.61299	3.06644
C17orf58		1.95926															2.62711	3.15527	4.3784	2.74614		5.40241	4.91067	6.15295
C19orf12	2.39851			1.15294		2.84892	3.53287										2.97621		4.21831
C1orf198	4.40502	5.07456	4.16962	7.80068	4.88751	3.67648	8.37287	7.07248	2.97681	3.72532	6.74541		7.2179	5.91332	4.20807	6.57141	6.46582	4.74233	5.27272	4.28761	6.50289	7.6322	6.47339	5.9494
C1QA	9.4517	9.34951	5.98495	6.81396	10.7691	7.849	6.48599	9.37764	11.2364	11.2423	10.4663	11.8204	12.4435	12.8349	12.7618	14.0313	12.9998	11.7106	12.0337	10.6052	13.5857	12.2404	12.4151	11.4651
C1QB	3.9921	4.36085		4.8486	6.01019	5.04139	3.52596	4.46991	5.48198	4.81288	4.84722	5.10378	3.55629	4.07843	5.69379	-10.825	8.10755	8.17135	7.7705	6.71986	6.69042	7.00785	7.21911	5.07705
C1QBP	6.35714	6.2937	5.07188	5.99207	6.61956	5.73943	6.42387	5.85073	5.87191	6.26482	6.11651	-12.039	5.43565	2.81062	3.7444	-9.83944	6.61334	6.76336	6.14189	4.5303	5.90071	5.87877	5.76825	1.98417
C1QC	2.94487	4.75734	-10.8281	4.1744	6.53473	6.06089	4.20576	5.53919	6.26797	5.953	6.26041		3.18228	3.54787	5.9785	2.4539	8.09947	8.76151	8.35269	7.98793	7.34572	7.7077	8.06805	7.0104
C1QTNF12															2.53099				4.74884				5.24794
C1QTNF2				-10.5255	4.6212		-10.2456	-10.4348			-10.8265	2.82443	-12.019	-11.5401	4.55692	-9.84891	5.93254	4.73586	5.97285	5.58495	4.0846	4.67981	5.42929	3.79823
C1QTNF3		2.4397			-0.291398	-10.5728			-10.727								2.9775	4.1504	3.40471	3.8156	-11.4917	4.98688	3.81662	3.94038
C1QTNF7		3.00875			4.52495		5.88737	4.44748			4.10727		1.81162		5.19394		7.39922	6.02457	7.41443	6.17156	5.60081	6.70577	7.18376	5.2123
C1R	0.979715	3.62915	3.70284	1.61005	4.83822	3.86319	5.00647	6.10095	4.1201	4.3469	5.66752	2.25195	6.77586	2.99138	4.74557	-3.16537	6.15389	7.0892	7.28422	7.128	6.4529	6.58792	6.79825	6.4375
C1S	3.35159	4.41678	3.51283	3.20051	5.87413	4.71517	3.94764	4.44664	4.21739	4.94638	6.01342	6.5013	3.38362	4.03397	5.1585	2.57956	6.56282	7.05919	7.03065	7.18721	6.41252	6.71998	6.88149	5.84762
C2	3.91574	5.45892	3.1752	3.26502	6.49211	5.55452	3.47449	3.90548	5.26825	4.1596	2.70782				3.15055		8.3546	7.43299	8.01974	5.44406	6.90017	6.85128	7.62238	4.58308
C20orf27	7.18934	3.86079	-0.237172	3.18815	2.24768	3.01793	1.56434	3.18481	3.14826	2.80461	2.89149						2.68822	5.09265	3.90475	-10.7809		1.11924	-10.7764	-11.9976
C2CD5	5.99653	2.71151		2.79741	3.92557	2.62473	2.7153	3.33564	4.24658	4.03371	3.60684									4.54053		2.84502
C3	5.33109	8.17561	6.75871	6.82773	7.59291	9.08499	7.54275	8.02257	8.69468	7.95739	8.03145	2.73214	7.97025	6.01331	8.20759	7.54212	9.65541	10.8374	10.9687	10.6894	9.81792	10.4149	10.6967	10.2582
C4A	4.23246	5.78928	2.60547	4.21188	5.13073	5.05555	5.00544	4.96459	5.1388	3.96219	5.24971	-12.0436	4.55008	4.42946	6.32602	5.20718	8.37837	8.37172	8.38868	8.11951	7.77508	7.9062	8.06692	7.62874
C4B	5.31359	4.63989		3.24764	5.42199	4.72924	5.07084	5.98547	5.43127	5.36835	6.17737		4.08694	4.97241	6.20533	4.73477	7.74889	7.4989	6.9702	6.64244	6.90761	7.19226	7.2376	6.18343
C4BPA	2.77394	5.10207	2.85923	3.00223	4.70143	5.48174	3.80743	4.18647	3.64884	3.34178	4.45941		4.49893	3.40494	6.18625	4.28458	6.52758	7.33564	6.83184	6.93126	5.54034	7.12237	6.98107	6.4289
C4orf3	4.30181	5.35939	5.20961	4.4514	4.465		4.79426		3.85121	2.39956	0.76742				3.16929	-10.5234
C5		3.57948	3.51061	3.9043	3.35643	3.1039	3.37869	4.25047	3.56967	2.32825	3.00093		3.65184		5.36898		6.28596	6.32385	5.97484	5.56079	5.88327	6.29375	5.98701	4.75518
C6	1.317	2.64149		2.32027	2.27406	2.66058	4.0621	2.43228	2.2246	-2.76788	3.21113		1.21126	6.93884	1.86248		4.94573	5.31231	5.2189	5.55481	4.80387	4.97324	5.44711	4.69702
C6orf132	5.24559	4.73505	4.54192	4.71438	3.04767	4.63035	4.96387	4.55779	4.22264	3.68558	4.97162		3.66814	2.41726	7.37426					6.17127	-11.4917		6.46612	3.97709
C7	4.11521	6.51966	2.08277	4.22915	-10.7383	7.89864	3.07588	1.35534	6.66619	2.67485	1.80121				3.61652		4.57581	7.23769	7.35609	5.32646	4.64396	9.36425	7.80421	4.76848
C7orf50	4.6326	3.52216		3.84849		2.97746	3.5102	3.82182	2.86733	3.60093	4.34955						1.99608	3.55737		5.16241
C8A	0.774628	3.49105	3.8793	1.15078	4.34052	4.55959	3.31238	2.53794	4.56155	4.12846	5.13078				6.97983		7.39018	5.28418	4.6309	5.90128	5.91165	4.11425	4.99312	5.73602
C8B	1.3263	6.80531	2.57662	4.65903	4.60641	4.83466	3.40781	3.71993	4.94958	4.56333	4.13415	6.2957			3.52487	3.57347	6.33471	6.9879	6.80818	5.72147	6.13013	9.74807	6.48308	5.08015
C8G	3.20291	4.99331	4.04671	5.02252	4.73575	5.59926	4.5598	4.74836	5.50001	3.71201	4.42304		5.86462	4.86403	4.86146	7.21869	6.5049	6.93384	6.87337	6.97319	6.64466	6.64598	7.08629	6.76172
C8orf33	3.7444	3.3465	2.83252	2.37346	4.27164	3.3833	1.7198	2.42109	3.67362	6.26993	1.81071						6.34711		5.95653		6.2118		6.73738
C8orf82	5.76522	6.67742	5.10929	6.52991	5.35957	5.64516	5.27055	5.5036	5.30818	5.24329	5.2762		-0.0751764				3.15705	5.26929	4.93757	4.05558		2.91453	4.9927	3.59544
C9	4.45798	5.29945	4.3635	5.71004	5.81989	6.42857	5.12743	5.96814	4.93934	6.19663	4.24329	2.15534	4.27635	4.44347	6.74629	4.23601	6.52038	8.24683	8.49293	6.74967	6.40061	8.27595	8.44153	7.02509
C9orf64	7.51678	4.91925	2.92072	4.13767	2.42737	0.356321	5.39001	3.38724	3.02929	3.59392	2.23755						4.21975	3.44708	3.60487	3.9569	1.92133	1.9827	3.63756	0.558569
CA1	5.93919	5.94326	5.53224	7.62929	5.12416	6.17262	4.12615	8.12034	6.21336	6.38395	6.78345	-12.0616	7.07806	1.61108	4.45493	4.44776	6.4506	6.91663	7.95353	7.54119	6.79826	6.57474	8.26572	7.98776
CA12	5.65962	4.09061	4.4915	4.22112	4.79328	5.12986	5.65705	8.1306	4.12513	4.53172	8.58284		0.401129	3.67704	4.6615								4.20335
CA2	7.80553	7.29601	8.82841	8.59439	6.11186	6.14923	8.23635	7.85935	6.17338	7.25061	7.00373		3.24735	1.60618	5.27841	4.77691	4.7365	6.86806	6.05471	7.28512	3.89697	6.26247	5.96091	6.53705
CA3		-0.606375		4.67523									0.44949					4.11632
CAB39	5.47119	5.10974	4.96556	4.30307	4.52742	4.07775	5.02536	4.93078	4.07758	4.7308	4.30218		3.79303	0.00901618			4.67907	3.80263	4.63349	4.32548	2.80708	6.68962	4.29452	1.45016
CACNA2D1	4.61298	4.30027	1.94665	3.33098	4.64715	1.36485	1.80346	1.90589	1.17397	9.89826	4.17227						3.83571	3.71539	2.77216	4.89918	4.00645	2.92117	3.21866	3.6193
CACNG6	6.99773	6.89255	6.43997	7.52949	5.80643	6.98217	7.77721	7.70419	7.15164	7.6554	8.00299		4.05336	5.70469	7.44028		7.47609	7.18495	7.48316	7.79319	5.32864	6.16082	7.16711	6.67526
CACYBP	2.76867	3.15388	4.39927	5.57707	5.42311	4.02249	4.49519	3.57018	3.74243	5.09522	4.04778		1.24503		5.4933		3.26138	3.83217	4.06727	2.97515		1.46239	3.10028
CAD	4.84627	4.32699	4.16186	5.27959	5.83218	5.97369	6.22958	6.36625	6.22016	6.541	5.66819	1.47704	2.63098	2.77653	3.78104	4.11556	4.94372	5.05826	4.88869	5.04695	4.30181	3.29579	4.23187	3.737
CADM3				4.46587			4.08815	3.84402			2.73659				0.351716		5.03256	3.66387	4.27912	4.75791	3.36407	1.52199	3.47196	2.09458
CADM4	0.354442	0.14127	8.34896		5.07671	3.51911	8.44142			3.90208									7.83013	2.40458	8.43009	9.86217	8.13243
CALCOCO1	5.29223	4.76442	3.83042	4.10414		2.37664	3.25141	2.20686	0.345009								2.64475	2.79018	2.49039	2.03081
CALD1	6.11039	2.94445	5.79292	3.43802	5.39146	4.23743	4.38731	4.67767	3.09286	4.95909	3.87235	-12.0611		1.78823	2.90977	4.05903	6.36127	5.40789	6.3533	5.95702	6.87413	5.34416	6.55641	6.07155
CALHM2																	4.21607	2.85451	4.1997	2.48405	2.77593	1.16949	2.31883
CALHM5	-0.315663	2.47659	4.04685	6.19953	5.59658	5.06879	6.09423	6.75511	6.36864	6.68823	6.07455		7.19208		4.98819	5.05891	4.02611	4.0402	4.36841	7.1319	-11.4917	-2.14442	3.54198	5.84479
CALHM6				1.84937			0.951935				2.88901
CALM1	8.48993	7.76983	7.40331	8.34794	7.82592	7.62597	8.09766	8.12823	7.61003	8.44257	7.93367	4.48551	7.17462	4.7963	5.42761	5.26326	8.50224	8.44184	8.56787	7.82029	7.03105	7.43166	10.1741	7.08124
CALML3	6.93464	8.04435	8.45176	8.07187	8.31965	7.91048	8.9991	8.58333	7.53693	8.96827	8.24107	4.91502	7.66861	5.85298	6.0716	6.55374	8.7137	8.55235	8.86611	7.7689	8.20755	7.87046	9.6443	7.21549
CALML5	9.54696	9.86753	10.4188	9.71531	8.17054	7.97105	8.63241	8.23541	7.81747	7.5945	6.98021	6.63646	9.11543	8.29223	7.43293	7.96326	5.97524	7.0945	6.24309	5.18964	6.44566	6.25762	6.31695	4.56676
CALR	7.26205	7.09776	8.08364	7.1538	7.33747	6.60594	7.97817	6.95635	6.69509	7.6111	6.17802	3.79842	5.21929	3.35613	5.16579	4.04283	7.45398	7.78499	8.21675	7.31846	6.86547	6.34015	7.56285	5.90692
CALU	3.1076	3.75351	2.13432	5.97582	2.33738	2.8423	6.03314	0.545179	3.41257	3.48955	2.99172		-12.3484				5.06002	5.23275	5.53038	5.3545	4.72335	4.96173	5.68083	4.68962
CAMK1D	4.94595	4.87784	5.22641	5.82468	4.20253	3.94869	3.55394	-10.4348		2.40228			3.44725				2.70641	3.83369	3.714	1.99407		0.963836	3.29926
CAMK2A	4.49737	5.51206		4.66734	2.47187	1.75213	3.60811			2.2196				-12.0278			1.40536	5.55708			0.392582	5.77289	6.72544
CAMK2B	4.88347	4.77799	5.20698	4.99461	4.65656	5.49016	4.62483	3.43634	4.72096	5.22459	3.179	1.17338	1.62204		4.24053		4.93652	5.49351	5.73028	4.6693	4.80123	4.72313	6.97694	3.00076
CAMK2D	4.97325	5.42782	5.22166	6.65712	5.91836	5.2956	3.65465	4.79768	5.37817	6.47464	4.62843	1.71748	4.29968	3.12137	4.67963	-9.75989	4.76983	5.05326	4.88209	4.85121	6.16864	5.98136	5.26025	4.40348
CAMKV																							5.9201
CAMP								4.18661			6.14942		4.46647							3.66207				3.93208
CAMSAP3	4.96418	4.59948	4.52811	4.96548	0.397974	3.94579	4.58454	4.31995	3.46648	3.59387	4.55133		-12.3977					0.14445	-10.4987		0.47132		6.29702
CAND1	7.12446	7.24611	6.65917	7.29323	6.97731	7.04978	7.33978	7.28876	6.59739	7.31761	6.93502	13.2307	4.45886	4.65858	7.642	11.6149	6.10516	7.03696	6.60454	6.31839	4.52825	5.69891	6.08617	5.08896
CANX	6.84053	6.40988	6.09697	6.52482	6.53791	5.97276	6.5249	6.23261	5.90636	6.76504	5.83811	-0.147281	5.83539	3.58857	5.98424	5.77698	9.16937	7.41154	7.60243	6.2135	8.8598	7.27252	7.66615	4.93829
CAP1	7.37591	7.07733	7.14127	7.31651	6.64336	6.79493	6.95589	7.39317	6.35307	6.62121	6.94561	4.31273	5.78303	6.1386	5.45143	5.21177	7.14692	7.59713	7.35624	6.67828	5.71654	6.22244	6.8345	6.20676
CAPG	9.37421	8.00441	7.88355	8.12028	8.93238	8.23504	8.76504	8.22666	7.87068	8.47138	7.54397		6.40707	5.58481	6.89411	5.85309	7.68014	8.53341	7.92601	7.84051	7.16628	7.24539	7.26307	7.11737
CAPN1	8.02509	8.6647	8.4275	8.63934	7.12554	7.49499	8.5366	7.94945	7.45521	7.56431	7.62524	3.02909	6.11375	4.4107	6.02699	4.78942	6.24629	6.76261	6.36162	6.6256	5.40203	7.6583	6.36259	5.39246
CAPN2	2.40385	4.90869	3.00746	5.21546	4.29964	5.21315	5.98184	5.9132	5.12945	5.07313	5.82788	1.53667	4.11396	-11.7995	5.05926	2.25154	6.02255	6.19949	5.90615	6.90365	4.75673	5.23334	6.33467	5.81488
CAPNS1	6.0406	6.50125	5.92206	5.78064	7.0518	6.74746	5.83449	5.4336	6.30504	7.38597	5.19096	6.63443	4.09241	1.88476	5.36247		7.27875	7.15994	7.20158	5.4283	6.18014	5.7962	7.1944	5.08538
CAPNS2	7.31447	6.79205	6.04465	6.76653	6.50034	5.91975	6.18046	5.92998	5.3243	6.04712	5.78016		5.63087	3.0687	4.49266	3.12616	5.49521	5.42987	8.19159	4.8714	9.02015	5.04083	4.77513	4.52041
CAPRIN1	6.04692	5.54868	5.79542	6.01367	6.12888	5.8744	6.88316	6.3073	5.00413	6.46708	5.63123		4.02991	4.47268	3.5803	-10.5251	4.5365	5.44983	5.23294	5.19023	5.24956	6.63193	4.92268	1.16564
CAPS										5.15216							5.0278	6.59799	5.82733	4.70324	-11.4917	3.68798	4.22952
CAPZA1	8.42993	8.65411	7.92516	8.92536	8.33952	8.63972	8.34451	9.07603	7.63966	8.5973	7.70439	4.48919	6.45303	3.86936	5.72863	4.64463	7.66221	8.24481	8.0871	8.58316	7.16108	6.98168	7.58936	6.3515
CAPZA2	5.0178	5.41513	5.75821	5.67324	5.81719	5.75476	4.87863	5.2828	5.28139	5.93636	4.46424	7.21325	3.86793	1.80443	3.83244	-10.524	6.19923	5.93231	6.10997	5.21191	5.39367	4.86484	5.70244	3.72746
CAPZB	6.48534	7.19022	6.4643	7.09027	5.84635	5.91945	7.33115	6.80924	5.72423	6.10958	6.24835	4.15516	4.90374	4.88389	5.96894	5.57279	6.3201	5.95792	5.62066	6.44343	4.50987	5.03507	5.68722	5.10277
CARD18	6.58379	5.71524	8.0322	6.4566	4.39963	2.97478	5.76093	5.3295	3.27507		5.48865		4.36132	-11.5735				4.48175	-10.4987	3.91416		-11.4873
CARHSP1	5.3942	5.39349	4.26713	3.70655	4.55975	2.33366	4.82028	3.44793	1.39332	3.12687	2.95958		2.91768				6.01719	4.89984	4.39994	1.68303	3.35016	3.91343	4.28712	0.830281
CARM1	3.95677	4.34186	3.89049	4.34091	3.21697	4.30583	4.57712	4.43327	4.02347	3.57918	4.00109		1.6085	4.43616	4.36081	2.53583	3.06946	4.02025	2.71805	4.18357	4.80226	2.26783	3.5012
CARMIL1	2.63979	6.53856	3.72401	2.52489		4.24142	3.64576	3.04427	4.17349	5.66278		2.02002	1.40478	0.610226	1.38814		0.980832	4.19477		2.09507		4.13956	5.04202	1.88155
CARS1	4.52585	5.69397	4.15451	4.21267	4.46828	3.60184	4.8091	3.94909	3.06462	3.12818	3.62037		1.48074			-10.525	5.04435	4.75518	4.35511	2.70478	4.50999	4.0453	4.70118	3.06273
CASK	4.11245	3.0002	2.81588	4.28541	4.22823	3.15843	4.15491	3.95347	5.00898	4.19846	3.45598				1.01544		4.97305	4.14999	3.61	4.51137	2.96514	-11.4873	3.93897	3.5647
CASP1	13.34	11.949	3.3345	10.4103	12.9478	3.34308	7.95369	5.90885	10.0877	3.91948	7.31541		-12.3632		3.43527	11.1493	3.26788	10.3223	10.1624	6.44719	3.68233	10.8645	9.91709	4.638
CASP10	5.58346	-0.206293			-10.7383					5.70784							7.40731		6.2892		-11.4917	1.57236
CASP14	10.4539	10.3225	10.8761	11.0302	7.76313	7.58668	9.42252	8.16758	7.98195	8.37991	8.06285	6.92743	10.5734	7.18383	8.17612	7.8265	6.56953	7.69055	6.49854	7.53979	7.22637	6.80521	6.08721	6.82941
CASP3	4.6419	4.66184		5.84922	2.11066	2.34524	6.35463	7.50467	0.283062	6.9232		4.38484	5.96753							2.32277	2.06822
CASP4	5.97201	3.80492	2.97892	1.30489		2.37003	3.08755	2.44112	3.19891	3.9289	6.5049	7.36192	1.72827	3.12528	5.4106		2.93434	2.24578	4.17413	5.30983	5.49531	4.18591	0.436202	1.83626
CASP6	3.76696	2.74368		4.67348	5.77376		4.19459	3.78893		4.64714							5.54432	4.86902
CASP8	3.08916	2.36413	2.37428	4.36958	3.35546	1.94218	2.29314	6.0346		2.94202	5.05938						2.17549	2.733	2.58839	5.3177	-11.4917	2.1199	1.46579
CASQ2	6.05258	4.84792	5.27042	6.74876	5.894	5.3793	5.76368	5.86783	6.84207	5.38805	4.90843		1.99933		3.1111		5.63463	5.75288	5.98139	4.93249	5.741	5.02484	4.84517	5.2004
CAST	7.61852	7.00215	8.13383	7.42764	6.91077	6.86017	7.81201	6.89292	6.27731	6.65058	5.7821		2.97682		3.03612		6.50136	5.36428	6.2426	5.20667	5.89978	3.24193	6.10071	4.65443
CASTOR1	3.55505	3.66285		3.22557	3.66144	3.60608	2.68814		3.88424	4.05982	1.66836						-0.927051	3.96312					3.24302
CAT	8.65516	8.35888	7.35272	8.3509	6.63505	6.08543	6.22153	6.55733	6.14674	6.50852	5.6044	2.35119	6.21076	4.19215	6.01252	6.09789	6.45792	6.66724	6.52916	7.01258	6.1522	6.55228	6.64539	6.5532
CAV1	5.94125	5.98488		5.11528	7.67397	6.29219	6.36894	7.1331	7.02259	7.4397	7.10622	4.02662	6.95278	6.97677	8.02693	7.14438	10.1971	10.2576	9.4053	9.78707	9.27066	8.65616	9.19059	8.48734
CAV2					2.20243		-10.2456	2.35403	3.7421	1.2462	2.22071		2.20619	2.04275	4.98934	2.47542	4.22068	3.71282	5.64979	3.27785	2.46532		4.45412	3.21609
CAVIN1	4.45696	6.33562	-10.8281	8.37852	8.04973	7.16323	8.81834	9.29972	7.33426	7.64082	9.22428	4.00335	9.71857	7.96284	9.37618	7.67652	9.96088	8.97898	9.15375	11.2317	8.3951	8.43958	8.77481	10.3837
CAVIN2		6.61851		3.86963	4.21676		0.900543	-5.29459		4.32738	2.48091		4.18506	2.22042			6.00028	5.96617	6.2861	4.51581	6.31364	5.14335	6.32458	3.38473
CAVIN3	4.56835	6.39161		2.78503	5.85534	4.62958	4.13903	5.10606	6.01513	5.7868	5.36161			3.30314	4.34837	4.70225	8.12761	7.54693	7.09406	7.23597	6.53536	6.9749	7.22727	5.53931
CBFB	2.51544	3.59068	-0.0189805	0.759845		2.72593	2.29033	-10.4348		4.63883	3.38326						1.97964	1.73031	1.81777		-11.4917	-2.19955	-0.842019
CBL	5.50535	3.39202				3.14882				3.69837							3.32376		3.0643				3.92805
CBR1	7.67736	7.02002	7.10427	7.69943	7.76951	6.8354	8.33871	7.56465	6.45632	7.74027	7.3159	1.67928	3.6457	3.77419	5.48073	4.23407	6.2418	7.1992	6.25134	7.9046	5.71057	6.23436	6.09793	6.62823
CBR3	8.15522	8.00374	7.7572	7.9876	8.54832	7.46472	8.64956	7.77459	7.31508	8.29204	7.68386	1.35985	5.89622	6.21245	6.30543	4.24698	7.52755	8.11572	7.39544	8.14218	6.70931	6.88216	7.00284	6.99092
CBR4	5.53772	5.6675	4.76512	5.8073	5.73522	5.91558	5.64535	5.90975	5.44064	5.9587	4.67367		2.47205	-12.0356				4.43798	2.66085	2.32577	2.7379	2.31666	3.4842
CBX1	5.11113	4.95621	3.69099	4.68561	4.91797	4.98599	4.49728	5.1484	4.67075	5.47429	5.01897						5.73522	3.73758	4.7787	4.81369		1.03772	3.96569
CBX3	5.53101	5.32865	5.42879	6.1117	6.75679	6.08569	6.51443	6.44258	6.3318	6.3642	6.08897		2.28514		4.39113		5.37584	4.79554	5.00984	4.79449	5.52306	4.24937	5.06706	4.66023
CBX5	7.17048	7.85356		6.41045	9.38312	8.99311	4.5406	4.71627	8.66819	8.31757	4.20635	0.319558				-10.6094	3.59382	1.92367	2.17437	5.92897			3.70225
CBX8	4.63378	3.82759	7.56674	5.41315	4.01983	7.62519		2.5537	7.19476	7.74763	3.00189	-11.5858	-0.435939		3.98135	4.73407	4.82064	5.96613	6.40601	3.82239	6.07987	4.29235	4.60233	4.56975
CC2D1A	4.87283	4.67811	4.86958	6.01419	5.64502	4.51203	5.86268	4.63615	5.37752	5.0311	5.37223				2.90847		4.87233	3.30257	5.07864	7.08436	7.82437		1.55376	2.43918
CCAR1	3.13793	4.17826	3.78301	4.49167	3.2387	4.96506	4.49286	4.71378	4.37756	4.97846	4.05605			0.69917	3.38093		3.14475	3.533	3.48771	4.76755	1.90436	1.97041	3.65026	1.49912
CCAR2	5.95133	5.77102	5.94607	5.868	6.08071	6.41651	5.82478	6.22063	6.26078	6.47663	6.37165	-12.0874	2.90794	1.40925	3.71827		6.00767	6.05247	5.92999	5.6576	5.24259	3.89239	5.34361	4.36148
CCDC124	5.74432	5.22945	5.15574	5.70946	5.22353	5.92899	5.35203	5.23834	5.69882	4.14804	4.61116			-0.581427	3.05387		5.38974	5.26092	4.62464	3.89005	6.39255	4.01222	4.34847
CCDC22	2.94237	3.21985	4.18066	3.03368	4.11275	4.50948	3.78602	3.24923	2.71082	3.28276	2.56141	-11.3582	-0.0512023				3.38088	3.811	3.66353	2.70961	3.43313	1.7836	4.41837	2.84124
CCDC30	5.80677	4.35232	3.95533	2.5691	5.79001	4.71959	3.74822	4.1315	3.91404	4.53394	4.24915	-11.3464	3.09132	-11.3289	5.34673	-9.9322			-10.4987	-10.7809	1.52379		-10.7764	-11.3995
CCDC47	4.59724	5.12954	8.38697	3.61121	3.17271	4.30123	4.84563	3.80873	3.98078	3.8629	3.50512				2.38462		3.16273	5.00943	4.48231	2.14903		3.33662	3.33402
CCDC50					4.10457												5.1605		2.78524
CCDC6	6.53909	4.14551	2.29016	4.94068	5.78622	4.93134	5.49821	5.28767	4.82252	5.95004	3.87884				4.62508		4.60321	5.50338	5.83157			4.00304
CCDC80		5.78496		3.5109	2.8366	3.40744				3.2162							4.12307	6.13729	4.01812	2.84847	3.67774	1.50149	3.96694
CCDC88B					-10.7383									3.7092			1.88974	3.18848
CCDC9	4.69624	4.13537	4.13414	4.33204	3.61499	3.71352	4.10098	2.92593	3.72087	3.15251			-11.3088				3.2391	1.41238	2.40325		1.92157		-10.7764
CCDC93	7.74991	4.91857		4.87219	5.19535	5.07781	5.44185	5.14043	4.86828	5.31852	4.16998	-9.14975		4.47895			6.01833	4.76851	4.28016	3.79747	4.01802	4.48124	4.31333
CCDC97	-10.7831	2.56217		-10.5255	2.24287	-10.5728	0.239027		-1.61977	-0.35674		6.99073					3.01177	-10.3573					0.319509
CCL15	4.64538				8.35193			4.70617			7.58616		8.55559	8.49478	10.1466	8.89461	10.7667	8.77195	9.4425	8.41882	10.3417		9.30799	7.58875
CCL21																	4.26309	3.92154	4.3182	5.02621		4.18746	3.91051	2.97709
CCM2L	7.79667	6.17265
CCN5		6.89902			-10.7383			2.45944			-10.8265	5.92028			4.22565			5.38211	5.37773	5.93952		7.12597	6.44285	6.46046
CCS	5.93736	4.93941	4.73695	4.14535	6.66968	4.41199	4.28037	6.28108	4.68447	6.07749	7.03187	3.00604					8.62853	9.71358	7.98668	4.01239	6.96836	6.2087	5.37832	4.00447
CCT2	6.66051	6.12286	6.37108	6.43598	6.57718	6.77402	7.12485	6.46869	6.58647	6.97927	6.19732	2.71052	4.74262	5.556	5.13072	4.6136	5.52363	5.7698	5.56014	5.18277	4.83806	3.53087	5.23276	4.63959
CCT3	7.63624	7.71743	7.38197	7.59528	7.10091	7.26532	7.70818	7.43359	6.97704	7.81498	6.70448	-1.2532	4.9246	4.67139	4.78881	4.37415	6.80932	7.31213	6.8314	5.4933	5.03248	4.81639	5.98103	4.14151
CCT4	6.94718	6.60033	7.42836	6.84911	6.88454	7.71663	7.17615	7.26986	7.2576	7.4003	6.68385	1.85419	5.02254	4.73647	5.42125	4.40414	6.24117	5.77401	5.85469	6.03857	4.20024	3.75511	4.97165	2.85343
CCT5	5.98532	9.47982	7.4441	9.02498	10.4676	9.55751	8.11109	7.85672	10.4927	8.48271	7.31258	-12.1502	5.07256	5.25222	5.76266	4.6009	9.60103	8.5022	7.31993	6.90965	4.61136	7.95116	5.84175	4.64455
CCT6A	6.70737	6.71174	6.63544	7.19224	6.3331	6.95346	7.22689	6.93498	6.73305	6.87466	6.57255	4.6777	4.58914	5.00666	5.78534	4.27274	5.41486	5.73336	5.75315	5.51865	4.65221	4.39477	5.20529	4.16666
CCT7	6.90401	6.70031	5.63558	7.20409	6.02303	5.97007	7.2614	7.15224	5.46266	6.15576	6.48449		4.44577	4.91735	6.06929	11.0415	5.45464	5.84969	5.83075	5.48698	2.05845	4.40885	5.43468	1.83161
CCT8	7.87608	7.63013	7.65914	8.03789	7.49806	7.85275	8.31732	8.11154	7.51735	8.05757	7.54436		5.47859	4.88533	6.60153	4.35126	6.43099	6.55965	6.5306	6.70006	5.09504	4.54379	6.23815	6.03395
CCZ1B	4.37718	4.8638	2.29707	6.81504		3.18103	6.7476	5.80344	3.07929	2.58571	6.30097						3.49499	1.77675
CD109	5.32314	5.28437	2.89118	6.00937	5.88004	5.90923	4.05308	5.8046	5.66464	4.75028	4.5812	6.11923	6.16151	3.15495	1.52863	-10.282	5.71567	5.73687	4.79793	5.50437	5.49317	4.73424	4.47719	5.97837
CD14	-10.7831	2.81882		2.0221	6.66377	4.8982	2.06913	3.3754		6.43854	2.54922		6.12859		2.02329		7.10987	6.24172	5.05813	6.19216	7.58196	5.65476	5.68726	4.09011
CD151	6.04707	4.86484	3.86431	5.94576	7.4892	5.77328	6.99747	7.34314	6.23612	6.49885	7.60275		4.20975		7.52919		6.46848	6.9329	6.36032	8.55147	6.43545	6.02144	5.27662	9.09671
CD163	5.46684	5.66161	5.90697	3.32457	6.72412	6.08098	6.26403	4.88392	5.54596	5.57783	3.43935	3.14333	2.16869	3.9789	3.72086	-9.70036	7.91518	7.84426	7.69479	7.85388	7.22266	6.596	7.01319	6.45905
CD163L1		1.69115	2.64326	2.36875	1.83283	2.77734	2.31519	3.48796	2.84763	5.9264	5.52458						3.71085	5.20393	4.25092	3.95211		4.04804	4.6593	4.02898
CD1A	8.18226	8.38357	5.55658	7.70023		6.2936	5.39727	1.78704										1.07647	5.62055
CD207	6.5306	6.12946	7.21947	6.85062	5.80317	6.17638	7.1302	6.86589	5.11333	4.8358	4.86173		2.23689	2.0156	3.5663			2.14345	2.65548	6.01205	-11.4917
CD248		2.87648		6.44739	5.40275	4.07695		3.92458		6.02685	1.24433						6.41759	4.89315	5.59475	5.60898	6.71095	3.89518	5.31247	4.56278
CD276	4.2056	2.97921		4.4087	4.09408	3.16944	3.71956	5.09155	2.4118	4.59439	3.16521						4.97596	5.12826	5.20278	4.93655	4.99717	4.00511	5.02153	4.55698
CD2AP	4.73627	4.96855	6.2836	4.39572	2.31638	5.43873	4.58594	5.5502	3.35421	6.10191	5.55877						6.38349	3.31331	2.18673	2.26612		-11.4873	1.93716
CD2BP2	4.34422	3.22157	6.83282		4.88854	4.19538	6.25273	5.88174	3.95266	3.86134	5.25106	4.04031	6.41069	5.39604	6.78319	6.88209	6.50105	4.92127	6.45657	5.20039	5.94112	5.12969	4.79737	5.09259
CD34		5.07096		3.42434	2.42991							-0.0697396					7.10838	5.85121	5.65958	5.46049	6.33695	4.2176	6.41948	4.60142
CD36		3.34152	5.24892	2.43703		3.64206	4.90914			2.9204			8.62167				6.13301	4.86515	4.30431	3.5592	5.44229	3.7506	4.18597	2.77039
CD38
CD3D																		2.41443
CD40	1.9177			3.21412	2.23846	1.46573	-10.2456	2.61312	1.2833	2.28563	5.62485				-1.96222		4.46162	2.76151	2.64225	2.36541	5.14749	1.79971	1.92523	-11.8588
CD44	8.26706	7.55145	8.6055	7.89299	8.95432	8.51391	9.81042	8.51317	8.38794	9.4148	7.77195		4.51024	5.47142	7.45832	7.00386	8.88663	9.13442	9.30454	8.98557	8.11732	8.30095	8.75229	8.18542
CD46	0.507286	3.46852	2.94498	4.27003	1.74744	4.60972	2.8521	5.23963	5.3895	-10.3779	1.26601		-11.5349	-11.5847			1.8139	5.53094	5.80383	3.32687			1.75701	-11.9976
CD47	6.02392	5.41537	5.08531	5.22253	9.74585	5.80614	6.74321	6.92448	7.14785	6.11614	7.49248		7.20606	5.82779	6.82219	6.82971	9.8931	10.2487	10.4874	7.88496	5.71508	7.68284	10.1431	7.48558
CD48																		-1.03132
CD5																			0.414099	2.81186
CD53																		5.51488	5.13698
CD55	6.42877	6.07835	7.7525	5.5662	6.66608	2.83297	3.41487	3.19644	4.52459	6.10227	5.89861	1.27403	4.96746	5.88834	6.65412	4.81905	6.93368	7.86446	7.45723	8.48773	5.83743	7.91191	7.49285	8.55047
CD59	6.30143	6.1469	6.42246	6.15865	7.89571	7.30485	6.83697	7.49995	7.09447	7.27717	6.77352		4.68151		3.5362	-9.5658	6.9769	8.39195	7.9989	7.6773	9.98622	7.61631	7.87973	6.41784
CD5L		4.72777	2.15521		5.59953	6.56287	2.33393	4.64627	6.02879	5.77553	0.893143				3.58897	2.10657	6.05044	7.41845	7.26628	6.95352	6.58346	7.77198	7.36825	5.43212
CD63	2.84199	2.02867	-4.51682		4.484	1.62183	2.83743	3.58818	3.39774	5.67809							6.00037		5.57706	4.76762	4.66761	0.871194	5.94478	3.94038
CD68
CD74	4.94958	4.46351		1.92823	6.84929	5.06359	2.22477	-10.4348	4.70561	7.13667		4.34803	2.71619		3.35841		8.10575	5.51636	5.5349	5.78625	7.86413	5.24141	6.58084	3.63983
CD81	4.0637	4.34369	4.06708	4.49566	6.29086	5.41033	5.50834	5.03268	4.53372	5.68723	4.79173		0.488112	-11.9931	5.42175		7.44544	6.86783	7.4012	6.29198	6.76363	6.41864	7.62614	6.05827
CD82		4.96444	5.98375	5.36161		4.7065	5.98216	5.49676	5.22672	4.76981	5.25858						5.17866	5.1803	3.57224				4.41017
CD84																							1.22532
CD9	7.58107	6.66893	6.89618	6.38302	7.40877	6.85007	7.04571	6.63721	6.35134	7.1991	6.04462	-10.9132	5.33973	5.13123	6.72351	6.25391	8.21003	6.91349	7.78289	5.09453	6.3858	6.64462	7.2835	4.75398
CD93			1.85028		-10.7383	2.45667		-1.03923		2.12418							4.04254	3.15186	3.60384	3.84931		-11.4873	4.01611
CD99	4.648	-3.00044	5.03191	-10.5255	4.31284	-10.5728	2.27237	0.928216	5.71823	3.32419	-10.8265						5.67928	3.63506	3.91685	3.71857	4.52995	3.82453	6.89758	2.97157
CDA		4.46306	4.44458	5.8805							4.55766		4.66248
CDC23	3.44185	3.85614		3.75807	0.778194		4.13126	2.93489			3.70852							-10.3573					0.789955
CDC37	6.29049	6.16083	5.90111	6.02632	6.0133	8.06756	6.49106	6.01858	5.59061	6.26616	5.69313		4.34425	4.69848	5.27897		5.87268	5.93455	5.74027	5.47302	5.46563	4.78201	5.28283	4.97309
CDC42	8.49672	7.76935	7.81319	7.14119	8.84198	8.29411	8.27942	7.86526	7.89267	8.22803	7.09261		4.97854	6.64704	6.8487	3.76604	8.84896	8.05219	7.9265	7.27526	7.76423	6.3649	7.65158	7.11477
CDC42BPB	5.06403	4.25902	3.80511	5.16185	3.21879	4.33118	5.2955	4.41987	2.28705	3.82816	4.29576		1.94734		6.40221		2.91685	3.26472	3.16301	3.979		2.84039	4.05081
CDC42BPG	4.0384	4.30536	3.73727	5.18378	2.5517	4.05375	5.20416	6.18134	2.72418	3.77568	3.88559		-12.3826	9.45764			1.23786	-10.3573	3.98307				4.52402
CDC42EP4	6.24668	8.6321	3.32566		1.77063	-10.5728	1.4843	4.98332	-3.21009	3.33642	-2.83423	0.424052	0.860346	-1.57311			3.9003	4.50794	3.22045	-10.7809	3.63236	0.0485962	3.95359
CDC5L	3.85199	3.648	4.88492	3.43754	3.84278	4.85788	6.71002	5.23767	4.64133	4.19629	7.15217		5.61143				6.45028	5.96104	6.45927	5.93163	6.50566	6.1383	5.94053	5.98471
CDC73	1.90123	1.98991	1.60947	4.97618	3.53945	2.89439	0.645811	1.71009	5.15148	3.11711			2.47423				0.746934	2.17314	1.73932
CDCP1	3.37583	3.42566	1.55033	3.03888	4.39841	2.4859	3.64165	0.311422	1.94651	3.325	2.37286						2.90294	1.77991		4.56149
CDH1	6.70117	5.86325	7.30554	5.47591	7.46333	4.84462	8.21807	5.3984	4.82522	6.15739	4.83575	14.5398	4.48233	2.97986	4.00981	3.54535	3.47855	5.81452	4.01436	5.86268	2.23624	4.55336	5.439	5.63157
CDH11				0.0696909	2.22421												4.07964	5.63694	-1.82274				4.02075
CDH13	4.92508	4.26834	3.62562	8.4779	6.75549	7.88997	7.21323	8.36102	7.91801	8.93932	8.40454	4.10706	7.03902	4.85044	4.32916	2.06078	8.14144	8.24609	9.21467	8.89933	7.40483	7.42391	8.55537	8.19918
CDH3	1.94857	3.88553		3.16717	4.65332	3.79949	3.98249	4.75922	4.28283	4.43916	3.07949							3.94694		6.52129		1.90343
CDH5		4.4533															4.43699	5.14075	5.39581	1.19359	3.80862	2.47811	4.87783
CDIPT	4.39334	4.18041	2.96664	3.31969	3.78182	4.42883	4.11725	3.3131	2.04015	5.10607	3.27173		2.06948	3.83493	3.99502		4.7151	3.56338	3.85294	0.697148	1.59108	1.57117	4.46417	-11.9976
CDK1	6.57787	7.57834	11.2916	4.00376	5.05527	6.67112	6.06827		3.81573	4.9709	5.14422	7.14405						2.83928				5.55807	-10.7764
CDK11B	5.22217	4.79406	2.33179	9.07357	3.22173	2.63321	4.28412	4.49188	0.771511	3.36374	2.60611		4.61441				2.7994	4.64897	1.93856	3.30466	0.449912	-0.977956	2.41374
CDK2	3.74453	4.5031	1.93227	3.39498	2.7189	3.62489	3.82445	4.32509	2.50273	4.10216	3.88021							3.81547	3.25964	2.98086		2.95747	2.72934
CDK2AP1	3.09577	2.35095	2.65504	1.35156	-0.475769	-0.92167			3.31636	2.49976					-11.6534		1.78546	0.945282	-0.363523
CDK3	5.11164	6.72799	7.91074	6.56456	7.04217	7.77312	5.91866	7.326	8.59124	7.08254	7.79457	9.17092	8.22627	8.48363	8.40695	8.87351	5.74625	7.26489	5.28289	8.48805	6.97616	7.16535	6.00421	8.82577
CDK5RAP3	4.99069	4.87265	4.65885	5.46808	5.73626	5.10931	5.0985	5.15092	4.64336	4.61868	4.96861		1.60749	6.47008	2.61333		7.69347	4.73213	5.92407	4.39839	3.3652	5.81551	5.92372	3.73625
CDK6	2.35087	3.26665	4.2006	5.39439	4.23248	3.91307	6.75541	4.95553	4.07967	4.29621	7.28659						3.80094	2.99807	2.70995	3.0057		2.15871
CDK9	4.93366	4.74804	2.76706	2.97433	3.18356	1.33774	2.85448	3.00445	0.373874	3.28557	2.92555						1.94624	3.60905	3.89156			3.11064	4.08092
CDKN2AIP	3.78571	4.13217	3.27025	4.25556	4.0031	4.05556	5.27828	5.62644	4.38647	4.35524	5.53044						4.17295	2.8144	3.52531	4.33716	1.7879		2.88794	-4.32704
CDS2	3.49072			3.19897	2.95031	2.19798	1.51269	1.44342	-10.727	5.15538	-10.8265			1.40626	2.39447		4.24366	4.28636	3.8165	3.29437	2.87305	4.0688	3.62792
CDSN	9.86245	9.7148	9.84876	9.48308	7.4813	6.51354	6.09789	5.2266	7.32946	8.3376	5.76614	5.87329	6.86057	7.35976	7.62151	7.12996	5.91377	6.208	5.46392	4.25863	5.62612	5.69469	5.53806	3.99797
CDV3	5.02462	3.31811	4.37646	4.00452	4.8056	3.27865	4.85848	3.52904	3.43682	4.93542	3.46772						4.16773	2.89687	3.77086	2.01695	3.49156	3.36928	3.84147	0.311734
CEACAM6													3.3687				3.92693
CEBPB	4.91792	6.8138	5.96206																			-11.4873
CEBPD		2.69785	4.4088	1.03953	2.60792	3.69072	3.07983	4.89916	2.98931	4.48628	-0.388909	6.46729					5.43585		2.61192				2.29234
CELF2		1.34672	2.6431	3.8252	2.15685	4.02751	3.12818	4.03731	3.37689	4.04529	4.00125				6.4957		5.29811	3.23145	4.53114	3.95589	3.5491	3.237	4.37259	2.2067
CELSR1	3.40576	4.79265	6.33617	3.6105	5.87301	4.54495	2.59872	3.98457	5.09336	6.01715	4.33124	3.99342	5.42983	3.7293	4.35513		5.5622	2.2934	5.34254	3.11875	5.49386	1.004	3.0811	5.52645
CENPA	4.82459	2.79453	4.42461	5.67854	5.78537	4.8739	6.82286	6.32196	5.5137	6.9761	6.64105						3.93049	4.8401	4.69954	5.07589			3.18038
CENPB	0.920116	2.92869	-0.259942	1.78966	1.76485	3.66286	2.15744	9.0292	4.9698	6.19561	8.74571				5.7422		-10.6663	5.16158	-10.4987	6.95489		-11.4873	-10.7764	5.97431
CEP104	5.53297	6.61886		3.87995	6.04119	6.90983	4.38374	5.93345	6.1224	6.18175	6.09411	3.67889	7.8942	7.69868	8.74955	9.05062		6.25135	5.43893	1.85677			5.49264	-11.9976
CEP170B	6.1005	6.47002	4.83472	7.63291	8.179	3.4893	3.93593	3.36603	3.149	4.468							8.13626
CERS2							7.57803	3.5539	2.60841	3.14096	2.46012							2.38523	4.28348	2.4778	2.68337	3.23224	5.2015
CERS3	4.58252	4.18134	4.9096	4.14473	1.32261		4.4635	2.93761	3.50252	3.04375
CERT1	2.29847	3.35531	3.81251	4.66126	3.5925	3.50809	3.92889	3.72436	3.62107	3.35555	2.87187		4.56842				1.60157	2.65518	3.56813	6.35141	-11.4917	1.29031	0.265886	5.20786
CES1	6.1351	5.11868		4.46494	4.60903	5.71711	1.53632	4.72553		5.13817	3.92033	-10.9525	4.22047		4.54527	-9.50671	5.63976	5.40152	7.2869	6.83364	6.69287	5.25723	7.58897	6.14444
CES2	6.31836	6.39131	8.13698	4.56169		7.19075	4.18811	5.17285			4.35001		5.24071
CES4A	4.02839	2.72732		1.40903
CETN2	3.43881	2.1474	-10.8281	3.02106	2.42389	2.71133	3.36702	4.03842	3.18629	3.46413	4.14842				6.98193		4.16197	3.58104	3.55647	2.88149		2.61562	1.8138
CFAP44	9.133	6.91216	6.66957	3.65486	4.23288	6.27386	2.86118	4.49717	5.15865	4.32373	1.68558		0.172097		4.58353		2.7182	3.12065	2.37753	3.50521	5.73029	1.34842	2.56314	4.25555
CFB	3.05573	5.90587	5.16005	4.71264	5.48708	6.9537	6.27847	5.72793	6.57416	5.13998	7.70994	-12.0305	5.21555	4.62368	10.0609		7.28906	8.08732	8.08523	7.7558	7.59549	7.72482	8.04016	8.26859
CFD	3.39758	5.34791	4.76074	4.68469	5.34376	5.72162	4.74983	7.57968	5.40629	5.02158	7.4262			3.13516	7.64764	1.01078	6.39886	6.533	6.6754	6.2519	6.19749	6.08428	6.15323	4.90007
CFH	4.0298	6.6551	4.46178	5.36946	6.72292	7.22591	5.7173	6.38516	7.21101	6.39329	6.23397	-12.0636	4.63665	5.40456	7.30836	7.0973	8.50746	9.61779	9.46374	9.41681	8.73159	9.45881	9.60747	8.9296
CFHR1	3.96356	6.1467	3.99224	4.57111	6.33713	6.48581	5.5733	5.85601	6.65195	5.58024	5.88008	-11.6618	5.41717	4.67507	7.03748	3.94155	8.00032	8.75048	7.83269	8.32309	8.06438	8.61671	8.74322	8.04446
CFHR2															-0.411741		4.97598	3.94825	5.8358	3.84523	4.99284	4.85387	6.22142
CFHR3		6.01047		4.61594	5.78656	6.7952	5.01447	5.106	5.76839	5.53526	5.16621		6.05595		6.04316		8.75383	7.48574	6.61414	6.95455	6.10273	6.94418	6.61371	6.56205
CFHR5	-1.90546	5.67188	2.95473	4.22373	3.94789	3.84071	2.03827	4.96719	5.83706	5.3956	1.68974	8.71175	-12.3477	0.124996	6.14738	1.36525	6.76217	7.37104	7.72115	7.08345	6.347	7.48131	8.45987	6.79914
CFI	2.23283	6.09777	3.26994	0.840239	3.20983	5.57856	3.18669	3.76797	2.88022		2.64139	-12.1857	6.43048		4.85116		5.55004	6.00369	5.41491	6.10317	5.33601	5.28473	5.60769	3.91209
CFL1	9.86771	9.51144	9.85398	9.97716	9.79218	9.5825	9.99907	9.93235	9.43235	9.86999	9.4452	3.56761	7.59037	6.65968	6.82683	7.03612	9.70318	10.0753	9.75606	10.0282	8.85645	9.03957	9.34372	9.22565
CFL2		6.18222		0.507786	3.83996					5.12805							4.79311	5.91729	6.21552	4.50868	5.44514	5.43766	5.92921	2.39701
CFP		2.79106			1.99653	1.51468		2.8793			4.94747						6.0306	5.17037	5.1166	5.60741	5.42813	4.6036	5.05737	3.33103
CGN	3.92512	4.85033	5.05047	3.14458	6.2563	8.80622	3.00289	4.05293			3.46355	5.71217			3.40779		8.01415	4.27017	5.9778	3.43319		6.34554	5.19121
CHADL	-1.04568	-10.5106	1.22052	5.56763	-0.0526451	2.08667	5.98778	7.15256	0.678621	1.24486	6.02699	-10.9505	-0.017649	-0.541248	0.807568		-10.6663	1.20688	1.53652	4.39613	2.04875	-0.4825	1.34445	-11.3564
CHCHD2	5.24999	5.42596	3.79244	5.32256	4.89405	4.89966	5.2208	5.4094	4.02168	4.24929	4.10931						5.49072	4.15537	4.63724	4.35451	3.10765	2.66291	4.12387	2.5275
CHCHD3	5.90612	5.61195	5.53597	5.98927	6.53238	5.34788	6.08055	5.88801	6.29325	5.49089	4.66255		3.40244		4.16826	2.51264	5.98327	6.03089	6.05556	5.28083	6.02054	5.21847	5.27835	3.5204
CHCHD5	2.3474	2.4748	2.06247	2.81053	3.72134	-10.5728	2.9801	4.10764		2.5095										4.83981
CHCHD6	6.56969	4.91911		4.57128	4.41081	6.1171	4.94522	4.74019	4.69122	4.75244	4.18284								6.2914	4.4767
CHD4	7.61046	8.7968	8.34131	7.91213	9.89803	10.0964	8.80331	8.81326	9.2717	9.5152	8.68043	10.6666	9.92822	8.02318	8.16026	11.9293	7.47186	7.92551	6.5168	7.53348	9.73047	7.76545	7.69458	8.45455
CHD8	2.70585	3.86172	3.05864		6.87304			3.16991	2.9396		4.61367	-11.7213	-11.58	3.67999	3.59955		3.03134	4.12204		4.68234		4.39674	3.46137	3.15831
CHERP	5.20148	4.31093	2.31243	6.54006	3.55704	4.24433	5.3361	6.01183	7.18831	5.61927	3.98789	-11.5852	-11.9975		1.1292		2.93708	3.20085	3.85888				4.52462
CHI3L1	11.7351	5.46859	14.8353	5.1368	1.20684		3.65108	2.17045	2.28722	-10.3779		15.8953	3.27929					3.29265	1.76049			0.491495	3.64644
CHI3L2	4.09665		5.2566										1.23653
CHIC2				-10.5255				-10.4348			4.10412		1.96159		2.20033					4.98927				3.28292
CHID1	1.57279			1.67482	3.09526	0.850851	2.31291	1.59368									3.41363	2.47009	2.38058	5.14554	1.32655	2.13607	3.11642
CHMP1A	5.2884	5.6943	5.46213	5.48673	5.91121	5.44928	6.00154	5.07828	5.83886	5.77798	4.33655		-12.3824	-11.8763	4.66196		3.38066	4.92941	4.82407	-1.58462		1.76099	4.0365
CHMP1B	4.91738	5.61033	5.30305	5.85778	4.78846	4.74657	5.95649	5.42701	5.93056	5.88761	4.4402		8.37999				5.08242	5.01585	4.38643	2.44414	3.10346	-11.4873	4.4189
CHMP2A	5.97261	5.1083	5.22364	5.169	4.72394	5.58583	5.13859	3.75557	4.62676	4.86031					-12.1181		4.75443	3.11753	3.28283	-1.76824	-11.4917	1.9026	3.52716
CHMP3	5.50341	4.7433	4.7957	5.04764	3.98674	4.24297	5.28056	3.4937	3.49686	4.86353	3.51199						4.07807	3.90303	3.26063		-11.4917	1.59056	3.55248
CHMP4A	3.44614	10.9174	3.32066	9.74609	3.79902	2.01377	9.79413	6.12299	2.33609	3.87629	5.99113	13.3358		13.6758	13.2118	14.1561	-10.6663		-10.4987	12.0147		2.36307
CHMP4B	6.78238	7.34202	6.3419	6.18417	9.01325	4.03088	6.22264	5.15361	4.12851	5.81893	4.87372	7.64932	4.45613				7.87244	7.00605	6.48797	5.34542	14.4978	7.79898	8.39672	1.83991
CHMP5	5.99311	6.45608	6.75655	5.96627	4.87766	5.5843	5.98652	5.19057	4.76455	5.58706	3.0549						4.51728	4.90091	4.63451	4.20627			5.06258
CHMP6	4.56154	5.98818	3.33287	4.12796	2.66502	4.18306	4.3155	4.62911	4.11255	4.77646	5.39766				2.7448		3.90277	3.1432	4.37155	4.26925		2.80856	4.03258
CHN1		5.93309	5.08523	5.91739	5.62782	4.217	5.9807	5.28554	5.13398	5.9745	6.0908						5.15809	5.75279	5.19612			5.00195	5.22639
CHP1	5.00621	5.16972	5.46357	4.30742	5.91191	5.54347	4.40288	4.03076	5.26566	5.67957	3.69699		3.1007				7.34564	6.58784	5.91651	4.50637	5.61013	1.6442	5.81908	3.88309
CHTOP	6.52426	6.89982	5.60538	6.00005	6.55857	6.5668	6.02896	6.55101	6.47899	5.9598	5.63276						6.04491	8.26117	6.35067	5.1036	5.43611	6.3899	6.20249
CIAO1	1.39971	2.89245	4.50293	3.48421	4.22342	6.16971	3.59201	3.23951	3.21757	4.5141	6.29558						1.42835	1.91209	3.81487				1.76154
CIAO2A	5.29182	4.40937		4.82412	2.82577	-10.5728	3.35012			2.69751							3.89992	2.85578	2.59171	1.1558
CIAO2B	2.97201	3.43019	3.42876	4.94616	2.61892	3.90108	6.26834	6.07645	3.4686	3.00154	5.88246	-9.77201					2.08756	3.24139	2.3858	4.11151		0.462733	2.53651
CIAPIN1	4.887	4.226	4.86156	4.22691	4.45242	4.56281	4.92706	4.27799	4.44017	4.64115	4.33228		5.50789		2.62156		4.70849	3.57199	4.85262	4.33998	5.31421		3.38564
CILP		4.57567		4.83104	-2.36105	3.85097	4.1297	5.51549	4.03917	-10.3779	5.14176		-10.6356	-12.0035	5.67957		5.50644	7.18157	6.43053	8.69379	1.76491	8.02405	7.60721	9.29389
CILP2							-10.2456	1.38838			1.45618	5.66663								-0.655901
CIRBP	6.19113	5.60995	5.53635	5.94813	6.3037	5.41607	6.3604	6.19409	5.1754	6.31485	6.18087		1.25383	-11.9925	4.25589	4.72049	5.96101	5.92345	7.29441	6.97343	5.52874	4.39726	7.30982	7.37827
CISD1	5.40338	5.39901	4.39038	4.42589	4.90749	5.90459	5.63892	5.51037	6.03254	5.91479	5.17879		3.90679	3.68485	5.56565		5.74696	5.19047	5.48569	3.72739	2.93813	2.98767	5.55206
CISD2	2.2749	5.91661	7.47379	5.1168	6.28348	6.19187	3.9831	4.30366	2.70768	6.86224	3.67597		0.420874			3.9979	4.37603	3.2994	6.3737	6.49678	5.14811	6.42385	7.35724	6.01741
CIT	6.07472	6.92135	6.84033	7.43548	6.23971	6.33245	6.16556	6.04399	5.27467	6.32786	5.71114	2.4259	4.97264	4.74369	3.69214		-10.6663	1.31247
CKAP4	6.67826	6.56382	7.31268	7.18329	6.45728	6.23946	7.89281	7.03685	6.46121	6.7888	6.78702		5.88325	1.37394	6.5187	4.66951	6.56572	6.4084	6.79556	6.82496	5.97041	5.48069	6.70794	5.03493
CKAP5	4.79325	5.32397	4.66762	4.26193	4.30272	4.43338	4.86161	3.69136	4.2795	5.64917	3.2277	1.66078	4.6385		-12.0629	4.68125	4.39092	4.67638	4.035	3.91092	6.15125	4.39107	2.64587
CKB	6.55692	5.97363	4.93323	4.07103	6.28615	5.20952	5.02077	4.3441	5.22669	6.11351	4.64702	2.84642	2.98815	2.1806	5.22264	2.98009	6.48632	6.90085	5.65183	6.31861	5.99431	7.10154	8.5385	5.85348
CKM												2.09361						0.301898					0.762151
CKMT1A	8.25705	8.66144	8.67853	8.53391	8.04373	8.72999	9.22925	8.7824	8.59708	8.90835	8.35626	2.91745	6.40237	6.08867	7.00911	6.33392	4.6573	5.76604	4.1097	5.41234	4.01861	6.63715	5.30528	1.31623
CLASP2	3.89707	4.49085	4.26021	0.844255	3.7779	3.51473	1.81334	0.920622	3.05005	4.51176	2.09624						3.07682	5.43893	3.88384				4.48004
CLASRP		9.43097	10.7974	8.24687	5.11935	11.057	9.30514	9.36704	10.1109	9.93138	9.3544	10.4523				12.8906		8.00021	8.28801	8.48985	11.324	10.4312	9.18134	10.0933
CLCA2	5.04454	4.98054	5.75399	5.02047	2.61605	5.14157	6.16295	4.51771	3.74786	5.67329	3.28155				3.97991					2.7618			-10.7764
CLCA4	6.62636	6.90014	5.92701	4.83629	5.83372	6.3373	3.9371	3.74775	-1.46786		3.76712	6.11496	3.28629	1.6896	6.1502				6.40348				-10.7764
CLDN1	2.79421	5.41803	4.49995	6.0505	6.29965	-10.5728	5.86594	5.97696			2.65959				6.48594
CLDN4	1.99459	5.27192	5.55631	5.86609		3.87835	4.92535	1.39745	2.33945	1.79172			0.752225
CLDND1	2.5547	3.60129	-1.5386				5.60967
CLEC16A	7.27273	8.73053	7.70502	6.66172	5.33897	6.30146	6.20102	6.77429	5.76082	6.65696	6.04406		-12.3848		-12.016		5.67486	5.74736	5.71015	4.88503			5.76813	3.45776
CLEC2B	2.19109	-0.109174	1.21381	0.530133	3.19283	-10.5728	3.4198			-10.3779											4.71734
CLEC3B	4.81317	5.42984	4.10317	5.57358	6.39995	6.24517	4.47221	6.40942	6.305	5.12901	5.99983			2.45354	2.86279		8.53842	7.75023	7.87022	8.22572	8.16979	7.33975	7.84875	7.54517
CLIC1	8.10418	7.45297	7.86294	8.23197	7.30442	6.53514	8.16705	7.66908	6.62909	7.35157	7.24189	0.189829	5.27663	5.00202	6.32264	4.84069	7.02136	7.00344	7.19505	7.50544	5.93152	6.08556	6.8028	6.03332
CLIC2		3.48615		2.7349	4.63258	7.44197		1.9756	3.48275		2.45156			5.9207			5.59971	4.04309	4.99878	4.7315	4.96993	2.40206	4.00128	2.70916
CLIC3	7.44598	7.04817	7.48663	6.5723	4.78276	5.31264	5.56967	5.7395	4.39604	3.46442	2.81218	-10.925	4.38876	6.91002	3.87487		3.45829	4.43343		2.75457				1.14917
CLIC4	6.68646	4.95338		3.10638	5.15212	4.37016	3.97686	4.3198	4.18262	4.82926	4.23366		3.69568	1.39479	3.09713		6.8953	4.91682	5.94029	5.58453	5.18915	4.8975	5.70186	4.63256
CLIC5	6.90565	4.89955		4.60404			5.7675											5.13077	4.70636	4.30225
CLINT1	6.59207	6.62715	6.38224	5.46427	7.66416	6.01508	5.30709	5.1906	5.58252	7.32595	4.10277			5.40106			8.10962	5.16	5.77425	3.21763	6.26418	5.30207	8.14506	3.85589
CLIP1	5.78902	5.46821	5.52509	5.30952	3.7602	5.35825	5.23202	5.8528	5.177	4.11382	5.38213	9.03761	4.61703	9.14419		5.25231	2.98229	4.51931	4.5402	5.53254	3.46758		2.60361	2.39724
CLIP2	3.81209	4.05545	5.68678	8.82121	7.17725	2.09417	8.20571	9.41084	8.26678	7.95847	10.6019		4.76163	-11.9146			8.63178	8.54648	7.83876	10.5099	9.0028	8.27305	9.28347	8.99734
CLNS1A	6.15375	7.02037	6.55882	7.19652	6.72756	6.90888	6.56383	6.36409	6.41012	6.55612	7.01396						7.14498	7.68735	7.46499	6.55811		6.92041	7.36343
CLPP	5.31188	5.35714	5.32638	7.13271	5.85778	4.59284	7.00771	7.40763	7.84127	4.28632	7.43154		3.26022	2.3897		2.9407	8.10952	5.6	5.53479	7.37014		5.04453	3.14535
CLPTM1	3.69124	4.35488	4.79638	4.51292	3.0899	3.71676	5.30499	6.22614	4.12086	4.39291	4.5691		4.1823	2.80069	3.87524	2.16557	6.48521	4.6079	7.84864	5.05756	8.19076	3.70596	4.79138	2.14795
CLSTN1					0.163172	3.32967			-10.727	2.65787							1.02827	7.10916	5.12932	3.09099			2.91697
CLTA	4.85956	4.74407	4.74565	5.26841	5.88937	4.86006	5.15256	5.58329	5.75712	5.4822	4.67671	-12.0628	2.6584				7.3483	6.82102	6.75111	6.46152	6.36968	6.39252	7.0127	4.45081
CLTB	7.53072	7.76313	8.03615	7.8859	7.35424	7.66782	7.94493	7.59815	6.69376	6.96204	6.50765		5.8922				6.99174	6.75597	7.01536	6.48855	7.0606	6.10255	6.7378	5.8356
CLTC	8.33707	8.47316	8.62875	8.67482	8.0036	8.47889	8.86061	8.66176	8.14357	8.08544	7.95769	3.28747	6.43417	5.6645	6.89803	5.69912	8.23875	8.42803	8.42266	8.87289	7.1859	7.19408	8.17991	6.96033
CLU	4.29003	4.60258	4.10782	4.88339	4.77855	4.99003	4.04234	4.51034	5.17066	4.43482	5.84017	1.37013	6.12557	4.69119	5.84312	4.70177	6.13541	6.57268	6.35698	6.23766	6.09782	6.85227	6.55947	6.25161
CLUH	5.4319	5.5427	5.50513	5.78496	4.72988	5.87845	6.25107	5.88611	5.63778	5.89222	4.858	-11.6086	1.57272	3.4061	3.15514		-10.6663	2.67149	1.77823	-0.0228507	3.83183			-5.87759
CMA1	2.69579	3.32783		2.69863	7.97281			5.36974	1.55395		4.82986		4.80668	2.8172	-12.0159	5.28146	10.8563	9.11367	4.69432	10.7706	10.3237	7.87191	5.61446	9.82157
CMAS	3.21214	4.03374	6.25213	7.98191	5.75062	5.35886	7.36007	7.99477	5.00938	5.70625	7.00668		2.71961		4.39392		3.27897	4.61219	5.90187	5.33478	7.20905	4.38981	5.3746	6.39477
CMPK1	6.85119	5.64564	6.65061	5.78074	5.63107	5.08827	6.41342	5.13642	5.03521	5.37929	4.76547		4.27581	2.67126	4.37809	1.26864	5.23623	5.83225	4.70112	4.74229	4.51971	4.26856	4.90762	4.20498
CMPK2	-0.81995				-10.7383		2.28403										4.05605	2.90604	6.3367	3.45098		-11.4873	7.91729
CMTM4					0.63269				-10.727		-10.8265						0.743732			-10.7809
CMTR1	2.35878	1.1133		2.38041	4.03722	1.70666	1.43218	3.28847	2.00917	2.26312	2.88473						2.62728	2.65384	2.75844	1.21175	7.06781	-11.4873	1.77121
CMYA5	6.83549	5.76976	5.72822	6.31852	5.77124	6.38986	7.02358	6.59795	5.36501	0.51274	6.17924		4.98286	5.23795	4.27716			3.58804	-10.4987	6.16362			3.02316	4.92135
CNBP	4.76518	4.83125	4.56714	5.36549	5.42124	5.17214	5.49688	4.27482	4.49408	5.61501	3.30961						4.4922	4.59926	4.29942	3.22406	2.68813	2.02233	3.72467	-11.9976
CNDP2	6.81577	6.88067	5.99325	6.98423	6.39981	4.90032	7.0448	6.47523	4.82483	6.06712	5.97264	6.02229	4.34942	3.52344	4.33934	4.57009	6.71188	6.50756	5.77949	6.6258	4.40185	4.758	5.43918	5.11711
CNN1	1.59305	6.11122	1.05299	4.34692		5.12061		2.91767	4.7799	3.50801	3.23604	8.63863	0.400514	1.28523	4.87616	-10.072		6.58096	5.10759	5.28818	5.48231	7.34187	5.77075	6.75858
CNN2	4.23625	5.34852	3.3333	3.20157	5.42737	2.77631	3.72512	3.37294	3.05303	3.75346	3.95744	0.502197	3.95458	2.71837	3.50026	1.97098	7.44805	8.07577	7.7754	3.02334	3.00258	3.3812	4.05662	2.04329
CNN3	3.49433	3.52311	3.89156	4.06202	5.79831	3.07431	4.82038	4.8135	4.00196	3.24869	3.57929		3.97518				5.56754	4.17496	5.58345	4.85468	4.30026	3.73632	5.80786	4.14246
CNNM2	3.48811	1.13487	-10.8281	8.39943	3.90823	0.187559	4.26639	5.10624	2.99378	2.23923		-11.6089				-10.073	5.13246	0.273806	3.96668		-11.4917	2.84803	3.64656	3.95266
CNOT1	4.80121	4.6709	3.27086	4.9433	3.85683	4.96146	9.02875	8.43148	4.84199	4.69715	6.86934		2.48104		2.54622		3.58678	3.93877	3.69873	3.5289	2.2459	2.23713	2.87586	2.50183
CNOT11	2.42284	1.77816	0.45448	4.73276	2.20816	0.500058	2.02008			1.40267								3.10385	1.90722				4.47854
CNOT2	3.21821	3.22399	2.18368	2.05644	2.96188	2.15662	2.24101	3.25851	1.68798	2.60027	3.14757									2.32916
CNOT6L	2.67296	7.11666	5.50998	3.41706	4.81935	5.42979	2.66576	2.95879	6.33637	5.14667	0.012647			5.5385				2.63019					0.251042
CNOT7	2.36782	1.49997	2.86962	3.96296	0.672677	2.68406	5.26453	5.23522		3.15362	4.55329						2.35038	5.97558	1.83959				3.14056
CNOT9	4.2064	3.99036	8.33148	5.57391	3.52745	4.6582	4.11208	2.73602	6.44931	7.86212	1.17539					4.00098	7.40906	3.34178	3.24031	4.14378		-11.4873	7.0614
CNP	4.60396	5.13027	4.80562	4.66712	4.89507	4.66213	4.86358	4.79468	6.09953	4.79088	4.48043		3.5348	4.53232	2.25296		5.08239	5.40126	6.18738	5.11346	5.83457	8.0718	5.52939	3.71509
CNPY2	3.83363	3.19835	4.33771	3.84447	4.03745	2.95218	4.40074	3.90366	3.72977	3.86339	3.97928			-12.0902	-12.1181	-10.5244	3.66202	3.75438	4.22728	3.81041	4.18944	3.29832	4.02403	0.781124
CNPY3										-10.3779							5.52453		5.01579
CNPY4		4.52532		4.82607			3.24939	8.20656		-10.3779							2.97928	3.19904	4.14065	3.9093			4.65622	2.90413
CNTN1	4.87979	5.06917	5.20365	5.67825	4.40269	5.67151	5.92546	5.42976	5.06531	5.12732	6.21693	11.0708		0.835607	5.38168	3.93644	4.98355	4.70807	5.22771	4.61126	5.26718	5.10365	6.30471	0.039757
CNTNAP1																			6.0937			5.92938	1.32635
COA6	3.48675	3.03054		2.72385		3.63282	4.86129	4.55512	4.15875	2.59241	4.47393		3.45499				2.78089		0.356519
COASY	5.76601	5.45696	5.08294	5.44899	5.54295	5.89337	6.16688	5.85875	5.70311	6.12938	5.84926	0.0875568	-1.29761	4.02843	3.52463	6.16358	4.29258	4.70651	3.21454	4.56172	2.05784	6.58707	2.98345	3.7138
COBLL1	4.92204	6.36778	2.61811	7.44417	6.61752	3.17126	2.24275	5.66438	1.91773	6.99859	1.31967						3.53637	3.394	3.70934	1.11989		4.22272	2.40109	-2.12409
COCH	7.09108		12.9204	10.0581	6.03078	13.4643	11.3937	11.9578	12.9257		12.3443	14.2325			-0.0356044	15.6017	8.27587	11.9003	8.37551	12.787			9.80345	13.8543
COG2	5.43722	5.49118	2.82637	4.18578	6.70104	4.1671	4.29249	4.49184	4.60102	4.79434	4.60865	-11.84					5.9197	5.62431	3.66804	2.49294	4.01116		3.10179	2.08504
COG3	1.49917	2.57803	4.60311	3.37575	2.81978	3.61708	4.49232	4.07146	-0.144118	3.72961					-11.2633		5.20408	-0.442423	4.78394	-10.7809	2.46149	-11.4873	4.28305	-11.9976
COG5	2.93361	1.5138	2.60629	3.11433	0.681766	1.30987	1.18455	4.22008	2.68685	3.51262	1.28053				-11.771		1.56327	1.83029	2.44483	0.371828		2.37666	1.29555
COG7	3.46957	9.34789	8.00943	6.26876	3.55346	8.58485	8.37424	8.48049	7.79424	7.98628	8.36931	4.99147	7.05074	4.41079	3.15662		4.67902	4.65483	2.16026	4.11119		3.80221	4.37326	-0.964141
COIL	1.01262	1.0324		0.863118	1.33439	-10.5728	1.85313				1.53413
COL10A1	8.56125	8.67969		3.99511	8.29703	7.71641	3.41849	6.24675	8.63913	7.83155	8.65107	9.54849	8.4883	11.7663	11.3728	12.2828	10.4138	10.6969	11.1935	8.90846	11.6167	10.7311	11.7262	8.8927
COL12A1	5.13114	5.17222	5.53034	2.90511	6.67204	4.21293	4.15061	4.93086	5.24144	5.95407	5.40413	-11.8195	3.99416	5.551	7.02971	5.43717	9.02355	8.79511	9.23211	6.73908	7.84422	7.63043	9.00953	8.29882
COL14A1	2.85553	7.26718	3.59868	3.77934	8.13355	5.00815	3.92268	6.77443	6.42802	7.27307	7.32865	3.16864	6.76921	7.29451	9.10129	7.57034	11.4972	11.1565	11.9427	11.6663	11.5623	10.9934	11.6798	11.0356
COL15A1	3.94436	3.23463	1.3364	1.93366	5.35181	4.07421	3.08851	4.05291	4.47783	4.87335	4.27826	-0.116967	3.32234	5.18262	5.87986	4.22584	7.35801	7.07219	7.40466	7.06205	5.55398	4.66365	6.09872	4.71755
COL16A1	1.6683	4.29241		2.19344	4.89625	4.83483	4.72626	6.36817	7.20321	7.04453	7.00043	5.79685	8.03362	8.0305	8.07326	8.57288	3.19757	6.79346	5.92884	5.84718		7.02829	7.63712	6.19308
COL17A1	7.4672	5.03854	4.37581	6.8193	8.96867	8.23552	7.86771	8.75501	9.15782	9.37423	8.99927	0.560578	7.17886	6.5145	6.74543	6.11252	4.7694	7.20695	5.99728	6.91704	0.411232	-7.36	4.52191	2.08461
COL18A1	5.36106	4.4942	4.66714	6.35567	8.30497	7.55916	6.47661	7.99437	8.39177	8.39572	8.09349	3.19409	5.90158	7.03964	8.00015	6.47113	8.581	9.20662	9.01583	9.09124	7.57448	7.60833	8.20874	7.70408
COL1A1	9.84466	10.3863	7.25859	8.09932	12.8124	8.90588	6.73337	10.3752	10.4053	11.4705	12.4348	10.9642	12.5627	13.0483	14.3827	13.8008	15.0361	13.0464	13.1544	12.6883	14.8415	13.3251	13.1457	12.2902
COL1A2	6.50558	6.31957	6.23249	7.08412	10.5997	5.95132	6.70902	6.99613	7.37284	8.56777	8.27397	8.07922	8.98397	9.70975	10.7641	10.2971	12.782	9.91232	9.57696	8.76543	13.2032	9.57459	10.3689	8.40846
COL21A1	3.28351	2.52171		4.83939	7.02727	4.30859	4.5012	6.93382	6.69486	6.89073	8.09193	5.44724	8.53571	9.64302	9.80835	9.35963	8.00681	7.83041	7.56925	8.44745	6.3693	6.10858	6.6537	6.27684
COL24A1	6.65835	6.70818	7.46142	6.41901	5.86276	6.86344	7.94512	7.25998	5.54292	5.90071	6.25662		4.00394						7.10323			7.20246	6.98938
COL28A1	4.3118	2.27574	4.56481	3.7483	5.11082		4.09137	6.61937	3.0947	4.04322	7.26372	8.1375	7.14256	7.28512	8.66147	8.2234	9.16959	6.59442	6.34708	8.28562	9.73049	4.07384	6.69536	7.4413
COL2A1	6.76674	7.3801	5.23448	7.82657	8.99834	7.29626	7.20768	9.21203	10.0174	9.05794	10.9158	10.8728	10.5073	12.4198	10.5496	11.525	11.3954	9.76179	9.79181	12.4325	11.3078	11.5389	13.2178	11.6799
COL3A1	4.21212	8.26506	5.79263	7.74003	9.18244	7.5253	6.19755	9.21725	9.82193	11.198	11.3937	9.9643	11.7674	12.3029	13.2578	12.8067	10.9903	12.0825	12.2978	11.6926	13.4972	12.1611	12.4231	10.9473
COL4A1	6.39405	6.05855	3.15262	6.37991	9.19544	8.39278	7.12609	8.74354	9.4114	9.53728	8.70547	5.59892	10.5325	10.6637	11.9758	10.9606	10.4734	10.589	10.6662	9.51603	9.27133	9.41185	9.95012	8.60615
COL4A2	9.46065	10.2311	1.18905	9.58935	13.5098	9.68563	8.57765	12.0445	12.1537	12.8893	13.3581	11.4507	13.8723	14.209	15.4475	14.9184	15.656	13.8838	14.0944	14.1468	15.1574	13.7547	14.2605	13.6891
COL4A5	3.61504			2.11345	3.636	3.41562	2.80572	3.1852	5.14624	4.42302	3.46466	0.766109	7.40419	6.79295	7.45849	6.32026	-10.6663	2.45343	0.495454	3.46821			2.49169	1.46774
COL4A6	4.42078	3.89717	1.59463	4.23937	4.72785	4.64322	3.98678	4.25207	4.77137	5.25299	4.58617	3.48773	8.75351	8.37178	8.90898	8.57567	5.14999	6.45139	6.53303	5.51189	-11.4917	6.25784	3.71659	5.30399
COL5A1	5.67078	6.10922		4.0856	8.45831			7.22871	7.05072	8.01044	8.6915	6.3649	9.5221	8.49045	9.26328	9.91496	8.90593	6.69431	7.21169	6.86621	7.69636	6.91923	7.51254	7.27004
COL5A2	4.43585	4.08117		4.64454	7.07424	10.8861	3.21559	6.34015	6.94051	7.62817	7.50924	5.98665	8.44789	8.4887	9.27764	8.99264	9.52012	8.43495	8.53156	7.65157	8.75122	7.67949	7.86734	6.94816
COL5A3	5.0177			2.74016	6.84089		3.66774	5.32047		8.03528	6.14209	4.20075	7.58071	7.76841	8.80343	9.43546	6.71517	6.25547	6.71907	5.16301	6.36917		5.9699
COL6A1	7.92722	8.66905	4.82551	6.62348	10.0214	8.78194	7.54695	9.45131	10.1831	10.0005	10.031	7.90689	11.0378	10.9682	12.2996	11.3612	11.0446	12.7341	12.4071	12.0647	11.5801	12.4004	12.4957	11.4607
COL6A2	7.54062	8.80309	4.46849	7.20273	9.88868	9.00356	7.56195	10.3007	10.627	10.2478	10.5175	6.44954	10.7515	10.71	12.6716	11.876	11.4887	13.0045	12.978	12.064	12.791	12.4539	12.5631	11.9023
COL6A3	7.82222	8.8291	4.87552	6.98499	11.1698	8.68768	7.05201	9.5512	9.73751	9.91352	9.5302	6.91836	10.7573	10.7414	12.1145	11.1997	12.9257	13.1062	12.8921	12.2393	12.9771	12.8113	12.5353	11.8869
COL6A5	4.50359	4.0563	4.51981	4.26163	5.99721	6.52618	4.0121	6.2874	8.18263	6.45465	7.05087	2.3064	5.47495	7.43867	9.76784	5.84424	7.22936	9.25724	6.60263	6.55705	4.47713	4.80492	5.00658	4.21626
COL6A6	3.90236	2.82802	0.968652	1.11822	5.37805	3.69956	5.26843	5.37313	4.88344	4.57197	4.40193	5.45313	3.17694	4.79093	7.7899	4.54981	7.39209	7.6445	6.2755	5.47924	8.41615	6.36706	6.17648	3.64708
COL7A1	7.32734	5.6918	3.80578	7.0614	9.2953	8.80647	8.06981	9.33894	9.88253	10.0279	9.6762	8.68933	11.7541	12.4118	12.5367	12.8404	5.77499	8.05842	6.70533	6.65578	2.64356	0.915426	4.1466	1.69783
COL8A1			1.84885	1.75514	1.96466	-10.5728	5.0873	5.22005		-9.77277	4.12346		1.11311	1.52529	4.4208	-9.13459	6.87244	3.27346	3.19605	2.99403	7.37558	3.58965	3.54379	0.747953
COLEC12	3.53581	5.02085		3.19289	5.46226	2.00611	4.84562		2.8362	6.13349			2.82698	2.26325	4.35989		6.27318	4.22136	5.22323	5.61053	5.03195	4.20977	4.57571	7.05959
COLGALT1	3.73828	4.55028	4.43092	4.19336	4.70176	5.67591	5.19693	5.12939	5.49286	4.42672	4.85447		4.49771		3.47606		5.82677	6.63668	6.37557	5.98757	4.70542	5.74005	5.18743	5.82272
COMMD10		3.03841		3.70433	3.64142	4.36303	5.53452	4.29022	4.69797	4.51654	3.92832						4.40863	4.51755	4.15532	4.53087	4.7122	2.80683	3.66381	2.3503
COMMD2	5.34066	4.43272		3.58442	7.79456		4.75202	4.20527		8.32665	3.47582				3.41362		5.23875	4.2831	5.62418		0.83832	3.0909		1.76724
COMMD3	4.44215	3.91827	2.93287	4.49251	4.08856	4.50114	4.85093	4.86349	3.93121	4.29486	4.12085						4.62438	5.05794	4.58255	4.74455	3.51167	2.42075	3.53588	3.55183
COMMD4	5.3651	6.3232	3.58393	3.80181	3.0686	3.05279	3.38124	3.06663		4.00986	1.94425	3.06513					4.75538	4.02833	4.2138	2.35606		3.33974	3.26561
COMMD5	1.38398	1.93433			3.20359	2.7608				3.71102							5.30761	2.48244	6.99623	7.77706		1.80925	3.73668
COMMD6	3.57705	2.6432		2.984			2.84317	6.48478									5.96852			1.89199
COMMD9	3.33523	4.87415	2.93425	3.91297	4.31565	3.73808	4.11139	3.76383	4.14126	4.32624	3.23849						5.58877	4.23846	3.68891	3.63645	4.02032	2.43089	3.67842	2.85763
COMP		5.07963				4.58025		6.95465	5.00305		2.62102	-11.5586	-0.0188773	4.34496		8.00728	-10.6663	6.64661	2.45214	6.48339		6.48982	4.37345	6.42212
COMT	6.90963	7.25917	8.03558	6.33035	7.05877	7.47039	8.64903	7.73866	6.08714	8.51254	7.15828	-11.5177	5.33743	4.87043	5.56082	6.60559	7.90993	7.95786	6.74836	7.4248	6.98117	6.48111	6.59021	7.04118
COPA	6.55962	6.60723	6.21187	6.6595	5.83318	5.70254	6.54905	6.3107	5.47445	5.97924	5.72334	7.87462	3.61859	2.92374	4.41462	1.02053	5.74086	5.8277	6.20122	5.55525	4.65147	4.51263	5.74796	4.89926
COPB1	5.82977	5.72179	5.0097	5.75501	4.98783	5.28828	5.97456	5.8213	4.72136	5.55066	5.47393		0.89001	3.7675	4.09246		5.17034	5.22032	5.76178	4.66945	4.20173	6.73739	5.27631	3.18279
COPB2	6.92873	6.78418	7.29063	6.77508	6.7438	7.40005	7.09652	6.7564	6.85785	6.81775	6.08169	-12.1068	3.96406	3.85265	5.11326	0.346877	6.73673	6.52379	6.46637	6.03504	5.71559	5.03583	6.28706	4.95956
COPE	5.4713	5.61527	4.85653	5.05041	4.70148	4.55916	5.18599	4.20485	3.95062	4.98794	3.98307		4.10647		4.78541		5.06546	4.72083	4.72561	4.3949	4.14519	3.10423	3.99568	4.4416
COPG1	5.11914	4.90113	5.29972	4.94047	3.80508	4.48267	5.85189	5.50414	4.60595	4.96851	5.34853	2.62949	6.44266	2.42606	5.77783	3.42523	5.21449	5.07335	5.46731	5.19552	3.28562	3.59954	4.31967	4.28347
COPG2	5.72593	5.32124	5.33806	7.48348	4.83173	5.43154	5.64315	5.32496	4.9014	5.4767	4.87462	-12.0625	5.52673	2.9541	4.6507	5.40084	4.88342	4.65683	5.17226	3.86722	2.45585	6.73198	4.14145	6.69468
COPS2	4.65151	4.85224	3.35188	4.68158	4.92562	3.71476	4.31721	4.70214	3.89451	4.5992	2.411			-11.9933	5.96932		4.38971	4.21849	3.85806	1.37574		3.47029	4.25877
COPS3	6.39044	5.63243	5.54528	5.99466	6.12012	5.50706	6.2192	6.31865	5.83031	6.33336	5.78372		3.69946	2.42208	3.43761	-10.5237	5.51608	6.25253	5.71189	6.07981	4.97186	2.91199	5.16834	5.04135
COPS4	5.98488	6.03859	5.72311	6.36895	6.02839	6.52876	6.76682	6.74299	5.9186	6.43542	5.44372		5.15	3.54604	4.08398		5.19695	5.69105	5.77831	5.32641	4.5853	5.76365	5.36006	4.07681
COPS5	5.15567	5.47711	4.21478	4.99433	6.25506	5.49228	5.5997	5.27204	4.86883	5.65883	4.69611			1.70919	3.78117		4.68408	4.2039	5.64412	4.07659	5.2324	7.25115	4.86994	3.22723
COPS6	4.62637	4.79633	3.65721	5.88585	4.87491	5.13704	5.32595	4.66992	4.44129	5.43259	5.28739	-3.61217	0.879034	1.75039	2.64259	-4.39148	4.3587	4.47997	4.51658	2.90443	3.51715	3.79749	4.09955	1.95698
COPS7A	5.1461	5.2332	4.76835	5.94527	5.87735	5.81135	8.23225	8.32661	5.15876	5.3347	8.55062		7.46577		7.82725		7.17501	5.16434	6.35745	5.6389	3.28387	4.37278	4.35288	1.88481
COPS7B	3.30133	3.32018		5.36241	3.55658		1.14492		3.43506	3.65258	3.35797						3.38496	3.58243	3.9718	0.689155		1.60985	0.61342
COPS8	5.83128	6.64436	5.18895	5.89534	3.83616	5.11105	5.64309	6.18058	5.15248	6.37337	4.84225				5.55348		3.79026	7.71634	3.73323	5.03852	4.70942	7.46535	5.41928	4.44371
COPZ1	5.5408	5.1929	5.70544	5.0314	5.0921	5.32438	5.11347	4.67322	4.31457	5.62407	3.89358		2.45023		2.8794		4.92476	5.0952	5.18881	4.21448	4.91479	1.99585	4.59797	2.93412
COQ3		2.80531		3.3587	0.873097	1.12673	1.25327	2.11258	2.58324		2.0928				1.3647									1.55465
COQ6	2.62823	4.82058	3.68344	12.7822	5.84812	5.23601	6.55157	14.08	4.01707	5.31118	14.0568	9.12612	12.5279	12.3888	12.5969	12.3738	2.48401	5.49682	3.79181	12.4858			3.3078
COQ9	4.0013	3.53116	2.84053	4.28697	4.31062	3.94339	4.41592	3.85341	4.27233	5.02787	4.45711	9.92513					2.77825	2.85936	3.81381	3.67873		-11.4873	2.76732	1.72538
CORO1A	4.61339	4.66149	4.32126	5.54381	6.65311	5.40914	5.88295	6.34152	5.47652	5.34736	5.11488	4.34149	5.71626	4.61264	4.24561	4.68801	7.3791	7.20389	7.19883	6.86936	5.52663	5.80371	5.94722	5.27299
CORO1B	5.6892	5.65843	5.67921	6.48729	5.76119	5.91769	6.99212	6.73924	5.76072	6.54817	6.28264		2.82049	3.36137	4.772		6.04556	6.40011	6.14933	6.59174	5.41818	4.84515	5.87297	5.63755
CORO1C	7.13846	7.34632	6.71019	7.72984	6.31069	7.2396	7.6731	7.15427	7.12137	6.98457	6.98183	-1.02306	2.03314	4.69379	4.53238	3.60219	6.55063	6.90982	6.4491	6.66963	4.96519	5.52432	5.41797	5.81824
CORO7	4.17997	4.91587	3.42162	4.55862	4.25199	5.06014	4.77919	4.8296	4.79461	5.36118	3.91067	8.16712	4.20915		2.49632		5.16969	5.48084	5.43978	5.42126	4.44388	3.16393	4.71741	3.52989
COTL1	2.61825	3.01266	4.78012	4.34653	4.85395	3.72644	3.69056	1.46034	3.3399	4.73319	4.30023		-0.524235		0.965757		4.13362	3.83042	4.55986	2.34868	2.73607	2.44049	4.733	1.56349
COX17	2.49012	3.0426	3.41655	0.754242		6.96591	1.87101	2.09295		5.7913							-2.99284				2.5482
COX4I1	8.34107	8.52632	7.73798	8.19218	8.63758	9.0729	8.67576	8.60121	8.44573	8.5665	8.21795		5.53067	-11.1629	5.06512		7.45375	7.30147	7.34341	6.5661	7.03509	3.16716	5.83976	-11.9976
COX5A	9.01106	9.14383	8.96423	9.37505	9.00801	9.72578	9.59877	9.77314	9.4249	9.22783	8.97586		5.84282	4.35135	5.10975	7.23002	7.97243	7.78934	7.58442	8.05353	7.12762	6.74852	7.50434	6.18169
COX5B	8.42135	8.50174	8.05928	8.34981	8.59036	8.67107	8.96122	8.2117	8.58009	8.82391	7.79428		4.04134	4.04456	4.62361	5.13044	7.85371	7.79439	7.67962	6.58806	6.75935	5.85244	7.45208	4.44095
COX6B1	5.67998	6.94548	6.56978	6.50361	5.76252	6.9208	6.96056	6.2165	6.85394	6.3711	6.38906	5.45809	1.68193	1.93512	8.09684	3.25446	4.54786	5.55952	5.44051	5.24977	4.38317	4.25424	8.29277	3.08499
COX6C	6.25558	7.24573	6.42775	6.3813	5.66133	7.24787	6.79492	6.9753	7.11752	7.08812	5.84707		1.23309	2.06478	2.15054	-10.6795	4.42767	5.68636	5.26896	4.43147	2.01383	3.41772	4.09889	5.28399
COX7A2	6.63472	7.19567	6.21539	7.06681	6.27667	6.91617	7.66758	6.43639	6.90777	7.33294	6.79689		6.45544	6.14478	6.78166	3.24211	5.37948	5.35994	5.49476		4.13184	3.3142	4.69027	3.59434
COX7A2L	3.20354	3.7987	3.71623	4.60434	-10.7383		5.1131	4.07614	3.15627	2.96649	2.89482
CP	4.65797	5.55778	4.23693	5.06435	4.02057	5.8085	4.43015	4.83795	5.39914	4.43323	4.2839	3.70469	5.23523	1.77944	1.89024	2.10579	7.6347	7.40278	7.62973	7.11941	6.05714	7.27337	7.66159	6.6428
CPA1			4.46706			3.72866	3.6528	4.72625				-11.6423	7.50627		4.23334
CPA3	3.57433	4.18235	-10.8281	4.17096	9.96935	7.97495	2.09521	5.05316	2.43614	2.03693	5.27472		6.15643	1.99501	2.15797	4.40997	10.5524	9.62554	6.91036	10.6884	10.4228	8.6214	8.67582	9.94098
CPA4	6.49212	6.96383	6.66995	6.22859	4.24144	3.69555	3.90898	0.823442	2.4009	5.82124	4.52256	2.97838	6.69677	4.0921	5.53715			3.26261	2.77719	1.42553	3.13552	2.41672	3.01995	5.63885
CPB2		2.40783	2.11397	3.79586	6.77152	3.54056	2.30979	3.19647	2.69736	1.25467	2.51548				1.71864		4.91102	4.52421	5.46547	5.33071	6.64596	5.05535	5.12471	5.00199
CPE	4.07495	4.56081	2.6786	4.43309		4.28697		5.27472	3.40619		5.37762		5.45088						3.51265	6.55472				6.97692
CPEB2	5.79817	4.58212	3.61667	3.08564			3.9886	1.7611
CPLX2																							4.74151
CPM	5.06598	5.74119	6.52304	5.72284	2.22757		2.65049		2.12473	0.0546179	0.684283		3.41723		1.73563		-0.0304702	4.19997	3.87767	3.98703			2.05335	-11.9976
CPN1				6.58585	3.5393	3.80744	6.68658	4.56705		2.50609							6.52232	3.59811	4.59308	3.05009	3.99968	3.20997	3.87909	3.13799
CPN2	2.87678	3.08174	3.76238	2.7978	2.60673	4.55543	1.82706		4.89527			-12.0545	3.5293				4.119	3.72898	3.96827	3.65525	3.39303	2.26989	4.77772	2.69655
CPNE1	5.8701	5.75954	4.31422	5.56028	5.02862	5.15978	5.53367	5.17257	5.19897	5.43701	5.17024	1.30691	3.45012	3.11323	4.37684	3.58991	5.7957	6.53179	6.10808	5.1379	6.36635	6.5052	6.51674	3.14703
CPNE2		-10.5106			2.45888			5.76754	2.8517	2.57473	6.01711							3.35997	4.61127	5.08492		-11.4873	4.30829	3.00496
CPNE3	6.61064	6.91664	6.23355	7.31306	6.44888	6.66392	7.27735	6.94784	6.56682	6.80433	6.62072		5.19137	4.0377	5.2731	4.42138	5.94568	5.74872	5.62748	5.24945	4.11439	5.29405	5.53118	2.31924
CPNE8	8.48776	7.74936	7.57069	7.89871	7.90661	8.45871	8.50203	8.19282	7.3241	8.75542	7.76041	1.99175	6.35599	5.67818	6.15137	4.51961	6.88394	7.10434	6.92395	6.36582	6.36826	7.18468	6.57253	5.97726
CPOX	4.75568	4.51615	3.23453	5.04191	3.68604	4.29406	4.71619	4.76842	3.7513	4.43024	3.13148		0.177492		3.71768		3.39623	4.26452	3.64256	6.24707	1.68461	2.90383	3.62262	2.45885
CPPED1	6.69703	6.37576	5.98741	5.63999	6.84524	6.20857	6.80474	5.48489	6.03951	6.72912	3.61744	-0.00219487	-12.5478	2.25163			7.3459	7.37414	7.3103	6.57479	6.87634	5.91931	6.8998	6.92308
CPQ	4.50772	4.57202	3.16495	4.244	5.38597	5.56032	3.54303	4.00709	4.25192	5.14756	4.05853		2.18625			3.70422	5.97397	5.33634	6.99251	4.899	6.18481	4.2219	6.47109	5.10556
CPSF1	3.25666	2.41554	2.39514	3.19303	2.3103	1.97566	3.0922	3.84553	2.90671	2.70011	3.46128		8.07173		2.99346		1.93576	3.08722	5.70139	1.80683	3.86866	2.49357	2.95884
CPSF2	4.00133	3.2172	3.5804	4.07075	4.22575	4.11135	3.76207	4.0364	3.39024	3.27413	3.4218						5.9814	4.11409	4.07616	4.48997			3.89393
CPSF3	3.10272	3.11816	4.00678	3.22214	1.76023	3.767	3.9901	3.3138	3.07339	3.47957	3.60517						3.02532	3.16091	2.75622	3.37948		0.637641	1.81853
CPSF6	9.90624	6.72804	5.29835	5.75605	4.24286	6.16765	6.37792	6.21105	6.12531	6.26517	5.61287		1.05691	0.7694	2.60805	4.57382	3.05211	5.76344	2.59839	5.35903	5.55481	6.40935	4.17303	8.50984
CPSF7	6.56701	6.10709	5.18191	6.32582	4.6919	4.77569	4.68737	5.27992	4.69418	5.39698	6.03443		2.12842				4.76265	3.73906	4.41717	4.2679		3.92207	4.02436
CPT1A	2.89515	2.84663	-0.183375	3.6142	4.47391	3.62087	3.8677	3.66976	3.83959	4.26157	3.43123	3.93934	2.50801	-2.0791	3.89361	3.74199	4.84918	5.40408	5.0794	5.26049	5.17863	4.84318	3.85547	3.00814
CPT2	2.46624	4.78136	4.4872	3.99213	3.31057	4.96803	4.16628	4.10093	4.84706	4.00863	5.60468	-12.0369	1.68221				1.95226	4.08502	3.6419	3.43408	3.39534	2.98775	3.53901	6.13666
CPVL	5.826	5.58234	4.44344	6.13761	6.87912	5.80891	6.44194	6.23822	4.56201	4.56638	5.27684		1.74298		3.31317		7.14112	6.9058	8.15158	7.49058	5.56392	3.93245	6.52712	5.21127
CPXM1				3.77753		2.32924	4.22047	3.09116	1.95414	2.65964	0.912771	-12.0624			2.37844				4.80642	3.66672		-11.4873		1.27605
CPZ			2.19806			2.04679	5.85577	2.29989	3.15784				-11.3319					2.56638	4.97221	5.86831		3.96966	5.62321	6.71457
CRABP1	7.50736	8.29461	10.5244	6.41595	7.69055	8.62441	7.11113	6.08451	7.47198	8.33974	4.83036		7.06741		6.45865		5.69029	7.2334	6.63109	5.62541	6.37851	5.78138	6.98355	4.00589
CRABP2	7.92829	6.96045	8.85454	6.64619	6.72159	6.64948	8.17341	5.97486	5.89883	6.3077	5.9826		5.22862	2.48327	3.76512	1.82098	5.69981	6.45612	5.83425	5.75775	5.57827	6.22663	5.40526	4.8567
CRADD	3.5885	3.63985	2.21846	4.23409	2.21128	1.63301	3.24138	2.56015	3.97035	2.99779	0.21335						2.46293	2.24799	3.73074		4.29937	2.32607	1.83563
CRBN	3.17164	3.66084	2.31584	2.5907		3.17507	3.24154	3.12001	2.09759											2.18436
CRCT1	5.01953	5.14032	5.0399	3.5793
CREB1		1.12953		2.60092	1.93835		4.77655	3.23161		4.13079	5.61275							3.17296		1.29948
CREB3L4	6.44076	7.27541	6.22877	9.12988	8.15762	7.16156	6.22701	9.44466	7.49071	7.51065	8.48006						9.48453	8.23721	8.88413	10.35	9.93085	9.06311	9.36875	9.48552
CREBRF	11.3013	11.5855	11.0823	11.2113	10.7995	10.2066	11.0964	9.93886	9.47895	10.5097	10.4414	7.88022	10.9828	9.56227	9.34557	8.66598	6.59426	7.37097	6.9203	6.45136	8.91074	7.85597	7.1171	6.21661
CREG1	7.10016	7.1813	8.10925	7.65284	7.04545	5.6175	4.67861	6.28179	7.46158	6.89674	6.73709	1.55795	6.58686	3.91449	5.18298		7.01348	5.8472	6.0543	5.6692	6.25122	5.83291	5.57108	6.15536
CRELD1	3.09063	1.69467	3.21549	4.80293		-0.0552094			1.59718	1.79598							0.22828	4.08711	4.57359	0.631352	1.78089		4.29589
CRELD2	4.65134	4.12402	5.15894				1.25645		2.41903	3.34157	5.10504		1.2593		0.707346		-1.17981	4.78239	3.11495	4.04078		4.0762
CRIP1	9.04569	7.8144	6.72652	7.66381	8.96622	7.77538	7.87849	7.55318	7.58035	8.09515	7.07079		3.10627	2.03724	-12.0445	6.31254	10.0562	7.76543	8.73439	6.81306	8.95696	7.48993	8.58487	6.07333
CRIP2	4.76802	5.05904	4.80484	6.6304	4.31429	4.77791	5.90224	6.82589	4.78978	5.40617	6.34594	0.549847	1.6558		1.00672	2.96129	6.78236	4.92349	6.3477	3.8125	5.45282	4.19329	5.82661	4.63247
CRISPLD2		2.65242	3.42338	1.8844														2.93536	2.68752			3.47845	2.82721
CRK	6.0399	5.28408	5.55834	5.97098	6.38567	5.66462	6.38559	6.4089	5.10642	5.58117	4.31787				3.25578		6.31231	6.15952	5.81227	6.1221	5.23084	5.16696	5.61689	4.79712
CRKL	5.6416	5.68568	5.3214	5.58531	5.12856	5.3573	5.36366	5.03524	5.16896	5.45546	5.07127	-2.55227	3.08698	2.43216	2.99245	-9.63498	5.01431	4.83818	5.01993	3.82823	3.64645	4.25093	4.69065	3.07081
CRLF3	7.27907	4.67453	3.65897	1.48687	3.30165	-10.5728	3.74078	3.61293	0.189112	4.92742	0.966897			6.36306		7.86803	1.59848	5.04623	2.19913	7.15517		8.41376	8.67975	7.76978
CRMP1	1.3028									-0.822408							-1.72045		-10.4987	3.13592	-2.47703	0.491574	4.49363
CRNKL1	2.008	3.24158	1.58344	4.94958	2.46149	2.52141	4.07178	5.73403	2.55835	3.08758	4.87375						2.67904	3.92882	2.17627	5.2157	1.73523	0.68212	1.74125
CRNN	6.44526	5.79174	5.31926	5.14335	2.34153	7.296	2.11555	1.87998	-10.727	3.2195	-10.8265		6.78448		2.33931	-10.5635	3.14919		2.35986		5.16551		1.56493	0.153406
CRP		5.48063			0.213876	5.87791			5.81481									7.16884				7.37581
CRTAC1			3.57715	2.42102							-10.8265		3.46037				3.10862	4.24051	4.55449	4.97016	2.71555	4.322	4.61088	4.79867
CRTAP	0.418386		1.27098	1.73837	3.1099	1.1179		2.87248	2.26501	0.908065	-5.61415		-11.9379		1.19114		5.4269	4.50522	6.12805	3.53682	6.16009	-11.4873	6.08948	1.64911
CRYAA2	2.63526	6.75978	6.43095	7.05777	6.54608	6.17032	6.52757	5.95435	5.5061	5.63622	5.25916		3.24479	3.05191	3.807	2.64256	4.06494	4.81804	3.98324	2.73963	4.3392	4.68439	3.99328	1.93648
CRYAB	6.73783	6.61034	6.57767	6.73769	6.23185	6.75205	6.92731	6.82697	5.96662	7.19176	6.53461		4.69194	4.42492	5.12791	3.8131	7.65015	7.16865	7.20381	6.48051	6.72836	6.20958	6.90353	5.33196
CRYBG1	5.66686	4.2212	4.55855	4.88522	3.70092	4.86388	5.44943	4.68195	3.15822	4.09167	4.30041	1.89007	1.48366	0.8444	4.13251	1.65939	6.87115	4.12469	4.02673	3.9146	7.67857	4.73078	6.02751	3.37881
CRYBG3	6.70022	7.28936	8.60863	9.07103	4.18785	8.6828	8.88232	9.42127	7.96296	8.20263	7.19557	8.41863	5.44766		9.29908	4.06373	6.43645	6.47408	6.86532	7.66765	4.24637	6.21595	6.34735	10.1948
CRYL1	1.92675	3.48251	1.99166	6.43509	4.57483	3.37068	4.89184	6.30479	4.47424	7.07027	5.1324		2.75155		3.94721		6.33644	5.80907	6.31606	6.03806	9.12849	5.53604	6.30007	6.09977
CRYM	9.38477	3.89804	0.21625	4.15488	4.99594	3.07333		7.37376	3.94153	2.5877			4.22786				5.21979	4.33211	4.42108	3.52277	4.82275	3.58743	3.93421
CRYZ	7.77134	7.38918	7.29788	6.92933	5.89246	6.92845	7.37605	7.30684	6.79671	6.84603	6.98167		7.24632	7.75503	8.34399	8.6126	6.0852	6.37462	4.79892	7.34342	4.18172	5.44891	5.99648	7.07279
CRYZL1	4.58563	4.16426	4.02784	7.49579		4.49667	8.07869	7.64344	4.67428	4.55578	7.45077							4.74999	4.98885	6.74045			1.72561
CS	6.4257	6.38058	5.54444	6.77633	6.01704	6.25284	6.90541	6.25111	5.93788	6.02742	5.87348	-12.1381	5.3592	2.33039	5.2472	5.38311	5.53521	5.81186	5.21842	6.01513	7.93982	4.95462	5.22339	3.38921
CSDE1	5.20747	4.98743	5.18382	5.73256	4.7148	4.30496	5.00369	4.92371	3.16367	4.50515	5.32644		1.71342		1.92686		3.44147	4.23513	4.84331	1.60786	5.44144		2.23376	3.83714
CSE1L	5.28515	5.03208	4.5767	11.5361	5.45052	5.08852	12.6464	11.6175	4.41173	5.98827	12.4262	-6.75092	7.38553	2.85658	7.80227	2.83577	4.32921	4.83937	4.29336	4.06518	4.31242	4.13346	3.79873	9.00726
CSK	5.38686	4.67282	3.95096	3.78386	4.62329	6.36084	4.34337	4.80771	3.91447	4.93084	4.82566		2.72354	2.98576	2.76987	3.38811	6.31915	7.41645	4.25917	4.24559	5.9712	6.00438	6.33114	4.42524
CSNK1A1	6.9974	6.59866	6.76116	6.52899	6.11231	6.60787	6.92494	6.52684	6.5028	6.4711	6.87028	-12.1226	5.32145	6.06285	5.5839	-10.5239	5.17152	4.86602	3.50063	4.53818	4.62166	4.65657	5.36954	2.71408
CSNK1E	4.09234	4.44084	4.31515	4.27624	7.58839	4.23109	4.9905	5.44776	3.9309	6.74463	3.89164	-11.9291					3.76828	6.49699	3.83697		-11.4917		2.07533
CSNK2A1	4.77803	4.93581	3.84337	4.52197	1.85485	3.63754	4.44572	4.7738	3.76786	4.19662	3.66434		2.65886		3.91754		4.99592	3.8718	6.15642	4.3201	2.46673	5.02057	5.85703
CSNK2A2	6.47676	5.9067	5.72698	5.43816	5.00027	4.31087	5.04966	4.35681	4.54121	3.56515	4.06871		3.6041	1.20506	1.68239		3.93535	3.73393	4.34933	5.55993	4.74565	2.33025	3.69203	4.82686
CSNK2B	6.28089	6.14518	6.50714	6.52222	4.84724	4.99404	5.89536	5.29827	5.41988	4.55474	4.55	-12.0953	-0.590869	-11.9193	1.78791		5.24816	5.41645	4.79796	4.72862	2.23869	3.0504	4.85914	2.8216
CSPG4	2.5881		-0.753482	5.82442	5.24654	2.79553	3.02325	3.22778	5.45244	4.1716	4.84017	2.05588	-0.5763	3.64232	2.27408	4.64313	4.13545	6.62797	4.04782	4.2154	6.00178	3.76105	3.71123	2.26586
CSRP1	4.39734	5.03801	5.9234	4.89852	3.014	4.83942	3.66848	5.06588	4.82478	7.06906	4.49681		4.71915		5.52616		7.1986	6.23131	4.81138	5.84475	6.47611	6.51603	5.92802	6.31063
CSRP3
CST3	4.14003	4.85554	6.23592	3.79487	3.63744	5.17278	3.97343	4.2164	3.88255	3.2792	3.79864		6.49628				6.75441	5.70316	6.9689	4.7536	4.41404	5.42347	6.80871	5.3027
CST6	7.918	8.33717	8.44717	7.83104	5.41004	5.14728	5.67641	4.88021	6.84928	6.45145	5.25795	1.87305	5.04377	5.14706	4.51609		7.48081	5.58328	3.81564	5.45807	4.51858	3.56802	3.44728	3.85364
CSTA	9.96211	9.50252	11.1533	9.84444	8.24719	7.21443	8.56037	7.17196	7.70182	8.06549	7.31651	6.89604	10.974	7.17215	7.77658	7.59953	6.77739	7.13366	6.82293	7.07571	7.34138	6.41787	6.53161	6.71298
CSTB	8.47869	8.11192	10.0825	8.48179	7.71728	8.16034	9.68012	7.76343	7.76264	8.57589	7.65435		7.94218	3.71934	5.64982	4.83289	7.88501	8.31249	8.6686	8.14843	7.19189	7.3319	8.1266	6.84872
CSTF2	5.27009	5.00304	4.62102	6.28677	4.28133	5.03601	5.59214	5.6247	5.03216	5.23283	5.06236						4.6487	4.98788	5.69111	4.56539		-11.4873	3.58002
CSTF3	5.4226	5.28802	5.23537	5.14896	5.99479	6.45083	6.8633	4.11293	2.11354	5.35144	2.66555						4.14192	3.06657	4.34254			3.32716	5.71546
CTBP1	6.18524	4.97204	5.15347	5.7174	6.31437	5.85327	6.28774	6.41142	5.67976	6.57527	6.1687		4.01541	3.85212	4.88199	4.99555	5.99704	5.78653	6.01696	5.05168	4.93075	4.05985	5.64161	3.51876
CTBP2	3.97764	2.11443			2.14795		5.45402	5.47029	2.0643	2.53481	4.96816				4.99635		4.56201	3.7908	3.8592	2.73432	1.08071	-11.4873	2.94008
CTBS	3.21183	3.84419	3.93923	3.66235	2.68581	2.60053	3.10321	3.97474	2.00646	4.06415	1.40765						-0.106501	3.50937	2.32298	4.44218	2.68827	2.53672	2.08416
CTDNEP1		0.40328	2.4721		2.38613	2.78406		0.826157	3.63781	3.16743							3.38992	2.91765	2.53665				1.39429
CTDP1	4.61231	3.03336	0.982111	6.24669		4.18388	6.1626	5.12418		1.64957	6.79631	-0.687277	8.93118	2.91473	1.42764	2.17645	-0.239076	1.4471	0.430222	0.243805	-3.49131	-0.106093	0.45761	0.110423
CTHRC1		4.03356				3.90765	2.29073	3.46649	2.12463		1.74453				2.89714		3.02595	5.64788	6.25784	5.8251	3.90771	6.56057	6.68994	5.82026
CTNNA1	7.11927	10.5371	9.98094	7.94295	10.4305	11.025	8.51444	8.34365	8.74421	8.71047	7.39035	6.71907	3.23326	1.76105	4.70033	1.46301	10.9399	9.42125	12.1273	5.40408	12.4579	11.3766	5.38146	3.34856
CTNNAL1	4.47633	4.21148	3.50069	0.942335	4.21488	3.21017	-10.2456		4.16167	3.84038				3.1203			2.21249	2.81733	2.90228	1.3953	1.35447	2.98324	2.19285	7.7173
CTNNB1	10.3601	10.2114	9.5349	9.84599	9.16914	9.69571	10.0147	9.70788	8.91853	8.97537	8.96365	4.50983	6.22491	5.70504	5.83757	5.12542	5.94212	5.96232	4.47098	4.68923	4.92723	3.84851	5.03481	4.14239
CTNNBIP1	6.28329	6.251	5.69915	5.71028	6.02905	5.7092	5.9021	6.03123	4.68744	3.10255	4.45826		-2.12779	3.63137	3.65375			3.89984				3.08662	2.15405
CTNNBL1	3.44872	2.76609	4.00282	3.85523	4.26433	4.01275	4.01897	3.81868	3.82122	4.55528	4.05886						3.15025	3.61604	3.34009	3.90598	3.1098	0.982038	3.87748
CTNND1	7.56027	7.34268	7.4074	7.64399	6.71237	7.90863	8.42541	7.88219	7.3956	7.19449	6.9845	-12.2246	4.34637	2.29449	4.45079	3.35247	6.08095	5.03625	5.52871	4.60792	4.29549	4.12258	5.23457	3.14904
CTPS1	5.00331	4.49313	4.20763	4.77862	4.59512	4.34333	4.77986	4.68246	3.24846	4.34489	3.14731	0.688322			0.841598		2.97957	4.11736	2.2074	2.80049		1.14743	0.594815	1.402
CTPS2	3.68274	3.65356	2.23071	3.75982	3.1625	3.02824	3.71581	2.91253	-1.29379	2.41368	3.04936						2.6652	3.16764	3.33165	12.3428	2.28525	2.4526	3.20655	0.589444
CTSA	6.93989	6.9574	7.17181	7.05929	3.90051	4.68337	5.13747	4.24549	5.00919	4.44475	4.63241		6.12979	2.08217	4.96752	5.7945	3.08033	4.47714	5.3007	4.64822	3.94189	3.85784	4.41398	1.39879
CTSB	7.21825	8.00964	8.92476	7.93234	6.75418	7.28269	7.83644	8.11668	8.12476	8.24853	7.84184		6.30831	4.89698	5.6156	4.85687	6.72892	7.73551	8.15979	8.12922	5.83531	7.26669	7.61871	7.26944
CTSC	5.19253	5.5644	6.42707	6.79714	5.118	3.92247	5.74181	4.88294	2.55655	4.11063	4.50679		6.01758	-11.9935	3.04738	-10.5239	5.86431	4.82033	7.00237	6.27257	4.57956	3.79673	5.97561	4.40446
CTSD	8.27454	8.6528	10.3467	8.79112	6.47701	7.17847	8.12718	7.14729	7.31074	7.73119	6.61282	5.04348	8.40167	4.98635	6.62111	4.70027	6.64899	7.22048	8.36227	7.14673	5.84838	6.4885	7.61524	6.18611
CTSG	4.6279	4.7475	3.28689	5.51311	7.89519	6.18752	4.19493	6.73697	3.69319	5.76422	5.89285	1.53806	8.21704	3.81861	6.21238	5.00413	10.5465	9.84883	10.8184	11.4404	9.50548	9.05393	10.7249	10.2927
CTSH	7.12401	7.2193	7.02755	5.99267	4.7385	3.74481	2.84044		3.81796	3.85667	4.55318	-12.0628	7.49462		2.44985	-10.5043	4.87101	4.91024	4.00048	2.94696	1.69685	3.0748	2.60709
CTSL	4.15486	6.75494	6.21862	7.67808	6.14486	5.88035	8.33628	8.62603	5.30949	3.99237	8.97306	10.138	10.1452	10.7272	9.63573		6.29884	5.10084	6.09622	6.70091	6.70936	4.96735	5.76417	8.75347
CTSS	2.97294	2.71673		3.9435	1.2653	3.6303	4.4851	3.57539	3.69489	4.18058	4.47143		2.86358			-2.60998	4.90483	4.88736	5.77912	4.56215	3.94276	3.25931	4.58594	4.07842
CTSV	7.64053	7.66293	7.67076	6.94828	2.09075	1.59115	2.06425	0.918761	4.81412	4.35001	2.07172	3.4773	4.40241	-11.3874	2.1686	4.03504	5.75338	3.74969		-10.7809		-11.4873		-10.5816
CTSZ	4.35353	4.82239	4.31373	5.79337	5.46363	4.87369	5.31349	6.41956	6.03766	6.60886	4.83271	1.42392	4.17187	3.08687	4.67297		6.8786	6.46342	7.48212	6.76456	6.24853	5.39294	6.26885	5.3773
CTTN	7.81923	7.38198	7.11261	6.75916	7.0494	5.91531	7.59883	6.40038	5.41596	6.6696	6.17443		4.17717	4.19619	3.54776	-3.74712	6.90248	5.74463	5.94466	5.48638	6.00219	5.44866	6.46537	4.11662
CUL1	5.46786	4.9085	4.15826	5.32331	7.86889	5.39568	5.28063	4.41694	5.51099	5.86161	3.10403	0.300599			-12.0182		6.8061	4.61606	4.99989	2.91614	0.6423	4.07473	3.67559	-11.9976
CUL2	5.75971	3.65005	3.6531	4.71853	5.04331	3.87947	4.24615	4.19778	3.67111	4.17868	3.48778				2.68962		3.9558	3.87828	3.20094	2.40208	2.42855	3.25743	2.52893
CUL3	5.37517	9.13084	5.35374	5.13349	4.91703	3.35049	4.76152	3.6592	4.22671	4.54739	3.96848	3.01026	4.26943		7.40058		2.86887	3.84085	3.12749	3.06039	1.67639	2.8048	2.51415	1.17052
CUL4B	5.14514	7.07152	4.02699	5.4878	4.6652	4.99865	6.1494	6.06685	4.46226	4.98082	5.19069		1.64544		2.60686	0.126483	4.37255	4.12696	4.4319	4.13	3.46959	1.65734	3.59594	2.37104
CUL5	3.21904	4.40207	3.66501	8.60353	3.9388	4.10499	2.98832	9.1939	4.94626	4.66401	7.21452		5.52561				4.18287	4.40245	8.10019	8.18065		-11.4873	6.46779	-7.04627
CUTA	6.45823	4.633	4.83408	5.69915	6.11685	4.90631	5.477	6.30706	4.2272	5.14441	5.52689		4.24445	2.60429	3.96708		6.70977	5.59985	5.3065	6.30453	7.08435	5.31631	5.4822	4.66001
CUTC	3.8719	3.07402	-0.770437	3.73942	2.45513	2.63458	3.48722	4.97024	1.53895	2.82913	4.90244						3.69072	4.12613	2.68469	4.53522	2.20623	2.1153
CUX1	2.29478	2.59871	5.92118	1.69617	3.04358	-0.29219	4.26521									3.77851		5.33633	0.998772	0.735804			3.29716
CWF19L1	3.08576	2.15924	4.20631	3.50172	3.00392	2.33401	4.70696		2.28092	4.12289	3.28873	-11.6514					2.57865	1.79507	2.68992	0.438484			-0.830342	-11.9976
CWH43	4.41842	4.68149	4.17372	3.61458	4.27253	2.56312	4.18596	5.35541	3.61111	4.93731	4.49577		3.55122	3.99731	2.85832
CXADR	8.66558	9.45585	10.0647	5.60765	10.3692	7.00453	10.6488	5.14712	10.3463	10.1531	4.22222	12.2884	11.5629	8.50232	7.55736		9.8734	10.6405	10.9799	7.08573	11.5531	10.5201	10.1748	7.51257
CXCL13						1.35603
CYB561D2	7.27523									7.94778							5.00672		5.84381
CYB5A	6.41117	6.48783	6.61792	5.82309	5.24844	5.09632	5.99383	5.00232	3.62869	1.41015	3.0091	-11.8784	-11.9869		4.86352		5.01262	4.35049	4.88142	4.48479			5.18567	2.02272
CYB5B	4.87734	5.02969	3.31845	4.64078	3.99169	4.98422	5.11697	5.77684	5.35682	5.36796	4.69801				5.12421	2.78392	4.81714	4.63315	4.29135	4.11253	1.8222	2.61501	3.88203	0.30567
CYB5R1	7.52298	7.32703	6.65542	7.30755	8.1679	8.19058	7.82113	7.73872	7.58396	7.65763	7.29916		4.28079	4.16767	3.92783	2.11455	7.2758	6.3678	6.77764	5.16408	2.05072	5.43235	6.15949	5.65322
CYB5R2	4.96555	4.93668	6.07979	5.82585	3.63317	3.28781	5.64774	4.74145	1.80649	4.49123	3.71855	1.59241	3.53276				3.54427	4.0976	3.69509	4.60131	6.09126	0.185938	3.81204	3.44058
CYB5R3	6.57446	6.30906	5.2066	5.94345	6.36695	6.10633	6.42019	5.93532	6.24706	6.56889	5.84967	-12.0625	3.66446	4.53736	6.64982	5.0402	7.52459	7.36264	7.88197	6.50469	6.42764	6.5591	7.48778	6.2581
CYBA													2.22971
CYBB				1.45118	-10.7383			2.6315		2.11049							4.17491	4.44223	3.72874	3.87296	5.64291	2.60158	2.59098	2.50026
CYBC1		-10.5106	5.47619	2.93682			4.35756										3.41916	2.87933		3.69134			2.34087
CYBRD1	5.30238	6.19403	5.24976	5.19468	8.31553	8.24904	6.79657	7.28912	9.21516	8.59126	8.33081		6.08262	6.09634	7.09769	6.09654	7.91795	8.0979	7.26437	7.5921	7.56179	8.41545	7.73327	7.52521
CYC1	6.6772	7.28922	6.62945	6.97625	6.26927	7.09741	7.49505	6.83976	6.83764	7.25178	6.39007		5.16533	2.20525	5.71767		5.71151	5.79243	5.48696	5.41319	4.2898	3.86657	5.75269	4.53035
CYCS	8.06752	7.6794	8.61684	8.06696	7.44042	7.74519	8.76904	7.56101	7.4036	8.31884	7.16217		5.18157	2.02333	4.64541	4.16273	6.15078	7.33702	6.93612	7.40172	4.95258	6.36711	6.96447	6.18404
CYFIP1	6.83869	6.41707	6.44075	6.88933	6.14895	6.57559	6.68791	6.619	6.45076	5.99343	6.13267	4.13693	4.094	2.71615	4.74387	3.34258	6.11183	5.87701	5.80682	6.09435	4.58396	4.89068	5.26197	4.52589
CYFIP2																	7.17641	6.80427					6.61406
CYGB		-0.272071		-10.5255	2.49694	4.03384			1.05368	3.16855	-10.8265						3.8342	1.8801	3.82544	2.89142		4.05381	7.93419	1.37236
CYP1B1		1.2401					-1.94201										4.61195	4.44138	2.26533	3.99548	3.09975	3.77827	4.21831	3.98626
CYP2J2	4.00472	1.56441	4.20946	2.67113		0.954599	3.61569	3.24962
CYP2S1	-1.69163	-10.5106		-0.831079	1.96229	3.29736	3.27727	3.28656	4.5581	4.07791	3.18687						2.94102	4.8979	4.43431	3.63748			1.62274	0.297716
CYP3A5			2.24459				4.78782			1.62219										-10.7809		-11.4873
CYP4F2	2.66148	4.85589	5.39069	4.37614	3.09803	5.46756	5.70605	5.324	4.9193	4.08231	3.31855		3.64219					4.32246	3.07849			4.57888	7.94792	5.36772
CYP4F22	5.09696	6.53408	7.56665	6.87252	6.05706	5.77583	5.76475	3.28894	6.59297	1.61116	-10.8265		2.44952		2.20726	1.72922	0.941733	0.947069		-10.7809	1.73659		1.91009
CYP51A1	4.73315	5.20393	3.53845	4.26783	3.28927	3.98199	4.48419	3.81639	3.58087	4.19081	2.47674								-0.0665598	-10.7809	5.6382
CYP7B1	3.49287	-2.74343		3.64627	2.1906	2.84741	4.15327	3.94502	4.18441	4.40836	4.25785			2.09588			3.28793	4.80108	5.3449	5.19876	2.70281		4.04921	3.70971
CYRIB	4.39428	3.96529	2.81581	4.22494	4.71024	3.63711	5.14509	4.36742	2.64799	4.9591	3.58101	2.39486	4.31998	4.94692	3.98473	3.22902	5.09905	4.84156	4.97029	4.84246	2.50413	4.03272	4.70008	3.87464
CZIB	4.52166	4.33881	6.40848	4.4814	2.55318	4.60063	3.55412	4.96408	3.52554	3.43556	4.87199						4.35421	5.51198	5.25571	3.58886	4.14931	4.41877	5.14923	2.62152
DAAM1	5.11134	5.03852	3.72177	3.40697	2.44942	3.32127	3.38599	3.55099	2.99771	2.62987	3.867		6.854		3.65978		4.44832	3.67676		0.935192
DAB2					4.57144	2.59432											4.70697	4.19913	5.35773	2.83574	4.97495	4.96035	4.72885
DAD1	5.58589	5.24746	5.24357	5.83271	6.83994	6.37491	5.86555	6.10318	4.95761	6.76984	5.54416	-11.7269	4.23106	3.84275	5.86452	4.68986	6.43685	5.04021	6.3477	5.11864	3.34944	3.9847	5.47594	3.02097
DAG1	4.88652	2.62434	4.46554	3.623	5.45376	3.36065	4.99871	5.30002	3.63107	4.69214	3.81146						5.81482	5.55592	5.84389	5.4065	5.24254	3.45062	5.19207	4.09043
DAP3	3.67425	4.64639	3.72292	4.1386	1.50025	4.13657	4.59903	3.90177	3.01376	4.61346	3.55071						2.81971	3.29024	2.96867	1.8122			0.912854
DAPL1	6.95754	6.87629	7.23211	7.59593	5.99432	7.10744	8.32969	7.82949	7.0936	7.11903	7.47801							3.97065
DARS1	6.79683	5.96903	6.60967	6.45057	6.38656	6.70311	7.52468	6.57691	6.10622	7.27941	6.22566		5.79875	4.81923	5.81308	4.52399	5.87075	5.88051	6.12637	4.65753	6.12732	5.34899	5.56315	3.68638
DARS2	3.33156	2.97341	2.85693	5.28556	2.7264	3.35274	5.71379	7.4853	3.24612	3.6059	6.82512		-12.3823				2.35166	3.3009	3.22403	2.76914	1.34815	1.47713	2.2601	2.59341
DAZAP1	6.0817	5.06334	5.93577	6.372	5.79638	5.85781	6.40657	6.61128	5.96891	6.6197	5.70687		1.98987		2.53454		5.69396	5.79533	5.71159	5.55797	5.85021	2.94259	4.98803	3.81761
DBI	7.58491	7.44431	9.17709	7.76779	7.79189	7.49925	9.07881	7.29766	7.04595	7.64362	6.89617	1.45829	5.79442	2.82037	8.54544	3.11748	7.59136	7.3777	6.88724	7.5272	6.8294	7.11772	6.82531	6.98529
DBN1	3.77088	3.77299	2.92292	3.76077	3.78979	3.67217	3.28808	3.96066	4.22136	4.08705	6.98039		4.67832	1.61446	1.99126	1.23255	6.0191	4.67047	5.654	5.33345	5.60905	4.81143	6.18631	4.63072
DBNL	6.03388	6.32487	6.81648	6.63184	5.85482	5.89375	6.20641	6.31419	5.62765	6.11742	5.67142	-11.6064	4.47037	2.96944	4.21191		5.4432	5.53264	5.47596	5.35917	3.59159	4.30183	5.09381	3.162
DBR1	2.69453	3.18331		2.83863	2.27658	2.85969	3.59848	2.98093	3.24807	3.51791	1.50642						-0.051733	2.28194	2.87671			-11.4873	3.35437
DBT	5.30936	5.99754	5.25643	4.61334	5.57392	6.00299	5.66891	4.90252	5.36232	5.55973	4.65847	8.55351	3.86268	8.31967	4.80747	6.23123	5.43601	4.90559	4.49586	3.01913	3.70829	6.77851	3.3412	1.65194
DCAF8	2.63644	2.4324	3.25458	2.65882	1.98667	-0.0479975	2.77247	2.58149	-10.727	1.11897								2.87334	2.22724	-1.55205		-11.4873	2.69848
DCD	7.09285	8.3473	11.0531	8.3884	10.4642	10.8838	9.90272	9.20614	12.75	10.6055	10.0616	10.3534	10.4206	11.6041	11.206	12.1169	8.25718	9.84655	9.69652	9.44685	11.3618	10.2359	9.90945	10.5717
DCLK1	1.89082	3.36686		4.11779	0.202744	3.27224		2.93829	3.39577	4.85372	2.58382	13.3761	15.5774	14.091			5.66605	5.10196	5.05201	3.76307	4.179	5.01355	5.84203	2.40485
DCN	7.27367	9.65074	7.07502	7.09295	11.1004	8.38041	7.2767	10.0062	9.15087	9.53284	10.0795	7.74242	9.57276	9.64093	12.2421	11.0156	13.6404	13.6007	14.1796	13.9771	13.7414	13.1861	13.9267	13.4735
DCPS	5.47491	4.87066	4.22864	5.57225	5.3155	5.60662	5.35392	5.84394	5.18083	5.83987	5.74902	-9.88951	1.56492		1.9309		5.50924	5.42082	5.54523	5.11482	4.22649	3.92383	4.82438	3.6736
DCT				5.13515	3.49004	3.15081	5.41642	6.2792	4.35073	4.55532	5.45764							2.23072		3.77535
DCTD	4.54124	4.57908	6.11536	5.0236	6.83793	6.40792	5.13654	4.14369	5.41013	7.03058	4.39511	9.54713	1.71471	9.8764	-2.81915		4.69942	8.13766	8.50884	6.70372	5.97785	4.23169	6.79851	1.29586
DCTN1	6.76342	6.92116	5.46745	5.98001	5.38388	5.7142	6.15212	6.22132	5.06127	5.1395	5.60996	1.42738	4.22274	2.45927	3.53437	2.87275	5.70438	5.49178	5.69889	5.37317	5.30868	4.99375	5.03626	4.15893
DCTN2	6.66893	6.54998	6.30692	6.61553	6.01739	6.05761	6.46866	6.12427	5.71662	5.68836	5.91084		2.33615	3.6685	3.51026		5.58009	5.94199	5.84591	4.9686	5.20221	4.79665	5.79454	3.48204
DCTN3	4.83706	4.58109	4.92193	3.86533	4.82719	4.3801	4.48797	3.44265	4.79055	4.35271	3.17717		2.60088		1.38047		3.91327	3.49217	3.81306	4.07096		-11.4873	3.81668
DCTN4	3.78976	4.0604	4.90069	4.50588	3.94728	3.93829	4.50387	4.37427	4.62495	3.70907	3.50853		-0.380205		3.75508		3.60496	4.59476	6.06808	4.25136	5.66105	4.41511	4.92184	0.312999
DCTN5	4.3175	5.09647	4.3379	4.96791	5.24354	5.8248	4.39719	3.61112	5.85136	6.72907	2.75884						3.31292	4.30209	3.11972	2.85028	2.56273	2.72642	4.42966
DCTN6	4.24805	5.20879	5.26121	6.56652	3.77512	5.0463	6.79579	5.2759	2.6247	5.07799	4.54405						2.73278	3.00363	2.65434		1.38003		4.21524
DCUN1D1	2.59686	3.75615	7.02305	4.30837	6.58809	5.87063	3.99464	3.36011	6.02257	6.94821	3.86129						3.32955	7.51871	4.42594	2.43939	2.90798	0.463243	6.54828	2.8627
DCUN1D5	5.55192	4.7455	5.24036	4.38699	4.14312	5.33609	5.65882	5.99757	6.11393	5.60815	4.90287						4.87196	4.92905	4.07483	4.13899		3.0268	3.33308
DCXR	7.0146	7.26747	6.86637	7.35718	6.62142	6.22966	7.02984	6.89782	6.24789	6.32555	6.18163	3.86374	4.19225	3.73479	5.78176	-10.5239	4.91215	5.9735	4.38264	6.17844	4.12381	5.23296	4.49996	4.73028
DDAH1	6.22907	4.56806	5.17448	4.75275	6.50325	7.17973	5.55078	5.23975	5.86237	6.76734	5.41919		3.73584				6.40881	6.24172	7.0594	5.70638	6.23765	5.75657	7.03321	4.76681
DDAH2	4.63674	4.7956	3.94181	4.62696	4.61392	4.11063	2.54709	3.82656	3.65887	3.72001	2.86413		2.63616	1.33242	2.97704		6.51259	4.15818	5.42413	5.64598	5.96527	4.11557	5.92559	3.68218
DDB1	6.48414	6.0007	5.74452	6.46947	6.47897	6.16574	6.6859	6.99277	6.16382	6.57043	6.52723		3.50928	-1.63294	4.13613	6.05288	5.32051	5.88087	4.93449	4.97867	4.06795	3.58984	5.26914	3.02652
DDB2	5.57196	5.36021	5.47499	5.63561	5.40645	5.14053	6.1684	6.45035	5.49939	6.055	6.68531	-12.2218	1.39753		5.69091	-10.526	3.51584	4.88821	3.49891	3.97843	-11.4917	4.04311	2.4453
DDI2	4.73992	5.23085	4.8135	6.85572	3.70496	4.30419	5.55943	4.05637	3.54791	4.30514	3.2456				2.95551		3.38232	4.49428	3.80103	2.60782	-11.4917		3.08073
DDOST	7.23925	6.70368	7.0387	6.76106	6.8986	6.91911	7.29799	6.81815	6.79936	7.11106	6.34679	2.57737	5.18638	6.47824	5.02085	3.27807	6.44919	6.9244	7.48943	7.0794	6.11195	5.69023	6.87894	5.63745
DDRGK1	5.61277	5.54226	4.74333	5.45093	6.87216	4.92358	5.2028	6.57083	4.85814	5.08835	6.54164		-11.8817	1.38917			3.67869	4.28608	4.54624	4.10205	0.736212	2.35631	1.24558	0.439442
DDT	6.48305	5.54597	6.93116	8.63128	6.29668	5.21089	8.24852	9.38802	4.91484	6.93986	7.96691		6.66578				5.75283	6.25756	6.88517	5.82786	6.09885	5.42032	6.35965	5.98816
DDX1	6.59883	6.46461	6.38163	6.63529	6.51965	6.91192	7.77562	7.95296	6.76318	6.84259	8.61789		3.82213	3.33672	8.32247	2.73274	5.68733	6.00294	5.97714	7.2494	4.109	7.16187	5.38005	8.15651
DDX10	5.57664	6.64154	6.52619	4.98723	5.8417	5.40475	5.84527	4.85812	4.65825	6.01084	5.34658	7.17615	6.81706	6.74726	5.90979	7.56152	3.49864	5.12519	3.74446		4.90236	4.98705	3.55471	3.58742
DDX17	4.97056	5.35969	5.09892	5.22932	5.65541	5.40651	6.10925	6.04633	5.62368	5.75901	5.98774		2.95756	1.84268	3.80923		4.64224	4.59879	4.68738	3.94773	3.32773	3.80906	4.69013	2.70498
DDX18	3.89347	4.15964	4.19247	4.92545	3.4318	4.34148	5.59055	5.17489	2.59764	4.04196	4.85836		3.88911	1.68439	3.4488	2.22661	4.36617	3.79103	3.84203	3.9344		3.19425	3.2963	2.94383
DDX19A	5.6503	4.79011	5.05123	5.61245	4.71555	4.42061	5.97039	4.69543	4.45406	4.46924	4.75494		2.9134	2.50022	6.68398		5.07263	4.63628	4.30636	4.2392	5.77499	2.45004	2.88868	4.48885
DDX19B	4.43348	3.52198	5.15263	6.1974		4.8995	5.33685		6.97782	4.01649	7.55042						3.0118	3.3027	2.94776	7.1353
DDX20	4.8033	6.1018	4.74036		5.71774	2.62832	3.14895	4.39771	2.58541	2.64695	5.09054		3.093	5.43621	5.60566	-10.5318	7.36268	7.46372	7.05084	8.06947	7.77725	7.47051	7.03113	6.05366
DDX21	4.72894	3.85569	3.81294	4.72905	5.16458	4.9925	5.53879	6.0961	4.72688	5.35841	5.15966	-12.0632	1.24812	-12.1592	-0.19127		2.78723	2.81628	3.24259	3.65997		-11.4873	1.77945	-11.9976
DDX23	3.96904	3.78364	3.81695	4.86663	5.05941	4.49188	3.96639	4.47129	4.60545	4.58587	4.70319	-11.0559	-11.7397	-11.1644	0.388041	-9.94706	3.2588	3.65917	3.44901	2.6171	2.96042	2.42706	3.79121	-11.7506
DDX24	4.55867	7.34233			5.72359	4.84491	4.20887	4.20661	5.37212	5.8356	4.06676							4.57526	3.35838	5.38819		3.40314	3.24873	3.17733
DDX27	3.2864	3.09268	2.90507	4.36516	2.81947	3.35067	4.66999	4.27462	3.29092	4.54895	3.85499		-11.9279				2.16034	1.06251		2.37499		-11.4873
DDX31	2.47223	3.32065	1.42015	2.67724	-10.7383	1.832	2.53094	2.54023	3.3736	3.40622	1.83089						2.29657
DDX39A	4.71872	3.51812	3.4658	4.07201	4.58568	3.54735	4.93687	4.50632	3.45403	3.71477	4.05484		-0.383749	-12.0211	0.234628		2.9213	5.2383	3.79969	0.860778	2.1797	5.70336	1.84499
DDX39B	8.04195	7.33031	7.33936	7.62406	7.6246	7.66379	8.35734	7.8934	7.23969	8.25424	7.68172	-11.3293	5.63364	4.7556	6.26659	4.67083	7.34177	7.18366	7.3208	6.43306	5.64208	5.48153	6.65445	5.26108
DDX3X	7.63455	7.54249	7.50456	7.82879	6.53293	6.88038	7.66763	7.24604	6.44851	6.85854	6.30473	1.0619	4.85848	3.67895	3.49405	4.70212	5.54882	5.25491	5.51708	4.49458	3.54022	3.36056	5.33481	3.80935
DDX41	6.0831	5.73188	5.48624	2.868	5.07183	6.44556	2.36336	2.63128	6.98743	8.25294	0.394844
DDX42	4.57216	4.47626	3.46905	3.80135	3.4397	3.02401	4.88988	4.50623	3.40395	3.36688	4.01922		4.8125	6.86927		7.56707	2.95572	2.31753	3.54781	4.81723	2.14063	5.02369	3.07234	1.69535
DDX46	5.06039	5.1246	4.72942	4.29537	4.59892	5.07694	5.23059	5.12398	5.0042	5.38007	4.75064		-1.2226	0.293725	-11.6394		3.99669	5.36959	4.61102	4.74595	4.2214	2.78054	3.44345	5.54225
DDX5	8.05458	7.53085	7.58821	7.57374	8.37561	7.98832	8.58925	8.03469	7.79826	8.40526	7.47646	1.69091	4.89802	4.26559	4.78595	3.17536	7.58784	7.09711	7.31656	6.34814	6.22945	5.82576	6.94629	4.84591
DDX50	1.96251	3.60302	1.23106	2.76289	1.72192	1.26278	2.15331	2.39039	2.46548	2.10816	2.30854						2.45387	2.61364					0.460552
DDX52	6.41733	3.7745	2.62583	2.18491	3.70421	3.72143	2.64054	5.42357	3.76456	5.28612	1.25744						-4.34679	0.802844	1.30781
DDX54	3.42622	2.70944	2.49653	3.28197	4.01214	4.00745	4.21925	4.52	3.98137	4.39785	3.65869						1.44264	4.27828	3.10709	2.53032	0.664538		3.08902
DDX58	6.65506	6.79582	4.99013	5.25378	5.32038	3.6581	4.87451	2.50375	3.39019	4.83046	3.24006	8.86167	9.04312				5.9438	4.86527	2.56222	5.06568		2.71198		9.05384
DDX59	1.15099	-1.78439		3.93239	7.8502	4.49744			7.00857	4.33006							9.675	10.146	9.2442	8.50476	8.80594	9.36877	8.89343	8.07412
DDX6	6.17658	6.30875	6.42329	7.75074	6.10439	6.40839	7.54714	7.85638	5.73102	6.47998	7.08872		3.45526	3.14081	5.08704	-10.5244	5.73773	5.93879	5.93152	5.40483	3.69058	3.28888	5.83632	2.34941
DDX60	4.93623	4.13134	6.7582	6.3494	4.99449	7.05403	6.59579	7.62882	3.33182	3.62435	0.786516	5.36118			7.21194	5.92735	4.16252	6.4607	6.61099	7.30781	6.14222		3.76934
DECR1	6.69181	6.54526	5.90312	6.26716	6.80959	6.62954	6.67749	6.7613	6.31399	6.62158	6.32276	-12.1415	4.85308		2.52616		6.35902	6.10768	6.25525	5.41874	5.59027	4.74655	5.72585	4.29318
DEF6	2.98444	4.01477	3.20661	3.86103	1.6005	4.29101	3.95441	4.06454	4.42026	4.02412	3.50648				3.74261		2.15804	4.44529	0.961021	2.76626		2.2182
DEFA1	7.14921	8.75809	6.99887	7.99928	8.30712	9.32209	6.08408	9.17249	8.87444	7.65211	9.45457	8.43883	8.72642	8.3239	9.67867	10.2826	9.32175	10.4592	11.1129	13.2828	9.11486	12.5184	11.9539	15.5357
DEFA4
DEFB4A							7.33508
DEGS1	4.53793	4.81585	3.51211	5.45792	2.53939	4.00067	5.22477	4.61128	2.12117	2.35933	2.96731
DEK	5.61791	5.68542	5.44491	4.87196	6.03983	5.84684	5.15526	5.82819	5.76802	6.47322	4.24238	6.53938	-12.5184	2.8694	3.04381		7.64669	5.18722	5.03306	4.53687	4.26294	8.21465	4.44369	2.56618
DENND10P1	2.71061	2.14335	3.28461		4.19556	4.83015			3.86397	3.72068				1.49244			3.20487	3.80195	3.69398		3.39034	2.60875	2.86733
DENND4C	1.72693	2.28123	3.95164	2.70489	6.37125	2.37592	1.98646	7.33651	2.19505	3.04572	3.40883	7.79697	6.45553	0.0657588			8.04815	2.30822	1.94771	3.59611	8.27658	8.17046	7.41523	4.15713
DENR	3.9158	5.24823	2.71757	3.34238	6.25188	4.66289	4.77255	1.70324	4.29092	2.10909	3.27049						3.24754	6.3828	4.02137	4.81886	7.67701		5.01537
DERA	5.82445	5.75806	5.36345	5.90815	6.06051	5.95704	6.12526	6.27402	6.04591	5.91717	5.93246		2.54256		4.41734		5.8551	5.80984	5.74782	5.89833	5.71051	4.71762	5.07669	4.30274
DERL1	3.82694	6.93595	7.68161	3.32963	4.48564	4.82554	3.12024	3.86121	4.0268	4.35553	3.49684		5.07913	4.22513	5.8258	6.47058	6.52184	7.22003	6.87874	5.4503	7.3029	6.90925	6.37578	6.34382
DERL3
DERPC	3.28772		3.03853	7.40793	3.92842	3.48785	5.86621	7.61545			6.5301		7.86027		10.022		2.14434			8.48963		8.03833	3.7146
DES	-0.0268337	-0.351128	2.84646	2.44879	5.22584	-0.129108	3.92634	1.70914	1.20644	2.84561	5.05294	-0.620123	2.73066	-0.712698	3.52194	6.82166	3.17835	6.11808	1.16172	5.01627	3.97205	0.373471	4.88017	5.9704
DGKA	3.51189	3.40355	3.55592	2.98752	3.68047	3.53445	3.37037	2.46167	3.26242	3.57002	2.82776	0.466919	4.64957		-12.0658		1.18937	3.3209	3.46855	1.29023				3.53225
DGKQ	1.02505	-10.5106		1.71638	3.32953	-10.5728	3.84161	1.3536	4.05642	0.187754							3.82531	-10.3573		-0.234489	3.37034
DGLUCY	4.0834	4.37872		4.69362	4.75412	4.66567	4.10898	4.56745	4.47579	4.03167	4.34688	6.28831	5.72815	0.748928	2.92483		6.57534	3.9486	5.27651	3.28837	5.35989	2.89496	5.38877	3.13796
DHCR24	6.03354	5.90025	5.3627	5.40354	3.5655	2.99026	5.19296	3.22196	1.68807	4.43417	3.29673		3.13375	-10.7528	-0.48339		3.82006	3.3888	3.58951	-1.15017	3.03941		-10.7764	2.09259
DHCR7	4.94833	4.93469	5.38735	5.13071	5.25775	3.55831	5.51389		3.73754	2.81419			3.43664					3.86825	3.44566		-11.4917	4.24547	7.75983
DHRS1	4.90049	5.99234	5.48388	6.17389	2.59153	4.95902	5.46579	5.48087	4.47204	4.01465	5.3462		2.92981		4.44177		3.06407	3.43117	2.67736	3.27062	2.56659		2.00653	-11.9976
DHRS11	4.38107	4.2755	3.95607	4.75269		1.1868	2.75194	3.20072		2.83771	1.79932						6.13993	2.87898	5.5283
DHRS4	4.57509	4.62143	5.17522	4.74469	4.48864	4.57169	5.29397	4.74464	4.01389	4.85564	4.37115	-1.34649	1.53415	-0.307243	2.85258	0.463362	3.03242	4.46863	3.89512	2.95429	-11.4917	2.23249	3.58457	0.816134
DHRS7	4.25311	4.33476	2.90729	3.46896	5.82756	4.41472	3.71832	4.17876	4.1668	4.13723	3.81106	-12.0628	3.16437	0.383774	5.14578	-10.5245	6.4938	6.19168	5.77338	5.61412	4.77247	4.94774	4.85108	3.53918
DHRS7B	4.60264	5.07645	4.20826	4.10956	1.6137		4.23073	4.36396	-10.727	3.58981	3.10862						4.05658	4.74727	4.06458	3.54889	3.85856			1.36444
DHTKD1	3.19463	2.6089	2.5651	3.32634	2.4424	3.83804	4.22451	3.58955	2.92213	3.82297	1.90484	6.60626	6.1227	6.40576			2.70109	3.07691	3.00302	0.774978			1.51169	5.61596
DHX15	5.485	5.94397	5.53885	5.91862	5.85483	6.31359	6.64098	6.25944	6.25451	6.66431	6.14514	13.5159	3.15399	2.83907	3.24294	3.27769	4.98317	5.48058	5.60105	4.50828	3.52647	4.20294	4.73528	2.47478
DHX16	3.89141	3.71827	2.7428	7.46406	6.19972	3.79128	5.62146	9.59823	5.42688	6.35821	11.9568	11.566	13.5178	14.4624	15.5771	14.0989	8.94769	7.31418	7.15926	12.0998	9.24771	8.4841	7.60629	13.2171
DHX29	7.84848	3.17629	3.14584	3.70851	2.40163	2.94334	3.93029	3.50408	2.75128	3.42054	3.11409						3.99275	2.03422	0.0641844		-11.4917		0.13115
DHX30	4.54649	4.15776	4.20208	5.03368	5.97332	5.0708	4.07533	5.32566	5.33346	5.21082	5.35686			2.01395	4.34228		5.341	4.73824	4.64356	3.34767	-11.4917	0.43282	2.35982	6.2504
DHX32	3.48529	3.36999	3.92077	5.3028	5.22737	7.01412	4.44133	5.58194	7.04049	4.9866	6.22983	6.35528	6.21163	5.87515	5.23162		4.85336	5.86429	2.94828	5.88956	6.06199	5.64348	5.08198	6.75083
DHX36	4.4219	2.83696	4.72224	4.84707	2.9725	3.41069	6.81257	8.2427	3.14069	4.05632	4.27789						2.93372	2.59984	2.34516
DHX38	4.34867	3.34056	3.44989	3.96415	4.15371	3.84216	4.65451	4.18771	4.02188	5.16446	3.71081				1.43311		5.18052	3.36164	3.7134	2.38931		1.49926	2.70461	-11.9976
DHX57	2.88628	3.07623	6.28195	3.46858	2.88705	3.40472	4.38006	4.6051	1.59595	2.34128					2.77058		0.958687	-10.3573		3.75672		-0.648271
DHX8	4.25823	2.65456	3.18532	3.00686	5.42587	5.22857	2.93756	4.12304	5.68415	3.57622	3.39493						2.76018	3.13628	2.70877	1.34012
DHX9	7.00864	6.64285	6.51102	6.91546	7.44097	7.05379	7.33258	7.41247	6.58402	7.49597	6.81844		5.3899	4.55698	5.59058	3.88009	7.7998	6.54861	6.62035	6.35979	7.02232	4.99312	5.47174	5.23991
DIABLO	8.14925	5.07833	3.99241	6.47822	5.00071	4.34179	6.97757	5.38696	4.79793	6.72298	5.50938		3.5041	4.37967		-10.5909	5.25623	4.25301	4.83307	2.78542	4.83113	3.47749	3.89427	1.02064
DIAPH1	5.43844	5.46406	5.42413	5.69401	4.9449	5.78316	5.87675	5.25099	4.74064	5.34976	4.9295	3.15554	4.49937	5.85378		5.08097	5.09899	5.4381	5.10946	4.49049	5.36398	4.61411	3.9977	5.88163
DIAPH2	2.75155	5.12831	4.14302	2.97778	-0.422117	3.9502	6.26939	1.54069			0.876406	3.68084					2.86594	3.175	3.92478	7.21441	-0.829456	1.64164	3.08157	6.68006
DICER1	7.54492	7.16906	8.02337	8.41625	9.24106	9.30741	8.1041	6.16662	9.81605	8.5506	6.48778	10.9113	10.6289	10.1483	9.60929	10.8027	8.65244	8.67489	7.18019	11.1454	9.00723	9.29767	7.7573	12.0518
DIEXF	2.27077	3.72941	5.42331	6.89539	4.90755	4.89467	5.9272	6.51133	4.27579	4.35906	6.3252							4.35479	3.17368			2.05043
DIMT1	7.46069			3.74901	1.92744		5.15561	2.00246	3.49771	6.08316	1.75079						1.24795	1.76849	2.40413	2.02853
DIP2A	4.48044	3.21862	5.17257	6.18048	5.95326	6.40904	4.6042	8.15326	7.75939	8.33175	8.55987	6.62982	7.35754	6.59551	10.9472	9.03037	4.95928	9.12336	8.65153	5.34525	5.29008	5.99928	7.72128	8.14185
DIP2B	4.59342	4.63715	3.75211	4.03688	2.47185	4.6727	4.40641	4.76292	3.5791	3.5685	4.165	14.5739	4.56572	3.7317	3.97279		2.71407	3.24488	2.63395	5.37187	-11.4917	3.06746	3.65244	-0.477395
DIRAS2	1.1522	3.12414	5.53841	3.19735	8.02335	6.07241	4.01466	4.37046	5.86547	5.88461	4.94093	5.09567	6.57414	5.13854	7.30245	6.43382	10.4337	10.4637	9.13567	5.20669	11.3994	6.7424	9.72153	5.45563
DIS3	4.11567	5.20055	5.89456	4.04127	5.24893	6.79618	5.36449	4.74742	4.58262	6.28745	3.7799			2.62525	4.6493		3.51114	3.17903	2.9251	3.39735			3.28785	2.01249
DKC1	5.61089	5.94866	5.26677	6.20258	5.3906	6.61969	6.50211	6.56232	6.34332	6.47817	6.01495		2.09066	2.37371	3.8495	-10.5232	5.38027	5.24611	5.9944	3.35453	3.93435	2.7954	5.24993	2.66084
DLAT	5.93568	6.03242	5.98012	5.8584	6.08938	6.85916	6.01525	6.37869	6.77064	6.65361	5.90341		4.44379	4.51954	4.60955	3.13218	5.19698	5.28122	5.05308	5.15818	4.42163	4.11787	5.06029	4.83352
DLD	6.64888	6.86436	6.33262	6.78617	5.57162	7.31623	7.18918	7.4953	6.80369	7.15192	6.74097	10.9183	4.46411		2.35728	-10.0057	5.60672	6.1783	5.98531	6.01797	4.2098	4.20763	5.18685	4.8592
DLG1	5.23965	5.38277	6.41442	5.85834	5.27548	6.25141	6.41461	6.00623	5.72175	6.18471	5.2904		2.31365		3.20873	3.04304	2.04068	3.92827	3.90223	4.12467	3.33537	1.87402	3.22457	2.84635
DLST	6.60801	6.83909	6.2158	6.8913	6.98837	7.60814	7.23135	7.73521	7.58243	7.55326	7.03276	-12.0442	4.61837	5.93266	5.4218	4.09031	6.37782	7.06385	7.14533	6.69837	6.93708	6.00834	7.03349	5.91793
DMAC2L	3.84044	2.84023	1.51208	3.35834	3.44671	0.853244	3.12736	2.58156	2.53201	3.21948	1.03114	6.36778	-12.3824				0.94448	2.50823	-10.4987				-1.21108
DMBT1									6.96195				10.1399	5.18954	4.29978	-10.5242				6.35916
DMD	5.53693	4.86465	11.0566	9.55894	7.8618	9.76002	7.71749	10.0022	9.94238	9.3445	8.92651		5.84531	1.72399	7.08023		3.19948	3.31547	2.9759	7.16575	7.10889	6.27988	-0.829747	7.66554
DMKN	10.2091	9.8789	11.0202	9.95517	6.97629	6.95877	7.99355	6.91633	7.80167	6.31405	4.93605	4.33476	4.56056	4.56644	6.17969	5.31205	5.09197	6.75538	6.61732	6.33819	6.88397	5.59814	6.53555	4.57073
DMTN	3.9049	2.41917	5.37051	2.35163	6.87413			3.52896		4.06967				5.33017	3.27216				0.417823	1.94206		1.51214	1.4595	-0.0714753
DNAAF5	3.7616	3.54691	3.05779	4.29559	3.83505	4.45533	5.13688	5.3599	1.87933	4.11136	5.06872			-4.36626	1.48103		2.81889	3.8131	4.53373	2.706	2.52702		-1.17243
DNAH2			6.18971	4.13777	4.06741	6.94008	5.03078	5.37168	6.85042	6.90155	4.70126									2.52567			3.76626
DNAJA1	4.46216	4.97949	4.01308	4.75211	3.94168	3.68589	5.29984	4.77963	1.80818	3.87604	4.37105	-0.306935	4.08119	1.70406	3.81124	-10.4088	4.03037	5.12348	5.75765	3.87716	9.07899	10.1842	3.31033	-6.69621
DNAJA2	5.64638	6.2485	5.7723	7.8282	4.85681	5.14012	6.63219	5.94793	4.9388	4.46637	5.36017		1.00842	0.0405571	3.90715	1.4896	3.60051	4.91315	4.86491	3.91455	3.91628	3.7008	4.68766	-11.5965
DNAJA3	1.92082	3.48652	0.71167	2.32564	2.14888	2.63591	2.14442	2.6887	1.96175	2.888	1.91532			-0.0186673	2.4577		2.07038	2.47716	3.89868	0.409316		1.5303	2.48139
DNAJB1	6.6312	6.36073	6.42789	6.94162	7.01658	6.62522	6.66953	7.05119	7.09433	7.25913	6.42869		5.68864	3.73317	4.64679	4.12558	3.53831	3.47937	3.1248	4.44857	0.953653	5.02598	1.68923	4.04098
DNAJB11	4.57872	3.87433	5.03947	3.61662	2.79392	2.66074	3.71963	3.27377	3.63299	3.84994	3.28153		3.14816	-11.8974	2.87065	4.68576	5.07333	5.77139	5.22825	3.36354		3.76709	4.50475	3.51294
DNAJB2	5.72057	5.71071	5.39529	4.97214	6.06484	5.44574	5.72582	4.85397	4.41221	4.96015	5.83263						2.33919	3.61168	3.67178	4.5262	3.57316	4.34471	3.88302	4.98064
DNAJB6	5.66448	4.63732	5.1269	5.53234	6.62446	4.22107	5.06596	4.22731	4.23752	4.8022	3.78863		3.01341				1.10184	3.87765		5.03561			3.47208
DNAJB9		2.86199				7.05277	-10.2456		6.85369	-10.3779				10.1121				6.54451					4.63622
DNAJC1																			1.04339
DNAJC10		1.43458	3.72697	1.43495	2.5026	3.54649	3.74859	2.62771	3.5269	3.48563							3.73153	3.32285	4.22684	3.76689		2.58126	4.41475	3.07549
DNAJC11	2.909	3.00719	5.41943	4.30917	2.40284	3.16655	3.12618	5.17015	2.93451	3.30074	5.7449			4.5332	4.4166		3.62244	2.9318	1.91484	2.07204			3.12275	2.17728
DNAJC13	4.69548	5.84501	3.58768	10.4604	5.09377	5.39881	11.3181	11.5014	5.81238	5.53406	11.8669	13.6582	13.5703	13.3313	12.8119	14.1709	6.02865	6.89547	6.90087	11.4215	3.72076	6.28757	7.4409	12.1737
DNAJC17	3.93583		5.06273	3.42858	4.84683	3.28495	3.98439	2.61488									4.31551	5.09083	3.73536		3.10122
DNAJC2	4.0977	1.77126	3.31231	2.77593	1.03463	4.62153	1.53127	1.86154	3.60705	5.21195	1.88993			1.44363			1.48834	2.42567	0.770016	1.6658	0.556667		1.74076	0.791082
DNAJC25
DNAJC30		4.80803					2.29463				1.09678										3.90478
DNAJC7	5.99778	5.41395	6.86671	4.78679	6.01198	7.51093	7.79631	7.45816	6.71763	6.10524	7.11476		2.62253		1.33624		6.03124	5.13663	3.82385	1.22441		2.67489	3.80167
DNAJC8	4.7335	4.17632	4.05979	6.42682	6.95669	0.0593604	6.49593	6.28805	1.09092	4.79398	7.37476	5.9021		4.35569			4.0299	4.39135	6.58932	3.92135	3.77134		2.29521
DNAJC9	4.98398	3.92169		3.36452	3.88062	2.50592	4.66014	3.2672	3.284	6.27004	1.56822				8.01772		5.06937	4.66172	1.73509	3.10516
DNASE1L2	5.28378	6.89801	6.15055	5.55211			4.25306						4.76974
DNASE2	5.47978	6.54486	3.82561	7.09006	5.86019	5.73193	4.98268	7.06364	6.56207	6.16571	6.07029		2.56657	-11.1934			4.5679	5.56068	4.691	7.03937		5.07858	3.64183	4.73882
DNM1	4.06717	2.85889	5.09926	2.4349	5.34921	1.90543	3.50761	3.53044	2.98032	2.84293	3.25782	-0.0622374			3.81547		6.37532	6.39168	6.1177	4.44291	5.72798	6.46516	7.41273	3.26147
DNM1L	4.91366	4.26064	4.37344	4.89207	5.12994	4.62199	5.04421	4.91464	3.64639	4.86007	4.03951	2.44562	1.22487	1.59129	2.7756	-10.5108	4.3596	5.53715	5.20276	3.52229	1.99837	4.47161	4.98737	1.43381
DNM2	5.74477	5.81983	6.4886	5.88335	5.99092	6.58112	6.0183	5.85435	6.89547	6.91419	5.41252	0.0897243	3.44668	5.81426	4.29735	2.92756	6.0121	5.95063	6.02503	4.77238	4.94551	4.53206	6.64582	4.61876
DNM3	3.0825	2.41836	2.47993	5.66509	3.15361	1.95904	2.82017	2.68228	2.52189	0.273243	1.56524		-12.3824				4.68631	4.22921	4.27101	2.85783	4.68882	3.10193	4.77687	-11.9976
DNPEP	5.74061	5.81625	5.38275	6.67613	6.77863	6.05618	6.68495	6.50368	6.66672	6.67218	6.81919	6.92046	2.5997		3.53754		7.90742	7.17012	7.25081	6.5272	5.85747	6.92433	7.21208	4.45584
DNPH1	5.02507	4.47138	4.52022	5.24627	3.4297	3.75696	4.9215	3.63683	1.73442	4.84416	3.89382		-12.4049		3.14033		4.09139	4.06749	4.49116	4.47077	2.37741	3.74674	3.40721	3.14921
DOCK1	1.98037	4.07697	3.18074	6.44897	3.63427	4.479	10.2884	8.69118	4.80344	4.66148	8.51952		9.57683	10.3425			3.57678	3.01443	3.2396	3.35933		2.61081	4.30445
DOCK11	3.2871				-10.7383							10.4398					3.59557	4.47742	3.9973	1.38716	-11.4917	1.00184	5.18877
DOCK2		1.22461		2.77727	3.29575			3.4786					3.75102		4.95875		3.30315	3.58474	2.85627	3.14085	2.43108	2.78353	1.6168
DOCK6	7.80288	4.51415	5.59933	4.19581	4.55262	3.48099	3.81883	2.40493	4.68707	5.18333	0.334713						3.97926	4.22188	4.00622	4.86154			5.05272	3.13275
DOCK8			4.88229				3.54511	3.44425	4.5815	4.40169	3.20765	5.15262			5.5921		8.77836	2.5322	7.93184	5.0277			7.66595	2.87398
DOCK9	4.45438	4.16303	4.77669	5.7907	2.01042	4.24664	3.38772	2.70387	3.55802	2.95428	2.3191						3.53202	3.69765	3.65814	3.371	2.13209	2.12289	2.50038
DOK2		-0.784615				-10.5728												0.305402	2.0081
DPH1	2.32065	1.37644	3.77982	2.5764	1.57268	0.991623	-1.1862	1.69096	1.23465	2.1008	-10.8265						4.24413	3.25789
DPM1	6.27524	4.48128	3.87752	4.37923	3.25967	3.22887	4.74908	4.30537	5.53598	3.25602	2.46447						3.8949	3.55606	4.05444	6.1758	-11.4917	5.6622	3.55901
DPM3	6.66578	4.12356	4.90676	5.85322	5.21678	5.31072	5.1667	6.03614	5.40919	4.69642	5.57146		3.96115				5.1071	5.46142	5.12333	5.87091				4.68091
DPP3	4.91511	5.40956	9.54924	4.82315	4.4417	3.60985	6.57304	8.53321	3.66704	6.81443	7.4622	3.81354	5.53157		3.35791		4.43366	4.68512	5.24601	7.04596	2.40064	3.30705	5.1142	5.71972
DPP4	4.69696	7.98537	6.90446	4.69154	4.2334	7.39492	5.71638	4.76258	5.86315	8.64417	4.53472	-12.0661	3.54211	2.45871	3.37204	12.0107	4.23675	7.31432	6.98188	4.77529	6.0802	7.14251	7.27676	4.91461
DPP7	5.78091	6.40463	6.65045	6.93952	5.38492	5.80018	6.56097	6.52695	5.47142	7.23824	5.92699		4.41455		3.02161	3.52554	5.24036	5.98102	6.4558	6.37865	2.0464	5.62979	5.85922	4.67829
DPT	6.23776	5.27967	5.10201	4.40759	7.07451	5.36801	5.9833	6.608	6.8053	6.97876	7.4707	5.85053	8.01217	8.94247	10.3488	9.1168	9.66308	9.12405	9.55749	9.42448	9.26024	9.1333	9.83811	9.56094
DPY30	4.76323	3.51836	4.14001	3.91277	3.81407	3.7393	4.8738	3.88995	3.55834	4.1726	3.43272						3.95845	2.98595	3.54319	2.47282	-3.21974		3.24615
DPYD	2.39948	3.19857	3.53447	3.06945	3.98495	3.21483	3.05086	3.49025	3.49182	4.1204	2.99488	2.95798	4.49279	4.89962	5.35418	6.67657	4.89447	4.87589	4.76644	4.98988	3.40041	3.12098	3.99224	1.91815
DPYSL2	5.61462	6.37387	4.35885	6.42443	8.16801	7.22649	6.35707	7.78103	7.31818	7.74509	7.35666		4.33248	4.6061	6.6069	5.56954	9.64719	9.25273	9.57336	9.4626	8.87014	8.41376	9.365	8.62988
DPYSL3	4.65064	5.76422	4.88541	5.7877	6.64998	6.43119	5.76282	6.80576	6.67181	7.08126	6.00949	3.95246	3.93845	2.797	3.91108	4.22488	8.19529	8.1051	9.15741	8.46204	9.07948	7.62218	9.44341	7.3526
DPYSL5	7.61022	12.9787	12.4196	13.2677	14.5423	13.9846	13.077	14.4115	14.4457	14.8115	14.4404	7.63847	11.2955	10.6934	11.1732	10.7235	12.7874	12.4078	12.5763	13.0527	13.4037	12.2297	11.3501	11.7812
DR1	5.03347	4.7955	3.51502	5.23948	2.24125	4.47397	7.85092	8.17921	3.86939	4.40578	7.17171						4.41189	3.16522	2.37152	3.09794	1.72699		3.86162
DRAP1	4.49026	3.41281	2.79213	4.03914	4.32135	3.76493	4.3247	3.96334	3.15693	4.18172					1.86823		2.94305	2.95556	2.77725		2.29593	-0.893106	3.05646
DRG1	7.19408	6.41858	5.8494	5.72775	6.57877	5.81366	5.46018	5.44468	5.28345	5.48057	4.02321		-0.100073		1.72891	8.72324	4.28347	4.36811	4.31731	3.60023	5.61529	-1.62288	3.35171	0.645237
DRG2	4.4795	8.68444	4.30049	5.74357	5.51148	8.48713	4.51768	4.71652	6.29448	8.44671	4.40157		3.94733		4.40528		4.15857	4.06749	4.43389	6.87424	6.05612	8.00905	4.11342	7.12052
DSC1	10.3254	10.0394	10.1587	10.0386	8.20488	8.02261	8.63245	7.31629	7.64816	7.9134	6.68901	5.46418	6.15911	6.53498	6.94089	6.57799	5.30466	5.64848	4.83464	5.23922	6.18962	5.19326	5.11687	4.59698
DSC2	6.50178	5.33026	6.17602	4.6251	6.67563	6.93833	6.30007	5.52606	6.16753	6.24787	5.54351	2.38022	3.4243		-0.942602		6.18946	5.6895	5.36904	6.69558	-11.4917	4.81274	5.59787	5.44855
DSC3	10.0087	9.57442	9.19389	9.82072	9.11911	9.84007	9.8914	9.59134	9.08201	8.79886	8.9455	3.83568	5.17758	5.57081	5.89478	4.30919	5.83072	5.57732	5.56108	5.03508	3.29898	6.41793	5.24309	3.32271
DSG1	11.7999	11.1127	10.8609	10.9515	9.93161	10.0777	10.1252	9.57305	9.25797	9.30735	8.90973	5.04445	7.03499	6.57108	7.39929	6.62007	6.16117	6.346	4.68286	4.77735	6.27287	4.96508	4.68715	5.34948
DSG2	1.95685		1.6771	5.07016	3.36874	3.98408	3.41929	4.58688	4.07302	4.55406	4.37058	4.93038	7.59503	3.57751			3.06672	2.26057		0.279871			3.73446
DSG3	6.48618	6.15512	6.07105	6.53166	7.08788	8.22368	8.60357	8.35363	7.88507	8.30074	7.99847		3.67096	4.11288	3.68932	4.03911	4.38705	3.81678	0.0893601	3.23079	3.06836		4.23463	1.42681
DSP	10.3757	10.3928	9.79359	10.4869	9.12439	9.60263	10.0336	9.52023	9.26997	8.91558	9.07078	5.38678	8.06254	6.67694	5.54384	5.58494	5.92777	5.97731	4.79855	5.18641	5.30232	4.37216	5.49415	3.90766
DST	5.09777	3.10887	2.65835	5.15379	6.23528	5.74696	4.99621	7.66691	6.98046	6.47669	6.97976	-12.138	2.82785	5.37162	4.97808		0.587656	4.58362	1.34381	3.87902	5.10544	1.6054	4.36452	6.38383
DSTN	8.51046	8.90745	8.93518	9.13793	8.59586	8.74591	8.44713	8.31443	8.73601	8.16997	7.87461	3.96629	5.85258	6.28629	7.9031	7.82699	7.97037	9.14679	8.36899	8.49989	7.76706	8.69118	8.31871	8.04153
DTD1	6.27286	5.60229	5.92241	6.06918	5.08514	4.58278	5.27033	5.20587	4.79002	5.0538	4.67986		2.93958		3.00482		4.14707	3.65046	3.77047	3.83421	3.01077	4.01398	4.24854	-11.9976
DTNA												9.51093						4.70836					4.10039	2.77678
DTX3L	2.65861	1.81516			3.8163	2.59259	1.52206		2.97254	3.99295		5.5659					2.54862	1.73177	2.30413
DTYMK	5.57072	4.3137	4.58485	4.48532	5.64939	4.28947	4.87359	4.08814	4.4226	5.10439	3.95325		3.15917				4.37046	5.08247	5.57486	2.9946			5.54608	1.39996
DUOX1	5.0562	5.0637	5.35104	5.21886	3.73695	4.78863	4.76268	4.43817	3.45755	3.54348	3.85922			1.41143	-4.7361		5.71786	0.752928		0.108453	1.5862	-11.4873	2.21102	-0.278949
DUSP14	5.236	5.08805	4.61276	5.08757	3.28415	4.04913	4.91415	6.78385	3.85721	3.15373	4.07172	2.82877	2.63096					2.99127
DUSP23	5.40866	5.07073	4.79357	5.52876	5.01674	5.22097	6.00111	5.31691	4.14216	5.37027	4.90875		4.1496		3.81737		4.53211	4.9896	4.23917	3.55965		2.39362	4.31193	1.46689
DUSP3	4.44761	4.48958	2.50381	3.65685	2.97814	3.73426	3.20145	5.5219	3.37721	2.81602	4.44173						3.27116	4.07885	3.69088	3.21451		3.52155	3.47074	2.78668
DUT	4.389	4.25993	4.72045	5.79563	5.00548	5.14803	6.23373	6.64092	5.08044	6.13023	6.34679		3.98118	-1.25325	4.82088	3.46617	2.7992	4.58363	4.72719	8.51094	3.33122	1.87646	6.39238	6.92481
DYNC1H1	7.59566	7.52451	7.80807	7.45862	7.41576	7.58203	7.73766	7.32181	7.17864	7.22703	6.98119	4.10909	4.5022	4.30747	4.9204	3.56008	6.9123	6.83086	6.90925	6.19286	5.95575	5.52464	6.52045	5.10359
DYNC1I2	7.2537	7.87206	8.65534	7.16295	7.73701	8.58067	7.00773	5.24887	7.55323	8.33381	6.46232	-12.0504	4.25366	4.66008	5.55318	6.89269	3.46941	7.28103	6.61929	4.80596	6.20634	1.65188	6.79749	4.43498
DYNC1LI1	5.26295	5.4708	5.61355	5.47282	4.27675	5.12046	4.97304	4.9015	4.58997	4.72834	3.92294		-12.3824				4.40714	4.83479	5.01349	4.412	2.74416	2.11107	3.58086
DYNC1LI2	6.16952	5.26349	3.68895	4.33173	4.1141	3.80804	4.56544	3.87806	3.81482	4.61025	3.28829			10.0396			5.153	4.46875	4.53417	3.11553	5.38341	2.531	4.26957
DYNLL1	9.13394	8.61494	8.8622	8.37327	7.75849	8.3703	8.73873	8.57402	8.11314	7.97593	8.27267	4.62461	6.447	7.39402	6.99655	7.23228	7.46268	6.31506	5.69532	5.40129	6.04915	5.90932	7.32476	5.58619
DYNLL2	7.17352	6.70021	5.88514	6.96209	7.43793	6.61324	7.32061	7.00754	6.38226	6.76051	6.86665		2.89661	3.40419	5.56227	5.1519	5.92722	5.14139	5.21159	4.57844	3.96465	4.593	5.63894	3.14359
DYNLRB1	7.70381	7.17211	6.98371	7.53313	6.80537	7.22534	7.28398	7.47049	6.92914	6.6373	6.74323		4.79887	-11.9675	5.33122		6.65974	6.41505	6.34873	7.40631	6.06789	5.19267	6.04909	5.25556
DYNLT1	4.87153	4.35785	4.48948	4.47276	4.46755	4.49778	4.62643	4.62506	4.61049	4.31081	2.96926						4.11808	3.83316	1.98289				2.90438
DYSF			5.63282		1.86653	-10.5728	2.59631	4.45014			6.19574	8.74506	2.29442	8.7492	2.16599		3.50749	4.03226	5.19643	3.8613	7.57416	2.67813	3.82125	3.17476
EBAG9	4.77357				4.92139	3.49643		9.18854	4.64563	4.57375							7.06646	6.47887	6.34244	2.30482	7.29896	7.08075	7.1778	1.39079
EBI3																			3.01461					-11.9976
EBNA1BP2	4.55219	3.64016	2.59722	4.75705	4.54422	4.55504	4.82593	4.68435	4.74909	4.64177	3.45368						-10.6663	3.27189	1.76124	3.02867
EBP	4.86736	4.56989	3.61366		3.63878	6.01469	8.01674		3.86415	5.45986	-2.27304		-12.3578				3.99479	2.16021	5.36434
ECH1	6.18272	6.50143	6.17964	8.95063	6.83453	6.98652	7.77002	7.75191	6.72973	7.23368	7.32385	2.01307	5.56873	4.62183	4.52364	2.72208	5.68923	6.16049	6.48808	6.58949	5.0151	5.23523	5.74466	5.99913
ECHDC1	3.77595	4.62308	4.16575	4.888	2.20714	4.21363	4.84774	4.7753	4.04358	4.74111	4.93118						3.53775	5.532	5.47985	4.30872		3.67133	4.04195	3.10546
ECHDC3	4.4174	4.20521	1.84341	3.70492	3.88224	2.12664	4.07132		3.37307	4.07365	3.22643						-10.6663	2.93376	1.6796	3.84966
ECHS1	6.40309	6.41762	5.64892	6.10318	6.16755	6.67418	6.70993	6.65952	6.26318	7.00008	6.09109		3.0762	1.2516	0.605811	-10.5017	5.92071	6.38689	6.0595	5.12117	4.01804	4.64385	5.60148	4.18054
ECI1	5.75185	6.02955	7.52829	6.55123	6.48273	7.31735	6.60772	7.03852	8.98527	6.90745	7.01085		3.54049				6.14771	6.33435	6.05466	6.36042	5.79862	5.73297	8.21956	5.33477
ECI2	2.00265	3.77289	3.78891	6.90842	1.61657	4.54003	4.52507	6.30991	5.9645	4.55904			9.42681		2.47224		3.64402	4.37076	5.03284	3.3468	3.75749	2.12204		4.97201
ECM1	7.33096	7.72669	6.34446	6.82431	4.9571	4.52006	2.84784	5.23805	3.41581	4.75055	3.87058	3.4025	5.67457	3.67724	4.92622	4.68981	4.0029	5.31886	5.59381	4.07279	3.45378	4.40619	4.41068	4.16459
ECPAS	6.65069	4.52334	3.37759	6.19911	2.81405	3.35509	6.70395	5.94515	3.43747	4.50385	6.61601	0.997019	-12.3828	2.89001	1.53829	-9.81003	4.88016	4.64001	4.33789	2.0676	1.85516	4.44969	4.13662	1.04726
EDC4	5.89073	5.02683	4.28113	4.62491	5.38514	4.49258	6.09978	5.92477	3.40697	4.49228	5.7213	2.08426			2.5432	-10.5241	3.49431	4.91264	4.36243	5.2076		1.61459	4.81018	2.78765
EDF1	5.75744	5.13616	6.04832	5.47275	5.14365	4.97643	6.02053	3.37483	3.91185	5.33127	1.73925						6.59446	3.07571	3.9399		3.70111	-11.4873	3.73712
EEA1	5.7334	5.6183	5.34139	6.42193	5.44799	5.50438	5.68995	5.81732	4.90613	4.81919	4.92175	-0.701705	3.02384	-0.492545	4.51259	3.2823	5.59246	5.88321	5.90951	6.12934	4.61249	5.18117	5.19526	4.5602
EEF1A1	10.815	10.9013	11.105	11.0641	10.0497	10.5816	10.9357	10.2102	10.0381	10.7605	9.93059	3.55364	8.79247	8.77797	9.77034	8.90765	9.40449	10.0933	9.79971	8.72967	8.48006	8.95574	9.39659	8.02346
EEF1A2	3.23804		3.29963																				4.38547
EEF1AKNMT	-10.7831	-0.223515		1.43274	4.4601	7.85049	2.44276	4.99436	6.60964	6.22284		10.1691	12.685				4.5031	3.07915	6.07959		-11.4917	2.40329
EEF1B2	8.18903	7.51199	7.77319	7.77615	6.24106	6.99796	7.86902	7.25991	6.57066	6.69482	6.57884	4.52876	2.93822	4.54999	4.92678	-10.0248	6.9139	5.95499	5.5472	5.6072	6.23337	5.6593	6.66809	3.92324
EEF1D	8.43708	8.26897	8.42609	8.59674	8.30065	7.83779	9.03077	8.49043	8.27637	7.73587	8.27772		4.44872	4.52717	5.37585	-10.2508	7.43153	6.90343	7.28464	7.12115	6.17999	6.05496	6.78848	5.71205
EEF1E1	5.86537	5.40216	6.02447	6.26204	6.3487	6.18075	6.872	7.28098	5.96812	6.18331	5.87613		4.24336	4.14161	4.55175		5.32074	5.26305	5.33813	5.68138	6.4718	4.33878	4.47715	4.67102
EEF1G	9.09509	8.2655	9.13209	9.06636	8.04682	8.6739	8.8853	8.77265	8.17173	8.3817	7.96707	4.01919	5.83674	5.24322	6.29981	5.25965	6.76242	7.26502	6.94962	6.86184	5.94511	5.60358	6.59593	5.14916
EEF2	9.27561	9.3303	9.66675	9.6813	9.10808	9.46879	9.98326	9.31572	8.90589	9.39446	8.56202	-0.0360276	7.36494	6.81151	7.52094	6.67222	7.83092	8.60536	8.02525	7.73795	7.28985	7.0265	7.32546	6.14192
EEF2K	6.53932	4.99711	6.34004	5.63329	6.29425	5.8236	5.88472	5.51605	4.7946	5.47164	5.07752		4.58437	3.58772	3.87702		4.70458	4.57901	3.0808	3.8459	2.13058	4.06136	3.48707
EEFSEC	5.14081	5.09756	5.09449	6.20529	2.44812	5.82063	4.45695	3.27229	5.8307	3.24859	2.71273						4.38942	3.04839	3.029	3.84269		0.14491	4.56086
EFCAB7	13.0455	12.8657	12.5443	13.5365	10.867	12.1308	12.6354	12.552	11.9091	11.9608	12.4895	9.21116	11.0507	8.43595	10.1274	8.79906	6.9399	9.18723	8.0602	8.08663	8.96725	7.57795	8.02294	9.14218
EFEMP1	0.634041	4.37533		1.29165	5.09523	5.72054	2.88702	3.43406	3.36024	3.53027	3.45946	1.69077	2.87383	3.85452	5.44814	3.10602	7.7289	7.22206	8.14485	7.59391	7.79883	8.04198	8.27467	7.20397
EFEMP2		4.20511			1.69534			2.85514	2.78616	5.09488	3.84955		3.02442		5.51521		6.33187	5.35343	5.94374	6.36131	6.23366	6.02261	6.11161	6.30252
EFHD1								4.40821												3.62711	5.22513
EFHD2	5.17639	5.73479	4.53197	5.04905	4.81885	3.9196	4.91361	4.2918	2.37569	4.51521	3.11094		3.22214	-0.264044	2.52824	-10.2492	4.88284	4.22596	4.72157	2.35317	3.88233	3.41454	4.45707	2.45095
EFL1	8.28491	7.4552	6.84521	4.60801	4.47531	8.08348	3.68138	3.08742	4.50097	8.25073	3.21958	0.787376			1.09032		11.3624	9.01375	10.608	9.02148	5.38222	9.0531	9.53561
EFR3A	2.3856	2.80413	6.74142	3.19029	2.10004	3.60065	2.7551	3.25034	2.15944	2.13175							2.00765	2.35582	3.26417	4.55127		6.54041	2.25737
EFTUD2	8.96731	8.48606	10.7442	8.75121	8.55924	10.4075	8.78018	8.60916	8.37699	10.4305	7.80028	10.8415	7.26898	7.17773	6.94376	11.0805	7.33922	8.41395	9.36923	7.28565	6.17081	6.04315	9.81678	5.26718
EGFR	6.11113	6.19852	3.31408	6.13256	5.59153	5.21237	6.59666	6.03869	4.56519	5.68257	5.06473	-12.0626		15.8137	2.82722		5.38593	4.28581	7.37099	5.01671	3.95741	1.90962	3.70796	5.02481
EGLN1	4.51567	3.93148	4.39392	3.97388	6.55913	4.8745	3.88584	4.13605	5.77721	4.98697	1.20264			6.41176	0.855278		-0.00913255	5.82691	2.33558		2.34881	3.81572	1.50994
EHBP1																		2.12534	-3.454
EHBP1L1	3.18211	4.257	3.12838	5.49648	0.902407	2.08614	5.11979	5.10706	1.76846	0.544019	2.08334				1.70404		4.45138	3.29352	4.03479	1.75845		2.46424
EHD1	5.56964	4.59623	3.98087	5.49842	4.20274	3.7838	5.10411	5.65111	3.15321	4.42547	5.69985	3.73553	2.20708	1.80863	3.66135	-10.5245	5.1446	4.81785	5.11886	4.91177	3.05325	2.92275	4.53632	4.33675
EHD2	4.78931	5.80802	2.1891	5.231	7.09271	6.466	4.49324	6.78983	6.59102	6.06894	6.69195	-0.800606	5.17849	4.62081	5.7012	5.32858	8.87693	8.83195	8.42003	8.67985	7.78945	8.20104	7.87038	7.99589
EHD3	6.4942	6.90249	5.89221	5.69785	5.81353	5.79626	5.03452	5.33112	6.08107	6.45771	5.08553	-0.0812536	3.22877	0.097025	4.89048	4.81782	7.72365	7.07491	7.39576	6.83061	6.60919	6.65406	7.02266	5.53025
EHD4	5.06709	4.96317	5.13742	6.61404	5.05558	4.93294	6.67881	6.49158	5.15987	5.56226	5.69624		5.25284	3.25858	4.51804	-10.5327	6.83891	6.77678	6.61195	6.82499	4.95211	5.22772	5.98589	5.0818
EHHADH	4.92038	3.08767	4.30566	-10.5255		5.05437	5.91208	7.21962		2.94669	6.05399		5.03629					2.78356	1.7055	4.39625	-11.4917			2.88778
EIF1	6.62218	5.56317	5.93642	5.6447	6.29485	5.27466	5.80759	5.04312	4.76419	5.42514	3.59726						5.32887	4.6312	4.9717	5.60582	4.19806	2.74046	4.72082	4.77997
EIF1AX	4.71551	5.96821	6.06094	6.03508	5.98015	5.92348	6.07588	6.19574	6.20389	5.90737	4.97097	1.33797	3.34957	5.39661		6.18279	4.87194	4.50728	4.6071	4.06293	-11.4917	2.45878	3.95433	3.30527
EIF2A	5.01183	4.80675	5.50593	6.22553	4.61089	5.27215	6.98971	6.63257	4.76451	5.27433	6.14588		1.38855		4.60973		2.45613	3.85431	3.32433	4.4963		2.41808	2.91184	4.08049
EIF2AK2	3.24703	0.596059		4.09168	4.34346	2.13886	2.96559	1.88527	3.39378	3.33718	2.33742				2.15668		3.767	3.23988	3.96618	-1.15042	1.63259	1.93171	3.17162	-11.9976
EIF2B1	5.28606	5.03345	5.19689	4.92692	4.82321	5.25451	5.01174	5.30707	4.54904	5.56236	4.75376		-1.24655		7.34548		4.85366	4.91578	4.62216	4.27558	3.50716	4.55029	4.61212	3.67832
EIF2B2	4.33742	3.74035	6.30944	4.89215	6.2077	6.54785	5.15167	4.61037	6.29622	6.25149	3.89591	1.26752					3.733	3.16856	3.00602	4.82259		4.05042	3.42685	-11.9976
EIF2B3	4.93832	3.62752	2.96909	3.21583	2.09983	5.50616	3.64463	2.57806	2.48821	3.6167	1.88189	5.30243	-1.68789	1.38072	0.313108		1.68351	2.37286	1.0371	2.82897	5.69983	-0.644509	0.571628	0.357157
EIF2B4	7.6218	7.78732	5.45634	7.67841	4.77545	5.40469	7.69838	5.53247	4.89163	4.79106	5.20032			0.194143	3.61126		3.97328	4.52885	4.43051	4.68243	1.89848	2.24194	4.21872
EIF2B5	4.07406	4.17583	3.34734	4.36624	3.76917	4.30985	4.39704	4.30051	3.61608	3.6749	2.76109			4.7234	-11.7411		2.58316	2.87097	2.70753	2.76184	0.741596	0.0517838	2.44724
EIF2S1	7.38249	7.15746	7.2446	7.09557	6.94297	7.18583	7.90955	6.86901	6.51464	8.13281	6.64107		4.72144	5.12036	5.99886	5.5039	5.72159	5.9767	5.54094	5.95821	4.73118	4.41731	5.25439	4.30754
EIF2S2	5.44739	5.88849	5.98075	6.30627	5.44543	4.57104	6.59413	6.28678	5.95203	6.19676	5.73437	12.4128		12.6445	5.50516		5.94115	5.38194	5.56149	3.67963	5.71516	3.75937	4.88636	12.9413
EIF2S3	6.3451	8.08661	7.12094	6.465	6.58213	7.43779	6.78994	6.29724	6.16746	6.69262	5.78932	2.56784	3.44968	2.56329	5.79701	8.06851	5.32542	5.93028	5.94395	4.71756	4.09233	4.46961	5.43024	2.10667
EIF3A	6.74455	6.60342	6.35863	7.50314	5.97377	6.39392	6.9741	6.71411	5.80382	6.13295	6.35884		3.07672	4.34837	3.86794	1.65126	5.40764	5.5408	5.41272	5.01826	3.81466	4.00362	4.61095	3.65812
EIF3B	7.27313	6.84251	6.50142	7.0064	6.30946	6.70724	7.11449	6.87693	6.51083	6.29602	6.34587		4.69908	4.23744	5.39069	4.37457	5.91485	5.09028	5.08045	5.19063	2.81983	3.25259	4.20511	3.9809
EIF3C	6.29073	6.24995	6.33662	6.32478	6.19153	5.96749	6.77639	6.08867	5.91628	6.18703	5.74463	6.26394	2.00705	3.15748	4.71906	6.08635	5.02463	5.21876	4.7406	4.66626	3.89452	3.13117	4.5113	3.89594
EIF3D	7.27391	7.04171	5.80846	5.7168	5.28813	5.85265	6.36996	5.81072	5.64863	5.92488	5.63704		3.32548	2.63551	5.40818	3.61284	4.64491	5.00318	4.85529	4.32661	2.91914	2.31577	4.13947	3.45498
EIF3E	5.90946	6.5544	6.02972	6.91166	5.51824	6.43361	7.1152	7.04325	5.77462	6.42078	7.04123		3.13652	3.46499	5.43329	3.69471	4.97256	4.66876	4.94561	5.51343	3.39452	3.02805	5.27237	3.38775
EIF3F	7.00178	6.08626	6.19218	6.173	6.01242	5.73999	6.40384	6.10743	5.57141	6.35127	5.50728		3.43357	3.86599	5.8225	2.49249	5.54566	5.0292	5.06932	5.61081	3.39798	4.25831	4.94363	5.2298
EIF3G	5.48941	5.4121	6.11665	5.12853	5.72415	7.36977	6.27372	5.63213	6.38977	5.79261	5.20998		4.39169	3.61548	4.71798	3.75558	4.80168	5.22199	3.96295	5.25042	4.39702	3.81005	4.59222	3.74805
EIF3H	6.23265	6.11547	5.84087	6.46651	6.05585	5.8308	6.29542	6.12672	5.24751	5.52374	4.9533	7.82641	2.88875		2.52501		4.88054	4.80848	4.87443	3.88219	4.02311	-0.0758041	4.77211	1.83392
EIF3I	6.36128	6.73668	7.04505	7.17804	6.59074	6.90566	7.36361	7.34303	6.67519	6.72515	6.57795		4.41659	4.27995	5.24504	3.69488	5.32501	5.75035	5.3902	5.64894	4.54932	3.87217	5.08186	3.24448
EIF3J	5.35061	5.06979	4.89353	5.50521	3.87858	4.73792	5.53625	4.97687	4.35871	4.51622	4.78936				6.35936		5.75299	4.58817	2.2457	2.5974		0.986099	3.86716
EIF3K	6.58598	6.57877	6.47771	6.76046	6.15044	6.629	7.05855	6.66641	5.92055	6.44438	6.24419		3.9775				5.49176	5.94607	5.65748	4.43477	3.98173	3.72394	5.31562
EIF3L	5.80879	6.66828	6.64773	6.72554	5.33059	6.43791	6.8458	6.82229	6.22006	6.7973	6.42292		3.23381	5.84707	5.11521	4.78271	5.08376	4.935	5.33263	3.19431	3.76609	3.30526	5.07681	4.22333
EIF3M	6.06847	6.01504	5.72938	6.01159	5.85747	5.48221	6.56531	5.94394	5.37801	5.71981	5.36785	-11.8834	1.89305	-2.50845	4.40395	3.0524	4.60137	4.49799	4.59493	4.38574	4.02001	3.15188	4.60121	3.50963
EIF4A1	8.00143	7.08877	7.15965	7.52582	7.10312	7.03208	7.35795	7.6004	6.69439	6.79967	7.25158	5.05359	5.73162	5.65929	6.00445	5.32196	6.25469	5.97876	4.9465	6.93528	3.49962	4.79464	5.05178	5.27687
EIF4A2	4.99735	5.4101	4.58321	5.94051	5.89956	5.21491	5.08314	5.9374	4.73238	5.14339	5.33808		6.92025		4.162		5.06256	4.61759	5.15137	4.75035	3.04022	4.55809	4.78576	3.47218
EIF4A3	7.19103	6.92951	7.17009	6.97701	7.84851	7.36423	7.46339	7.15819	7.2578	7.36183	7.03318	-10.2664	3.16383	4.02338	5.65345	3.96983	6.07581	6.59737	7.91484	5.81134	7.5402	7.27203	8.15286	3.84688
EIF4B	6.73822	6.44192	7.10052	6.39979	7.75934	7.06555	6.53681	5.505	6.61885	6.67959	4.37311	5.73092					7.51177	5.56236	5.62991	5.244	3.38728		6.39644
EIF4E	5.74741	4.64867	4.78238	4.44852	4.71825	4.00405	5.1518	4.47035	3.15341	4.01508	4.07006		1.40007	0.979109	3.97893		4.39551	4.09836	2.82366	3.69528		3.15407	2.85219	3.43656
EIF4G1	6.30047	6.09407	6.55668	5.39476	6.27687	6.91059	6.07898	4.63262	7.04054	5.72612	3.98292	0.350885	4.94505	3.74705	2.29174	3.16723	4.41038	4.47433	4.66215	4.5328	5.57516	3.60217	6.21569	4.16056
EIF4G2	5.08842	5.72106	4.54491	4.56996	4.20636	4.27483	5.54225	4.74336	3.52921	4.50777	3.89118		-9.74348	6.57064	0.525167		4.65264	5.36823	5.67706	2.53187	1.81969	2.59146	4.22457	1.5959
EIF4G3	4.47556	5.03565	5.22564	4.79397	1.69781	6.0446	5.59892	5.1065	2.29218	4.45013	7.79478		6.7775		-1.40393		6.85714	8.18162	7.15943	7.44831	8.05337	8.18009	7.49099	7.50758
EIF4H	7.09181	5.66858	7.15877	6.8613	6.91029	5.78979	6.96058	6.71966	5.89473	6.3712	5.7326		4.38622		4.45888	0.265203	7.42799	5.93627	6.26686	4.46136	6.3573	6.31577	6.34516	-11.198
EIF5	6.46537	5.95749	5.98762	5.57796	5.21845	5.49912	6.63811	5.92496	4.6581	5.43206	5.29954	-11.8577	5.96306	0.115374	5.41747		4.25035	4.58763	4.57938	5.12814	2.12003	2.54774	3.82495	1.1786
EIF5A	8.27642	8.22638	8.06714	8.15017	7.70232	7.91394	8.72784	7.92117	7.48197	8.20201	7.4952		6.17455	5.05505	6.10662	4.76446	7.45754	7.2448	6.97328	6.08876	6.12552	5.98426	6.94706	5.12958
EIF5B	5.4809	5.2048	5.51927	5.36242	5.12628	5.12313	5.56142	4.76125	5.09298	5.05667	4.09204		-12.3884		2.14872		5.1356	5.0084	4.0354	3.42718	2.70413	1.64664	6.65782
EIF6	6.85906	6.43895	6.54353	6.76166	7.39824	6.62836	6.3937	5.57433	6.51181	6.74165	5.34086	2.96374	5.90902	3.68272	4.53672	2.79771	4.95725	6.07538	6.14621	6.27249	5.40822	5.32481	5.49334	5.60698
ELAC2	3.9759	4.36559	4.53206	4.0087	5.38595	5.99258	3.14584	3.44164	5.80113	5.50396	4.24852				5.86004		4.4495	4.52989	5.0147	4.33692	7.97718	7.12835	8.29877
ELANE					3.69624	3.16731	1.10851	2.01655	0.413046		4.86396		7.98698	4.12338				4.15406	4.12884	4.00691		3.60039	5.64408	4.757
ELAVL1	6.29505	5.68805	6.12954	6.26639	6.90995	6.76975	6.87839	6.77381	6.78801	7.04816	5.95827		-12.3534	3.01832	4.66741		5.96258	6.03739	5.56154	6.31763	5.41451	4.18672	5.77593	2.7134
ELAVL4	4.90042	3.41451	4.46088	4.85339	5.07323	6.32737	5.67143	4.88272	5.8629	5.27893	3.9548						3.45719	3.98145	4.04057	4.37302	-11.4917		2.43517
ELMO1		2.58706		1.38858	2.3871			1.6006			2.6296	8.76211			0.307179		2.77749	4.48573	4.5015	4.14734	-11.4917	1.01622	2.62332	-11.9976
ELMO2					-10.7383		0.0317916		4.76669								4.31253	3.90929	6.51245	2.80482			3.58489
ELMO3	4.96929	5.75623	1.93636	3.88589	5.29295	6.33303	4.21679	4.71906	2.8155	4.23431	3.58233			2.87338	0.327719			1.5282		5.44717		5.85671
ELMOD2	4.66481	4.6438	5.99127	4.72605	5.75599	5.86328	5.62337	4.30325	5.43992	7.11833	5.73043		2.10933				4.77524	5.38596		4.85062
ELN	9.0457	7.46634	9.78352	2.69452	4.82016	2.7469	1.88188	4.10729	4.0208	5.75766	4.27221	6.47534	3.15009	7.08876	7.80585		7.31864	7.92481	8.85486	6.97861	6.89575	9.98377	9.57424	8.2748
ELOB	6.47261	5.41118	5.79	4.93668	5.98898	5.17723	6.09604	5.48113	4.72838	5.72518	4.84775		3.952	-11.5339	1.73424		5.79124	4.90296	4.85191	4.30204	5.23242	4.36501	5.56329	4.43557
ELOC	4.77652	4.74623	4.40053	4.83621	4.82615	5.92073	5.27918	5.89126	5.79727	4.34135	4.48067	-0.0376081	-12.3821	3.96472	1.17209	16.0694	4.89071	3.58871	3.53059	4.82241		5.14557	5.71004	3.2731
ELOVL1	3.93594	4.34909	4.65466	3.97146	1.36166	-1.52486	4.23791		-10.727	-2.07511							3.30849	0.162627	2.47492
ELOVL7	4.16579	4.2871	5.32858		1.4798													-0.23425
ELP1	4.02285	4.76353	3.12452	3.79774	3.52732	3.75036	5.28921	5.35713	3.74426	3.99704	3.90052						2.86843	2.91776	3.82971	2.33403		-11.4873	2.0096
ELP3	3.07435	2.09848	2.94228	3.10359	3.5081	4.4887	2.93618	2.13745	3.59468	5.14704	2.63908		3.70467				2.10109	1.76963	2.21221	0.930531		1.14517	2.22547
EMC1	5.65153	5.88648	5.4857	5.47565	4.91493	5.18027	4.56684	3.36112	4.56108	4.66653	3.74016		3.09844	-0.741172	3.26701		4.04127	4.05727	3.9704	2.50987		2.00919	3.26075
EMC2	5.37609	4.91068	5.30576	5.46961	5.06066	4.86903	5.77028	5.39324	4.4185	4.47876	3.49033		2.34344	0.260756			3.68269	6.04825	2.35544	3.37196			3.45512	1.01372
EMC3	2.61879	3.73909	1.19016	3.82585	2.62522	2.21852	3.83851	2.8351	0.409567	1.9333	2.7196						2.78909	3.3124	2.01251				0.817544
EMC7	4.33176	4.67059	4.76864	4.94983	3.51233	3.63135	5.01047	3.83551	2.59127	4.55249	3.7529	2.696					2.83731	3.68115	3.67371	3.07852			0.0992025
EMD	7.17413	7.49214	7.54585	6.73046	7.44127	7.68191	6.61944	7.05162	7.36031	7.07814	6.53603		2.91214	3.21209			7.80802	7.04848	7.23622	6.08332	6.87605	5.99505	7.1081	5.03261
EMG1	4.78069	3.34981	3.11454	5.18019	4.33723	4.16464	5.1842	5.13131	4.46533	5.19645	4.41999		7.65486		1.82273		4.01984	1.58801	3.5716	3.25931			3.01518
EMILIN1		4.74352	2.94885	4.21118	5.72507	4.08999	5.66851	6.06033	5.86051	6.43671	4.80463	2.2082	7.02464	5.89064	6.77773	6.51278	8.07404	8.45813	8.26774	8.04936	8.15769	7.77628	7.95713	6.72343
EMILIN2	0.470274		-10.8281	-0.113337	3.80651	3.2037	-0.0129231	0.99848		-10.3779	-10.8265	6.09148	2.21033	2.3081	4.60764	2.13652	5.05792	6.32795	6.0116	5.61115	5.71852	5.26563	5.82917	4.75709
EMILIN3	3.72641	-0.824122		1.23207	5.96164	2.65202	5.67186	3.3519	3.95593	4.76513	2.10999	0.903226	4.63591	4.31257	7.99494	5.68792	5.42193	4.60827	3.85419	1.37044	3.79496		4.30533
EML2	5.63037	5.56163	5.55721	6.93366	5.04287	4.64675	6.80682	6.06046	4.94896	5.65171	6.8876		3.7311		2.92571	7.26329	2.67089	5.50158	3.51157	5.03625	-11.4917	4.46552	3.85863	4.19235
EML3	3.22503	4.00834	4.57914	4.49351	6.27745	4.23794	3.4358	4.06596	4.15946	5.51655	3.42527			9.91796	-12.0201		3.60677	4.55571	5.6211	4.85636		3.73154	3.23481
EML4	6.47577	6.15202	5.20814	5.95523	4.5913	5.58585	4.85229	5.63635	5.36848	5.01809	4.83433		3.16776		3.65542		3.916	4.67696	4.2792	1.98913		1.63472	3.61934	6.11054
ENDOD1	6.22801	6.29976	6.31079	6.06	4.69553	5.18709	5.75318	6.1919	5.07437	4.77309	5.23664	5.09942	2.70313	3.08266	3.9264	4.01951	5.04782	5.8745	6.38791	5.34417	5.6035	5.39977	6.4185	2.7528
ENDOU	5.95047	5.63759	5.90342	5.43962	4.29031	4.2193	5.12606	2.5944	3.99407		0.406276		4.34809		5.48326			4.50097
ENG			0.975681		4.85656				0.10761				0.207725				4.03721	3.74595	4.21666	3.91937	4.35628	3.26165	4.04068	1.88081
ENO1	10.0642	9.59284	10.1056	9.76173	10.0366	9.80068	11.1195	9.90875	9.39176	10.359	9.77431	4.28254	8.0807	6.21209	7.66586	6.13622	9.11343	10.2845	9.19802	9.95968	8.31193	9.00204	8.92677	8.37013
ENO2	9.63176	9.12977	9.5167	8.85461	9.47054	8.78522	10.1005	9.06131	8.24275	9.95548	8.57466	4.47085	8.53912	6.32636	7.10621	7.37135	8.68073	9.15666	8.59011	8.81462	8.15139	8.55359	8.78321	7.68342
ENO3	3.17124	3.50338	3.08706		0.870324	3.44903	8.83397	8.81429	2.56305	4.07763	4.68085		1.51877	4.39496	1.65455		1.64745	1.26656	1.66922	2.34215	1.11508	2.076	3.4919	-10.5797
ENOPH1	4.05226	3.08937	2.38857	4.96548	2.74178		5.27653	3.17761		4.19631	2.80518					-10.5247	3.51504	3.3527	3.15604	3.51519		1.24137	1.8622
ENOX2	8.48917	9.32506	8.74289	8.20291	8.62644	7.90461	7.2722	7.31628	6.67163	8.71848	6.58643	6.56449	8.64766	7.70775	7.04516	6.959	4.4902	6.90532	5.04721	3.74161	6.07023	4.37123	4.89935	3.84254
ENPEP	6.71671	5.70621	5.40155	6.16672	5.56338	4.47762	5.34634	5.0694	4.83795	5.33806	4.93921	1.71508	4.18457		4.60697		-10.6663	4.41744		5.46544		6.83197
ENPP4													-12.4112				0.352058	0.660519	3.25534	-10.7809	-11.4917	-2.13232	2.24216
ENSA	6.60601	4.53268	6.90358	4.31179	6.88289	6.00524	6.05339	5.66151		5.66507	3.30462						6.9203	6.53857	6.64719	4.14716	4.61		5.33608
ENTPD1	2.91574	5.56633	3.86935	5.26651	5.34284	6.70666	5.50073	5.46779	7.24028	5.17901	7.34746			7.56497	3.21456	2.28069	6.54748	7.31134	7.01846	7.42303	6.06627	5.94566	6.0524	5.85647
ENY2	3.86585	4.2683	4.72934	3.36272	4.93645	4.03919	2.65055	3.93811	4.79946	4.79195	2.33828						3.39929	5.1368	4.72442	2.94178			2.16045
EOGT	1.47841	2.45671	1.28562	2.58143	-10.7383	2.64327	-6.49312	-10.4348	1.17098	2.63782	1.27855	-11.6747	-11.9158				-10.6663	1.86441	-10.4987	1.19849			2.17351	-11.9976
EPB41	7.28273	2.76324	2.82106	6.47976	4.21129	2.94372	2.59356	4.78466	0.627272	1.84918	1.22168	-12.0611		1.45018	-0.538591	-8.95355		3.13976	4.86641	1.93723		4.09983	2.35486	0.729139
EPB41L1	2.00072	4.02854	3.19956	4.08441	3.14225	8.00807	5.19855	3.55119	3.86474	5.07618	5.04438						3.78199	3.08946	2.58602		0.150421	0.187564	4.17899	-11.9976
EPB41L2	3.61542	3.61234	5.4013	2.5507	5.84181	4.51018	4.6351	2.44155	4.55427	4.87253	3.60639		2.52611		0.992382		6.83111	6.01494	6.87191	5.29007	5.2251	5.53262	5.80551	4.5097
EPB41L3	3.19943	3.18895	6.0124	4.44066	4.59769	4.27588	4.22286	3.63647	2.87069	5.46906	4.12496	1.72535					5.15744	4.35623	4.99286	4.67584	4.91331	4.46048	4.20974	4.29263
EPB42				3.54509			3.23242				2.5399				-12.0148			3.5649		3.16694		2.91133		0.565793
EPDR1	4.44737	3.38086		3.59822	3.81186	4.50059	4.07587	4.75361	4.72932	4.38166	5.03622							5.7287	6.04701	5.45745		5.67267	2.52494	5.59743
EPHA1	5.0776	5.12221	5.45224	7.99979	4.57377	2.26367	4.38224	0.745772	2.88672	3.93608					1.90392					-4.88227	1.49981	4.36055
EPHB6	1.89907	2.41669	2.30652	2.46979		3.3002	3.04661	5.31777	1.02141									4.3673
EPHX1	3.67776	3.93256	3.43973	5.27727	4.97034	4.76979	5.66051	5.84035	4.23234	4.94836	6.03706	8.66095	3.73073	2.61744	4.7831	7.35373	6.89627	6.78413	6.55862	5.94087	5.43012	5.59771	5.7653	4.72595
EPHX2	5.63249	4.7903	5.96277	6.36951	3.84617	4.54326	6.5474	6.66504	5.42951	4.61605	6.43642		-12.3911	0.819367	2.2695			4.03326	3.20457	4.6021	2.33879	0.955507	3.27686	2.74666
EPHX3	3.70602	4.54739	5.36286	3.38168	0.326578	-0.393361	4.79623	-10.4348	3.40319	-10.3779				-12.1486				2.09011
EPM2AIP1	4.1211	4.16067	3.32649	3.69059	5.04667	3.54765	3.22077	3.50723	4.2101	4.65725	2.93454					2.80663	2.8698	5.62799	4.35875	3.85979		3.8818	2.57204
EPN1	4.05899	3.33583	3.93954	3.28614	4.71106	3.7347	3.50042	4.05296	1.39285	4.60225	2.66287	1.28992			-3.23604		2.85841	4.21	4.03647	2.7212	2.14275	2.73883	5.77756	-11.9976
EPPK1	9.93912	9.43961	9.02318	9.42286	7.23946	7.03991	7.92938	7.23235	6.95486	6.17927	6.77891	10.0226	3.74978	-3.70035	4.20643	1.30202	2.85289	4.22734	0.669324	2.54011	2.22693	4.9754	2.60897	4.14546
EPRS1	7.59151	7.03246	7.34992	7.69901	7.11004	7.5336	7.79321	7.66732	6.81845	7.01551	6.721	2.75518	4.60104	5.37272	3.73198	3.68595	6.76119	6.86416	6.5673	6.33883	5.67895	4.77564	5.00135	4.27284
EPS15	3.28609	4.07602	3.02665	3.6892	3.11187	2.56073	3.59082	2.65168	1.38076	3.19609	2.45981		-12.3834	4.82967	5.99931	4.54071	4.7421	3.73858	4.2547	1.63795	3.44832	3.36688	3.39043	0.253077
EPS15L1	6.39299	4.07061	4.5556	6.07476	5.62203	6.16899	5.7304	5.41938	6.70872	6.63756	3.55742	-12.0625					4.41394	6.70318	6.28461	3.28469	6.89874	5.57827	7.78437	2.82111
EPS8L1	5.92475	6.15865	7.14362	5.90653	0.69625	2.2104	2.58968	5.08913	3.32686				4.54891				1.91802	1.89648
EPS8L2	6.3905	6.20989	6.79675	7.39416	5.96658	5.88475	6.46077	5.72158	5.33689	4.97036	5.17278		2.16467	1.75709	5.7026	3.58733	4.33922	4.9833	3.97476	2.84255	2.8094	3.27404	3.03113	1.0839
EPX			3.69804	3.38304		4.62786			4.9401	3.77451			6.02501			3.6388	4.32852			6.84401		3.11369		4.12349
ERAP1	6.63211	5.8407	5.06924	5.89193	6.54906	5.54415	5.98876	6.34658	5.84675	5.88681	6.02628	8.89819	1.85943	1.98215	2.74548	-9.97299	6.12325	6.093	5.72375	6.06977	4.85194	4.78985	4.8271	4.55752
ERAP2	-3.79728	1.51509	-4.21285	3.60267	1.59584	-10.5728	4.09409	3.45516	2.50312	2.63619	3.91545				-12.1057			5.78454	4.96187	4.49377		1.28313	4.81464	2.2023
ERBB2	6.71324	7.81885	8.10627	4.77956	2.64341	0.974101	5.60358	4.05966	8.17956	3.31917	-10.8265		5.97986		2.4189		-10.6663	6.51857	6.16862	4.63552		9.61311
ERBIN	3.22077	3.46277	2.85603	2.84501	0.235737	2.10949	3.26296	2.896	2.37738	1.20494	2.60305						0.978621	-10.3573	-2.15532	1.10006			-10.7764	5.62315
ERCC2	0.754855	5.22561	5.06653	2.95438	0.017572	5.62433	3.104	3.54819	2.15249	5.35464	2.98438		8.41566	6.24442		-10.5241	7.42224	6.04989		2.99518				-10.4341
ERGIC1	4.11379	3.44289	5.04905	3.96286	4.01701	5.59757	3.98102	3.43443	6.67406	5.84143	2.39441		-0.168142		3.01237		5.63988	6.70435	6.61017	3.90991		5.20312	6.16291	1.43224
ERH	6.98824	6.36328	6.17924	6.21429	7.7166	6.48182	7.239	6.80259	6.81258	6.99841	6.66666		5.53197	3.33608	5.17275		6.84954	5.69305	5.55534	5.61939	6.26129	6.14965	5.73801	3.11729
ERI3	3.18351	3.98485	4.08585	3.2796	3.97629	2.51729	4.54238	4.05725		3.45014	4.23035						2.31578	3.23756	3.35916	3.15786	1.54737	1.94039	4.43988	2.92979
ERLEC1	3.93128	4.76252	2.80109	3.4604	4.81965		3.00908	3.66416	2.46406	5.10755	4.40452			2.09339			7.33615	3.11417	6.08853	1.0567		9.80788
ERLIN1	4.98244	4.95357	6.60204	4.81473	7.13357	5.26263	5.62076	1.25543	5.70413	6.96876	6.2929				4.66168		6.87732	6.1528	4.67639	4.96398	7.80776	7.80194	6.03822
ERLIN2	5.61489	4.85941	4.16065	4.79387	5.27727	5.20687	5.39459	5.76713	3.48028	5.02715	4.78545	4.96417	4.13737	5.38087	4.66057		5.24258	4.56913	4.63222	4.04702	4.0871	3.02757	4.94493	3.2739
ERMP1	6.49493	6.46107	6.8809	6.8737	5.1124	5.16473	6.188	6.11784	4.95005	4.7643	4.31797		3.79507		3.56155		2.31608	4.99856	4.5351	3.26068			3.12572
ERN1		0.643196				-10.5728	1.69642						0.95943					4.08512	4.49616	-0.976576		3.74629	3.69266	0.801532
ERO1A	4.21813	4.41769	3.94995	4.79955	4.32707	4.00178	4.79265	5.28489	3.09243	4.48834	3.34378		4.22051		2.61972		5.38885	4.51162	4.23082	4.35246		3.79242	3.91494	2.99427
ERP29	7.03357	6.57538	7.24141	7.04638	6.38062	6.62482	7.10315	6.42366	5.5474	6.28506	5.27987	7.18944	3.66743	1.07626	0.760087		7.10988	6.88208	6.73429	6.16543	4.49699	6.2297	6.60088	4.0659
ERP44	5.81199	5.7555	5.93771	5.66604	4.94427	5.20966	6.00916	5.39275	4.68144	4.66436	5.89032		5.08104	-12.0274	3.74476	-9.25706	5.63387	5.15437	5.08064	6.4584	4.71463	4.48439	5.05982	7.90791
ESD	6.07756	5.55305	4.90644	6.09998	6.91582	5.78493	6.37846	6.19002	5.31302	6.81109	6.12803		2.49871		5.46541		7.53577	7.44673	6.76688	6.28425	5.22113	6.77314	6.87034	5.22881
ESPN	5.79781	6.31979	4.53855	5.41105	2.88465	3.39871	4.97032	4.20578	3.32365	4.90909	1.332		0.788509					6.01753
ESRP1	5.25985	5.07889	4.03394	5.04407	2.64492	4.82922	5.91363	3.88791	4.16362	4.04806	4.27921	2.83625		1.67229				3.21945			2.95699
ESRP2	6.29614	10.6382	10.0714	10.0127	7.0255	10.8911	10.3658	9.88437	7.25218	7.30606	9.59372		10.4073	-12.0692	8.0631	9.43661		12.9357	14.996	12.3967	14.4044	13.7906	14.3949	12.8193
ESRRA	6.04638	6.82542	5.30449	6.42882	6.62788	6.1887	6.35142	6.29896	6.68405	6.83049	6.75034		5.35061	5.18293	6.13382	3.88093	5.98428	6.09299	5.69022	7.10859			5.56454	4.19058
ESYT1	6.33397	5.90937	4.3543	4.54314	6.4465	5.45975	5.59594	5.54126	5.46537	5.85469	5.09558	-12.18	3.13814	3.08548	4.09573	3.31759	7.11179	6.77608	6.61125	5.67245	5.72345	5.48334	5.56881	4.34724
ESYT2	5.8181	5.6202	5.71368	5.12912	5.68066	6.58174	5.24191	6.74416	6.8302	7.12747	4.81892		3.47108	2.91945	3.13598	2.73303	6.45777	6.71681	6.85594	5.7183	5.41237	5.23655	6.67673	4.3905
ETF1	5.50014	5.38751	5.63871	5.63484	4.98392	5.26537	6.03652	4.93964	4.21524	4.91032	4.39507	13.8625	14.0266	13.4362	13.674	12.9556	3.83389	4.10932	4.58064	3.69639	2.42151	2.54567	2.8346	11.6893
ETFA	6.55804	6.57077	6.47958	6.23497	5.97004	6.72367	6.72926	6.7677	6.46485	6.97601	6.33953		3.8663	4.27379	4.43315	4.19426	5.3506	6.43526	6.20735	5.79594	4.96067	5.09677	5.1916	3.80429
ETFB	5.26308	5.071	5.10792	5.95762	5.46248	5.51443	6.17247	5.6518	6.14629	5.97267	5.63515	4.19083	4.62898	5.20533	4.97464	5.82661	3.43106	5.65298	5.15481	4.4979	4.66333	4.48383	5.15443	4.46774
ETFDH	6.02342	4.84093	4.46883	5.79245	4.59442	4.63827	5.40601	5.88337	3.91564	3.88527	5.49994		3.6899	3.9003			2.61466	3.30971	3.24567	3.91885		0.986417	3.28525	2.78932
ETHE1	4.8189	4.96569	5.63665	4.81618	5.33409	5.7796	5.74948	5.39888	5.7251	5.90317	4.72241		4.65483		4.16942		4.88377	5.45992	5.57303	5.13829	3.64232	4.50337	4.79717	4.00201
EVI2B
EVPL	8.57428	8.90834	8.77231	9.05971	6.85456	8.14748	8.01487	7.71082	7.39581	6.12491	6.31195	1.76869	5.56896	1.12374	1.63521	5.71077	2.8951	3.60456	3.00286	1.01971	3.28548	4.18315	2.80022	1.60726
EWSR1	6.26068	5.30633	5.49518	5.79006	5.92308	4.71239	6.50872	5.54164	5.37104	6.02538	6.16691			8.31819			5.81857	4.21895	5.12729	4.4556	4.12797	5.32127	6.84671	1.72366
EXOC1	4.74139	4.26327	4.25616	6.65988	4.70691	4.1176	7.02552	6.00854	5.47452	6.32376	6.35304	4.54205	5.53973	1.0063		3.65923	6.13763	6.31297	6.38686	6.15505	4.16678	5.45592	3.42176	5.7915
EXOC2	4.80125	5.18547	4.77658	4.85218	4.02709	4.56062	4.66948	4.55829	3.62495	4.16385	3.38873						3.88629	4.21178	4.18294	2.50799	3.9618	3.8356	3.73657	1.96352
EXOC3	3.15784	3.68323	3.72899	3.67841	2.56753	3.35004	4.07904	4.97257	3.6025	3.39729	3.37447				3.98617		2.06869	2.8554	2.08065	3.24713	6.99958	5.78044	2.11907
EXOC4	4.56632	4.29527	3.73213	6.26733	2.63994	3.4163	4.29472	5.46541	2.66223	3.25824	3.93056	5.6762	-0.921164		0.650446		3.29905	3.06757	3.3246	3.61554	-11.4917	4.05263	3.26043	3.13268
EXOC5	3.66604	4.29256	3.5035	4.0699	3.87728	3.9544	6.22159	5.28094	3.31802	4.01155	2.4202		6.31653	-0.427446			2.98986	4.54836	4.58502	2.09029	3.00348	4.93756	2.70862
EXOC6B	4.68636	5.04123	3.69351	4.89723	1.13784	3.15241	6.58714	7.37178	2.65278	6.03602	6.59666	5.60918	6.64743	7.17487			3.87325	3.38435	3.00672	3.87879	-11.4917		3.10519
EXOC7	3.62362	4.09187	2.70008	4.75135	2.84257	3.18983	4.00759	3.82662	2.81042	2.19631	3.93745						2.30347	2.86764	2.63012	2.842	0.277963		2.41081
EXOC8	3.81471	3.89591	3.55955	3.74081	2.98716	3.88954	4.05146	3.81262	2.73796	2.98798	2.91779		-10.4812		-10.9682	3.60201	3.56885	3.18114	4.38838	4.46625	0.938655	1.60585	3.50092	0.77839
EXOSC1	2.5578		4.92578	6.23719	5.27862	3.10173	6.42118	3.55799	2.932	3.78447	6.18635				6.39925		8.09919	6.49175	4.31273	3.64683
EXOSC10	4.48824	4.85795	5.92192	5.28708	1.27862	4.00395	5.59108	6.34377	2.63633	6.13722	7.80586	7.72964	7.53481				4.62332	2.8472	2.91755	5.63165	7.21553		5.87581	7.5546
EXOSC2	5.2797	5.6639	4.52787	4.59074	4.65482	5.87497	5.22492	5.06281	3.91505	5.51089	4.45174				4.07887		5.12245	4.71194	4.48544	2.64998		3.1843	3.08535	2.56521
EXOSC3	6.37446	4.71644	6.44729	4.68017	7.67803	6.09627	5.44987	5.52735	8.56601	7.10889	4.45598	9.92098					2.8271	5.80423	6.07552	5.87086
EXOSC4	5.48069	5.47822	5.24764	5.8181	5.93204	6.01591	6.2993	6.1326	6.11587	6.41776	5.22182			2.8326	1.6818	-10.5233	4.12194	4.9848	4.96065	6.84439	4.23804	2.83035	5.10589	2.79045
EXOSC5	5.22305	7.18843	4.2575	4.12272	4.43413	4.65778	5.1848	5.05061	4.19982	5.01447	5.30899				4.32799		3.91553	3.53371	3.28295	4.06818		2.46136	3.83706
EXOSC6	4.65499	4.57212	4.45594	5.21957	4.77505	5.34785	5.37287	5.30922	5.77955	5.18603	4.8808		0.791653	2.90124	2.8664		4.08257	4.49959	3.80962	3.69218	3.19085	2.5063	3.97727	4.0324
EXOSC7	5.15	6.71138	5.27391	4.30473	4.82203	6.97095	5.09084	5.25666	7.11523	9.04364	4.73048	-11.6088			0.693323	1.73621	4.97596	4.3604	4.35029	4.06516	6.03986	1.6426		1.53441
EXOSC9	3.99129	3.697	2.85835	5.35097	3.43413	3.57247	5.31047	4.74415	3.42024	4.294	4.01023						4.11976	2.81182	3.86837	0.723192	-0.551623		2.7283
EZR	7.2031	8.86716	9.16986	8.75528	8.32961	8.78002	8.64039	8.13374	8.1722	8.21479	7.5522	-12.0415	6.13975	5.19309	5.54747	4.96809	5.95363	8.10091	6.20082	6.6912	5.33995	6.21763	5.12816	5.60373
F11		4.0546	7.20425		7.49934	8.47253	8.02167	8.82547			8.59015	8.679		8.11909	8.27878	8.38112	4.84751	5.69185	5.45713	5.87035	6.7831	7.0837	3.43021	6.42958
F11R	6.18264	6.38386	6.82442	6.43911	5.87813	6.64758	7.25962	6.67377	5.90878	6.54462	5.80977		2.22634		3.36993	2.73128	4.20497	4.59884	4.76916	4.19641	1.02048	2.82723	4.64304	1.70302
F12	11.9237	4.50476			2.87217	3.80715	3.17165	2.38937	3.26335	3.25668	-0.158908		-11.5877				4.35499	4.7162	5.53513	4.96317	4.3957	4.40299	5.51654	3.08479
F13A1	5.82634	6.2518	5.91348	5.55722	7.69558	6.27384	4.14894	7.16216	6.81319	6.24412	7.12375	3.18542	3.12259	4.82671	5.97738	6.08658	9.57013	9.1018	9.48489	7.9534	7.08401	7.92867	8.04398	7.01599
F13B		2.30759															1.0108	1.53896	0.49144			1.4095	3.25408
F2	3.77044	5.05354	3.9946	5.15375	3.98983	4.82835	5.1686	5.18296	4.14048	3.50728	4.80674	4.36706	4.23125	3.59932	3.84737	-10.5244	6.17054	5.72505	5.77342	5.71854	5.49067	5.40983	5.80524	6.32906
F5					2.41967							4.09025	3.71					4.64882	2.1741	4.2143		3.04533
F8A1	3.93762	4.53329	3.40047	3.57016	3.42581	3.23777	6.21622	7.2676	3.05076	3.55839		10.1497					5.02809	5.8748	7.02948	7.59183	5.29959		4.74007
F9	-10.7831	3.23916	-10.8281		1.59768	4.13641	2.11213	0.759375	1.50023		1.12652		-11.3307			-8.40928	4.51693	4.72973	4.04382	3.13134	3.5698	4.45431	3.54331	2.29567
FABP3	1.67657	3.06458		3.65813	2.99414	2.40651		1.53132	2.5832	-10.3779							3.88891	3.45199	3.8415	3.57111	3.74793	3.09529	7.98985	-11.9976
FABP4		-10.5106				-10.5728						3.99543					0.903376			3.39731	2.38998		-10.7764	4.92102
FABP5	10.0416	8.84744	10.7987	8.50597	8.24265	8.29068	10.811	8.02329	8.08554	9.55672	7.77952	5.20725	8.91146	6.68289	6.38205	6.65299	7.11682	7.91218	6.9362	7.49165	6.26057	7.60846	6.5745	6.87196
FABP7	8.58308	4.27842	4.50665	7.67541	7.04461	0.481895	6.06228	6.89088		1.52072	6.43016				1.62807		3.33431	2.25889	1.73191	7.49088	4.40828	1.48919	3.66705	6.08303
FABP9									2.68274			-12.0622
FADS6		3.67314	4.63238	1.73951	2.32039	5.14383	2.42228	-0.0636285	4.97759	5.23234	4.03084		5.18094	1.47119	1.43187		0.931164	3.97012	2.73715	-0.840514	0.712559	4.17145	5.35355	6.06507
FAF1	7.98555	4.24653	7.0265	4.63436	4.27025	6.16717	4.81693	4.81154	2.12526	6.35637	3.7333	8.71096	-11.9369		-12.1057		3.47821	3.31856	3.96232	3.34287			3.08447	2.46008
FAF2	4.55348	4.31733	3.79846	4.1738	2.23918	1.96287	3.58796	3.90453	3.18659	3.85371	2.17059				2.76573		3.88491	3.52478	2.92773	2.60227		2.09125	2.91482
FAH	5.05337	4.08319	6.82435	4.04815	5.04601	3.87011	5.08582	3.99729	3.79889	5.2419	3.28809	-11.0979	-0.570104	-11.044		2.76363	5.28388	4.88604	5.35315	4.52455	5.01121	3.83306	5.03751	3.44392
FAHD1	5.07986	6.03892	5.5718	5.43768	3.88382	4.80682	4.75481	5.38967	3.79977	4.02081	5.48418		5.00652		7.73854		2.49107	4.55829	3.81882	4.95736		3.43402	3.98027
FAHD2A	3.22704	4.08196	3.98221	3.81764	3.36305	3.7533	4.62161	4.29074	3.43902	4.67718	3.87445						1.76627	4.4187	4.04508	4.86643		2.58628	3.62933	-11.9976
FAM107B	5.73138	6.18291		5.67163		4.95602	5.23767	5.05225	5.0902	4.37462	5.14737		2.62504				6.10863	5.76666	5.50902	5.49285	4.50187	5.34773	5.67918
FAM114A1	5.86684	5.4477	5.82663	3.99605	6.08388	5.7336	5.06562	6.66709		4.91027	4.10172						5.0452	3.81494	4.12088	3.54399	4.43444		3.70432	3.81953
FAM114A2	2.04474	1.03922	3.20085			2.04812	4.42145		1.71153	2.39933							2.63057	6.87678
FAM120A	3.77573	4.15569	3.72461	4.96377	4.53073	3.68766	4.59642	4.16364	3.33554	3.91094	4.02524			1.57048	5.92382		3.93167	3.80796	4.13179	4.22879	3.00241	2.96148	3.70636	2.52993
FAM120B	4.42843	2.94198	0.558991	4.65588	2.54741	5.32697	3.29266	4.94583		2.45798							-10.6663		1.80306				-10.7764
FAM126A																		1.28201	2.89949	2.69104
FAM160A1	3.22883	3.48829	1.94476	2.94871		1.77247	2.88703	1.48954		2.85018	-0.207164		-12.3857							-10.7809				-11.9424
FAM160B2	-0.394509	1.50858		0.284478															1.46123
FAM162A	6.05022	6.72227	5.32441	5.80857	5.09565	4.50495	5.59985	4.61349	4.30815	6.04253	3.53581	2.31479	1.88864				6.13712	4.2922		4.37186		0.808905
FAM180A		2.42438																3.2078	4.83678			5.14164	4.56735	2.87158
FAM25A	6.04011	5.70772	7.80457	7.85258	4.23251	6.43539	6.71284	5.80996	5.20594	2.27599	3.57139		5.60702					4.81521		3.02312		4.32171	0.904266
FAM3C	4.82377	5.15611	4.73112	4.96001	4.05304	4.24995	4.00586	4.78273		2.25303	3.363						4.49459	6.19407	6.53577	3.74692	4.11675	5.87401	7.12612
FAM83A	1.28848	1.84599	1.31894	2.7847		1.78927	3.14905	3.0915	1.42665		1.4085
FAM83B	4.75841	4.63278	4.84033	4.95586	3.1067	3.29072	4.55329	3.79471	4.04737	2.6066	5.22001										2.96621		-10.7764
FAM83C	4.69948	4.27965	3.54346	4.57698	4.85531	3.77298	4.60481	4.2626	2.36731	2.76916	2.18262						4.78481				2.15756
FAM83F	6.3715	5.68174	4.5345	3.75682	3.30497	4.34769	8.58263	7.85999	3.29017	5.19261	9.66594
FAM83G	5.5154	5.77365	7.57825	3.17986	3.70867	5.61576	4.27262	2.75694	6.98105	2.02675	1.55597		-11.3151							2.90074
FAM83H	6.51813	6.32607	6.09595	6.42481	5.74027	6.51314	6.27041	8.72722	6.0235	6.23045	8.15515		4.26286	1.52537	0.0225524	6.00499	1.34701	4.47942		2.75763	6.59868	1.98351	4.37096	1.18414
FAM91A1	2.64526	3.29063	2.49972	3.44665	-4.3935	1.56573	1.6226	3.9198		1.9149							-10.6663	4.58716	1.41451	-10.7809	1.54084		-0.254178	1.44849
FAM98A	5.20631	4.43822	4.26764	4.63135	2.80283	3.99975	4.33194	3.96344	3.14887	4.05194	2.42503	4.73248					1.99497	2.85195	2.43728	1.94619	-11.4917	1.75074	2.05022	-11.9976
FAM98B	4.66263	4.93619	5.94029	5.56449	4.7373	4.679	5.26195	5.67494	5.49777	5.09527	5.27701						3.95096	4.41736	4.78939	4.96622	3.91603	3.68917	5.51973	1.89687
FAM98C	4.75906	4.85819	5.026	5.2698	5.1634	3.6824	5.23902	3.69885	3.84668	2.25397	2.41059	2.17415	4.27413	1.42288	1.27441		4.21062	4.77298	4.82509	4.46628	0.879575	-11.4873	2.8662	1.74934
FAP		0.684069	4.42756	5.23459			1.90766				4.75799						2.05285	3.61689	3.77003	6.26123		3.85085	3.95042
FARP1					-1.10414					1.17975							4.55817	4.23131	4.08707	1.22974		3.57764	3.02091
FARS2	2.0393	1.54852	2.7048	1.83268	2.816	2.61991	1.82541	2.87394	3.26784	3.14076	1.51916						2.38827	4.81184	1.99272	1.62579			0.312284
FARSA	6.69533	6.17496	6.06308	6.81281	6.74069	6.94999	7.15171	7.30421	6.76398	6.87967	6.36413	5.32129	4.05272	4.60823	4.22388		5.32265	5.87401	5.07239	5.43008	4.83645	3.1374	4.24873	3.18647
FARSB	6.28365	6.40883	6.09605	6.93849	6.93164	7.02098	7.17709	7.30148	6.97648	7.0983	6.82704		2.90568	4.31831	5.5337	-10.5232	5.48744	5.90459	5.51134	6.43452	5.5117	4.67739	5.37992	4.04637
FASN	7.17425	6.39461	7.03484	6.8405	5.55176	5.96684	6.73343	5.36202	5.37318	6.45571	4.08007	0.950767	4.24842	3.35843	5.59987	4.80921	3.90563	5.07935	4.4014	3.37973	4.88951	4.18074	4.20123	0.352879
FAU	6.8797	6.88032	6.84802	7.43266	6.19488	7.03448	7.3229	7.35561	6.55253	6.32027	6.37991	-11.8135	3.8209		-12.017		5.77049	5.54805	5.11143	5.44272	4.36446	4.29479	4.62408	4.2332
FBL	6.43801	7.12916	7.40401	6.6547	6.72502	7.97196	7.10451	7.85211	7.74175	7.77237	7.3009	6.24374	5.585	8.34077	7.39722	10.9989	6.07661	6.68738	6.20373	7.19476	7.00352	6.11325	6.64849	7.78663
FBLN1	2.21846	4.9459	4.12035	2.73472	5.09827	4.35711	3.67513	3.4724	4.61578	5.32443	3.76178	6.60765	4.29048	4.59178	6.35024	5.72771	7.27321	7.1734	6.93596	7.29902	6.1546	6.86241	7.75854	7.30035
FBLN2	-0.0528008	6.62139		2.41691	5.07234	4.30788	3.5848	4.67508	4.56675	5.58346	4.87637	2.98612	5.83727	4.98071	7.81311	6.31619	7.72186	8.9598	9.79644	9.63544	7.79277	9.99401	10.7063	10.0251
FBLN5	4.12616	7.25101	0.157689	3.48959	6.55892	5.12837	7.24409	7.37687	6.33466	5.5992	8.66306	1.8641	5.84912	5.87436	8.9024	6.09898	9.57327	9.94044	10.3433	9.90964	8.89871	10.6042	10.0118	9.5327
FBN1	4.73165	7.68103	1.64036	5.85574	8.40591	6.82146	5.69566	8.11695	8.45472	7.87322	8.25593	4.39586	8.54621	9.54424	10.7427	9.37854	10.9733	11.3228	11.2133	12.2375	10.764	11.2377	11.7012	11.3201
FBN2	3.62048	6.49022		4.07414	7.7416	6.66375	3.84088	7.41144	7.74583	6.78297	7.07996	3.24134	7.21378	7.70822	9.44872	7.06031	10.1545	10.0409	9.54658	12.033	9.59886	10.472	11.2656	9.68056
FBXL8	2.09127	2.79805	3.54634	3.2718	3.04362	2.25106	1.82714	1.52202	2.48031	2.55806	2.25886	13.1924		1.87865	-11.8354		4.09843	3.6458	3.52246	2.30018		2.3721	3.13255	2.33426
FBXO22	7.63923	6.64703	6.18702	5.23436	5.70602	6.98806	5.93994	3.27543	7.81919	6.91904	2.59406				0.649986		7.51184	7.19616	6.36938	2.43762	2.75265		6.11099	0.510489
FBXO3	4.75405	5.10541	4.81468	6.0738	4.00263	4.09935	4.84569	2.29437	4.56883	4.1005	4.94481						3.85834	6.36819	3.68681				2.93946
FBXO6	3.29332	2.14016	4.33177						4.64987
FBXO7	4.37235	4.32678	2.06007	3.5515	1.92217	3.61922	3.11513	4.14572	3.9901	3.81227	4.29612						2.67868	3.73084	3.90176	2.20682	-11.4917		2.84083
FCER1G																		4.92951					3.04889
FCGBP	4.48879	5.42093	4.32747	5.24118	3.26913	4.70501	4.99309	4.05906	2.68137	2.81265	3.01094		6.06465		3.21407			3.46723	4.52327	2.40039	3.31937	3.59888	2.98561	1.0091
FCGR1A				5.38843
FCGR3A	5.05239	5.0829	4.50999				1.64237						2.6042							6.25282			4.64185
FCGRT	-0.357065	2.9855			2.20325			0.537514				7.6315	4.13354	2.04305	2.93243	-9.60518	5.41726	4.87328	5.29951	5.45931	3.51447	3.90702	4.8896	5.13679
FCHO2	4.03239	4.18024	3.24845	2.92112	3.03603	3.6397	1.80349	0.410069	3.60159	4.41795	1.81719		1.6455				2.79264	5.45019	-0.612262	0.0921657		6.7347	8.82273
FCN1	9.50515	11.1764		6.02644	9.54294	6.61539	4.27204			7.16614			5.0218				6.41389	6.12613	6.84656		5.54755		8.29007
FCSK	3.41154	2.99448	3.98291	3.75283	3.70858	3.0668	2.90589	2.63496	2.00507	2.61568	2.76716						4.16917	4.20251	1.58876	1.55398			1.76661
FDFT1	4.8184	5.60872	5.42371	6.60338	2.08584	2.33441	5.29271	2.90333		2.1594					0.0856193			3.23145
FDPS	5.17108	4.98286	5.7971	4.98923	5.19838	4.41247	5.89196	4.58491	3.79916	5.36036	4.15979		4.0971	2.3902	4.59998		5.91249	5.24298	5.81814	4.89626	5.00183	3.6274	5.30642	4.92364
FDXR	6.16588	6.35785	6.49998	5.04401	6.72102	7.23187	5.69889	5.26914	6.32214	6.9209	4.69023	-12.1388	3.33042	3.05097	1.77714		8.0042	8.54963	8.71483	3.92777	5.94192	4.88111	8.55841	-11.4423
FECH	2.27826	4.39218		6.01035	2.84192	3.69605	7.0471	6.45757	3.88466	3.74521	5.98023				2.64924	-10.6803	3.22562	4.55734	3.01583	6.05799	2.04486	2.42222	2.29182	-11.9976
FEN1	4.66466	4.36739	3.76728	3.724	4.60041	4.31588	7.04654	7.53587	4.16386	5.20564	5.68258			-11.9933	4.99785		3.86158	3.10635	1.72116	1.47215	-11.4917	2.42555	1.60956
FER	0.488619	1.59832		-10.5255				-10.4348			3.74926	7.21489	1.96159	7.17488	5.97555					5.41894				6.10159
FERMT1	4.76259	4.40155	2.81744	4.57965	4.61863	4.10076	4.93234	4.93541	4.17868	5.3108	4.87356	-11.2115	1.61606	2.91224	2.32143		6.23749	4.85874	5.50455	3.42287		3.49613	5.09875	4.05497
FERMT2	2.89597	2.71752	2.75855	3.48143	4.3712	4.19773	3.78182	4.65007	3.85586	3.95812	4.56812		2.68059	0.685406	4.57239		6.46072	5.29189	6.3293	5.47738	4.84724	5.39766	5.68745	5.27198
FERMT3	2.48421	5.00169		6.16001	4.50223	3.22903	2.67896	5.31212	3.83522	4.92701	4.81397		2.83871	-2.46513	3.24307		6.30192	5.93106	6.31522	4.91738	4.31522	5.06759	5.62325	4.39627
FGA	3.99269	6.8416	3.75636	4.78244	6.22859	6.54707	3.55783	4.32933	6.23957	6.55166	4.97528	8.15734	6.26047	6.47394	7.29234	5.77581	8.7589	9.4286	8.62584	8.04415	7.81682	9.64553	8.85674	7.61106
FGB	6.60435	8.87132	7.14604	7.80192	7.95921	9.08736	6.92374	7.02942	8.74417	8.865	7.18432	2.47147	7.32791	6.96556	6.99304	7.43813	10.2232	12.1236	11.3407	10.3092	10.602	11.8638	11.1949	10.287
FGD6	10.061	10.5491	9.96961	9.13436	9.97242	10.8661	8.93344	7.43949	11.314	11.201	8.58391	6.50845	8.86783	7.01542	8.17248	5.54474	9.72028	11.489	11.8435	4.86561	11.4939	12.2445	12.2788	5.02117
FGFBP1	4.31165	3.35731	4.34586	4.72611	4.50896	4.31535	6.76995			3.45572							4.51023	4.37984	5.24542	3.26311			4.96813
FGFR3	3.75674		3.28733		-10.7383	3.029	7.41678		7.28435	4.8049		1.13436			5.35995		1.18658		0.120385	-0.489932	-1.00554	7.69284	0.19641	2.85349
FGG	5.34474	8.37947	6.01687	7.41357	6.97718	8.40504	6.59728	6.46968	7.98937	8.16745	7.09734	5.64662	6.43564	6.75514	8.30125	6.14066	9.56479	11.2577	10.6844	10.0044	9.39148	11.1231	10.7014	9.78267
FGL2				4.03847	-10.7383	4.27234		4.85913	-10.727	-10.3779	8.40892	6.06997	9.80869	9.34851	9.61295	10.9215	4.20325	5.98394	5.98897	6.83003	6.24378	5.20111	5.44175	7.39194
FH	7.14292	6.46637	5.7072	6.57103	5.95293	6.8481	6.80229	6.62179	5.63804	6.17752	6.1883	4.85933	3.97749	3.87745	4.72853	3.94273	7.33282	6.7346	4.68156	6.01419	4.56266	4.7007	5.56115	4.04316
FHL1	4.57757	6.56039		5.07754	5.57281	6.25767	3.52853	7.86295	6.18402	5.24008	8.71579		4.15075	3.9992	5.96505	6.54334	7.28314	7.57259	8.03031	6.7757	6.61402	7.24644	8.08675	7.26456
FHL2	2.94267	3.71444	2.57799	2.60664	4.85048	4.57149	3.52434	4.29417	2.44151	4.20957	3.61528				-12.0152		4.45187	4.87338	3.36247				2.51325
FHL3		1.36679			-6.72168	-1.67478	2.59218			-0.328595							4.18081	1.07352	1.80045		2.73821
FIG4	6.25247	6.9758	8.55998	6.88607	7.41756	7.69658	8.22853	6.27894	7.4014	7.0284	6.20635		6.91282				6.71679	6.47834	7.8068	7.1862	6.94794	6.60438	7.56362	7.96284
FILIP1L	3.13918	6.29095	5.61455	5.98785	5.04641	6.83123	13.5855	8.64539	6.87237	6.49267	4.88274		4.1581	3.86605	3.69356	2.99279	5.29126	9.92021	6.29524	1.60005	5.04728	6.06669	6.12387	0.929933
FIS1	6.18916	6.58417	5.60411	6.25043	5.31155	5.74642	11.8088	10.9559	4.88584	5.5768	10.0646		3.02537		5.66433	-10.5297	5.55002	5.22024	5.46282	6.54633	3.90686	4.86617	5.09001	8.38422
FKBP10				4.05768	3.70047			3.82688	2.71302		0.862298						5.66191	4.28177	5.91951	5.1266	5.47946	4.3401	5.77184	4.87058
FKBP11					3.00251		3.49507	3.60508		4.18654	6.30582	-12.0609	-12.4135			-10.5233	-7.36826		1.64494			1.82383	1.85732
FKBP15	4.53655	3.90356	4.48273	2.65504	6.2669	6.85414	2.71831	3.4832	2.49753	8.53829	3.96691					3.05681	5.64309	2.45322	6.4083	2.90647		4.48773	6.67789
FKBP1A	7.17515	6.40496	6.76768	7.64373	6.38438	6.84367	7.52338	6.23318	6.05233	7.07586	6.82484		4.99122		2.22321		6.86305	7.13669	7.51315	7.00014	6.38916	6.08541	7.84557	6.85964
FKBP2	4.63337	3.92512	5.36003	4.7798	4.75363	4.20173	5.18401	5.05666	4.26963	4.45924	4.79557		2.2822		-12.0158		4.50943	6.17778	5.42652	4.95272	4.71338	3.81414	5.99733	3.91275
FKBP3	6.55187	6.33208	5.92402	6.18996	6.00402	5.72622	6.83213	6.66527	6.03727	6.09714	6.45583			-11.9923	4.82146		5.10187	4.74152	3.88975	4.90548	4.09412	3.35382	5.23687
FKBP4	5.60603	7.31297	6.7309	6.11576	6.35265	7.08868	6.66835	5.93451	6.19508	6.72732	5.15499	-10.4495	2.59955	2.46941	4.15215	1.90428	3.73291	6.18719	6.30725	3.14123		3.68628	6.25693	1.75566
FKBP5	5.51373	4.27189	1.95753	4.06754	6.2235	6.45771	5.09895	4.57367	6.87204	7.48928	4.68698						5.51739	5.69268	5.74558	4.03242	2.93392	3.8518	4.89964
FKBP8	3.36969	4.75593	3.10254	5.14442	6.01313	8.07282	5.20504	4.78841	2.11468	3.58892	4.55246	1.69319		1.49303	2.7095	3.77324	0.958396	4.75172	5.43292	3.77748			3.84873	6.67081
FKBP9	7.09154	4.60424	7.53948	6.29752	8.48611	9.01062	5.59986	6.06969	7.2738	7.65442	4.99823				-12.0159	3.86315	6.17726	6.22993	6.28875	6.38958	5.70118	4.39073	5.95567	4.70985
FLAD1	3.26485	2.75593	2.99667	2.27222	1.93516	1.55331	2.88288	2.46961	0.706369	2.74485	2.18503	3.97987	-0.0185297	5.72573			0.677198	2.07898	1.79298		-11.4917	2.16258	3.58173
FLG	8.78969	11.3984	10.0169	11.6135	8.60641	6.57169	7.01455	7.45541	9.05682	8.87264	7.03311	7.48372	8.37299	6.78475	6.95715	5.32697	5.3644	6.84813	5.27327	4.57145	6.32822	5.43258	5.29814	4.50748
FLG2	10.7661	11.3952	11.3562	11.5967	8.63764	7.87515	7.75687	6.37374	8.73657	10.1153	7.8857	8.96913	10.2021	9.11122	10.7442	8.53243	5.92624	7.55245	6.52501	5.61099	7.92233	6.67922	6.22611	6.37782
FLII	4.71187	4.98404	4.90271	4.76288	4.61846	5.07605	5.57658	5.37243	4.83912	5.11579	4.72937	-12.1014	0.982811	4.43395	2.09335		4.6835	5.01119	4.68578	5.00577	2.82904	1.68087	3.31406	3.20252
FLNA	6.20371	6.78209	6.80458	7.33406	7.88294	7.82199	7.80873	8.48507	7.93098	8.50921	7.96566	1.98509	6.84709	6.74401	7.40024	7.54309	8.10957	9.11481	9.02999	9.6078	8.29234	8.05647	8.60416	9.51274
FLNB	6.92519	7.62096	7.41011	7.70921	6.77258	7.53326	7.88536	7.39043	6.85223	6.33061	6.22088	-0.0124901	5.04405	4.52992	4.93477	3.96731	5.97177	6.00401	5.75564	6.01378	5.42006	3.98108	5.67214	4.67994
FLNC	5.74147	6.08134	3.19052	4.57725	4.15218	5.59443	3.88002	4.78026	2.58653	-10.3779	6.25289	7.18168	7.97329	5.23388	6.24877	6.46896	6.58133	6.04068	6.08043	5.18205	7.06983	7.53399	5.96288	7.94398
FLOT1	2.77536	3.34449	1.60617	3.67058	4.9319	5.22946	5.01528	5.76039	5.45576	6.00379	5.284	-12.0621	2.54606	3.38946	4.15729	4.61424	5.72704	5.47116	5.57762	5.50214	4.83318	3.95545	4.83288	3.25374
FLOT2	2.80444	4.90754	2.1731	4.50141	5.03738	6.11326	4.87757	5.58616	5.03256	5.94925	5.39277		3.31893	4.43465	3.95324		3.36985	5.00611	5.73399	5.7781	3.37168	4.83521	4.64198	2.99848
FMNL1				5.52675	4.81334		3.40427	3.67766	1.87368								3.76389	4.12816	4.12172	3.3306		4.03946	3.48368
FMNL2			5.6113	4.29761	3.35059	3.3823				5.33953							4.47594	4.42003	4.32434	4.0463		0.393903	3.82912
FMNL3	1.98815		1.01304	5.59137	-10.7383		5.63344	3.43507	-3.0128	-2.32683	3.2739						3.22705	2.29793	2.5661	4.2964		5.14476
FMO1	-0.327737			5.68297	1.21001		4.73279	6.08494	3.35847	6.08701	4.65901		3.64482		5.48341					9.41265		7.33258		7.31341
FMO3		0.28131			-10.7383		1.94283						3.4484		4.03698		5.78987	4.66648	4.98375	3.58254		7.65753
FMO5	4.18637	4.68175	1.18167	1.95257				1.02301											1.35446
FMOD	5.6185	4.89726	6.25235	2.30325	6.12706	3.56	4.90407	4.27485	4.66749	5.07862	8.9233	5.30553	4.45453	1.35954	4.90683	3.43502	8.45166	7.58289	8.20839	7.42895	8.27352	7.32259	7.93616	6.47234
FMR1	3.75057	3.22482	1.80776	3.4269	3.17418	3.63321	3.51829	4.2968	3.18218	3.32649	3.7568						2.6724	1.75299	5.24597	2.55901	-11.4917		2.53454	1.81584
FN1	5.54703	6.12679	5.50507	5.43107	7.93476	7.72262	3.69904	6.83073	7.70134	7.25221	6.98451	5.09029	6.12935	6.9516	7.85203	7.76501	8.59566	8.84652	8.18583	9.26287	8.59055	8.38388	8.46119	8.65178
FN3KRP	4.86818	4.51985	4.89016	4.72017	3.67376	5.43163	5.32766	5.64432	4.32293	6.16506	5.87865	-12.1523		-11.0672			5.27171	4.51584	5.64141	5.83312	3.06348	2.89825	4.83446	3.52645
FNBP1	2.27972	1.90434		2.98643	3.47689	3.15749	7.54978	2.08009	1.6937								2.98857	5.21747	4.48123	2.98004	6.59104	2.96642	3.96749
FNDC1	3.00707	-0.804933	-0.168218	1.4742		-0.226699	-10.2456	1.88909		1.34646		10.2028					2.40317	4.83995	4.87854	4.44763		-0.163758	4.36273	4.16127
FNDC3A																	2.89817	3.9935	0.457564	1.64951			1.74403
FNDC3B												13.5227
FNTA	5.12186	5.41418	5.12094	5.50347	4.43571	4.50865	5.81298	4.64928	4.6223	5.76008	4.79575		0.381697		3.03617		3.42246	4.30519	4.28659	4.81185	2.01087	3.62504	3.71139	4.54828
FOLR2		6.55976			0.663452			1.71091			2.61907						5.38322	5.07736	5.43619	5.22198	1.96554	1.95527	3.77219	3.46153
FRMD8	2.64698	3.48617	3.0699	4.40112	1.97879	3.05304	4.36795	2.27816	0.850766	2.18702	3.62972						5.6984	6.82943	4.16214	0.826793	-11.4917	-11.4873	-0.573901
FRMPD1	8.70701	5.71277	6.31917	6.9659	6.08433	3.98291	6.96143	5.98095	2.97823	4.57262	5.58559	1.86486	-12.3754	4.11606	4.30551	-10.5271	6.29101	5.01962	5.85125	3.77741	4.69074	5.34544	5.72546	4.51147
FRRS1	5.77338	4.98492	4.34907	5.5102		3.9333	5.30006	5.97315	5.57976	5.82118	5.64755						1.49097	3.9884			4.54433	3.77013	3.3793	4.23613
FRYL	5.15497	3.25816	1.93901	2.20797	1.70397	-1.30053	2.70527	0.629038	1.779	0.620936	1.96224						5.0588	3.67872	2.48167				1.8583
FSCN1	5.21697	5.60181	5.9683	5.96128	6.62827	5.916	7.14611	6.08199	5.52901	6.84177	5.43408	2.2611	3.98559	3.83171	5.14685	4.20379	7.39027	6.90726	6.96941	6.91178	6.41163	6.02259	6.45654	5.24756
FTH1	6.26724	6.91174	3.71405	7.1521	8.16917	8.30368	7.45768	8.89399	8.75091	9.47378	8.74523	3.28225	4.09844	4.94636	5.80605	5.83039	8.52959	9.31262	8.56899	8.8007	8.21151	8.68725	8.62287	7.71069
FTL	5.21181	6.16444	4.64406	6.47626	7.14896	7.17977	6.28222	8.0848	7.81559	8.39319	8.08044		7.21628	6.23539	7.53761	7.35713	7.50001	8.70646	7.95537	8.82189	7.03176	7.81305	7.87376	8.22066
FTO	4.24516	1.68784	2.54398	4.42522	3.49889	4.42573	2.54644	3.23656	2.61016	3.40672	3.50939						4.25836	2.33243	3.95717	3.58971	2.99769	1.63977	3.29584
FTSJ3	3.28034	2.6421	2.04523	2.28003	4.65798	3.41672	2.96005	3.07041	4.04794	3.35361	0.463358			3.83805			3.9133	6.89459			-11.4917	0.569599	2.66781	4.5217
FUBP1	6.98528	6.01427	6.35136	7.0061	7.49383	6.86634	7.91633	7.58329	7.17637	7.58434	7.2324		8.08017	-0.334317	7.29157	4.70503	6.62393	6.56893	6.64371	6.41567	5.10543	4.41384	6.06815	4.61247
FUBP3	6.02732	6.89328	6.20845	6.07149	6.44867	6.8664	6.3108	5.91594	5.76178	6.23207	5.69148	8.52224		2.74517	2.91184		7.01119	6.10216	6.23287	5.3517	7.33287	5.48139	5.13839	5.10724
FUCA1	6.68801	6.2427	5.85864	5.87735	4.29804	3.14988	5.12804	6.55978	3.18705	6.8865	4.40365	-12.0622	3.91275	3.56172	4.67328	6.10209	5.09462	7.00234	7.70649	4.74425	4.37738	2.88402	6.6714	3.64835
FUCA2	2.06436	0.124761	-10.8281		-10.7383	-3.19915				5.68903							6.20449	4.4652	3.64951	2.71648	-11.4917	-7.76984	4.74274	2.43102
FUNDC2							3.9087													4.50311
FUS	5.6715	4.55954	4.79951	4.73121	5.75958	3.63723	5.45109	4.09209	4.51353	5.57731	4.57789		-11.7782			1.38112	5.61278	4.2676	5.15423	4.69258	3.93117	4.89252	5.51231
FXR1	5.12594	2.96147	2.70121	4.2958	5.94914	4.45947	5.01178	5.27285	5.07139	5.96042	4.60427				4.56592		6.96143	3.79431	6.28367	1.91946	2.90731	-11.4873	6.44358	2.21272
FXYD3	5.28633	5.50111	0.665006	4.92803	6.40977	6.30212	6.65923	6.3123	6.5265	6.89699	5.91189		4.87007		6.53772		6.201
FYCO1	6.88921	4.13213	3.8816	4.48856	3.15636	3.78592	3.90767	3.55734	3.19726	3.22635	3.10604	1.88542	3.46869	3.9473	3.77901	5.34048	4.908	3.44837	2.60602	3.00926	4.47454	1.35503	3.65791	3.13778
FYTTD1	3.88984	3.80719	4.32906	4.92245	1.57515	5.22741	3.48767		4.67282	3.22626								2.57359					2.48307
G3BP1	6.48602	5.94804	6.21921	6.22831	5.59413	6.45522	7.12681	6.45031	5.73493	6.90504	5.54066		3.33243		0.682179		4.72379	4.5407	5.53436	4.0307	4.31624	2.83603	4.72931	4.5074
G3BP2	4.70031	3.56359	5.26096	3.67668	4.22847	3.60561	4.14436	3.58821	-10.727	3.88851	3.2861				0.806662		3.34862	1.84043	3.02929	0.0566621	4.13264		3.93693
G6PD	5.96036	5.45361	6.40359	5.80902	5.02019	4.86434	5.68178	4.52617	4.38509	4.98102	4.83381	-11.5963	4.94917	2.44339	4.29903	3.18368	6.22254	5.10924	5.24554	4.59093	5.99574	5.10901	4.84354	8.00065
GAA	6.62669	6.56781	6.12442	6.46425	6.07795	6.03136	6.36569	6.23897	6.012	6.95445	5.72276	-12.0095	4.09478	0.395889	4.65857	2.54288	5.69368	5.75917	6.75137	6.00556	4.59334	5.17912	6.29402	5.41622
GABARAPL2	5.91328	5.2092	3.6357	3.92968	3.42647		4.38125	4.23991									2.37258	2.79163	2.24465			2.75263	1.92423
GAK	4.98375	3.98002	4.20197	5.49894	3.48088	5.43967	5.32038	3.91108	4.04696	4.84892	3.02059		1.12304	2.86291	2.43833		3.86003	3.03261	3.08589	3.56297		2.27274	1.04523
GAL3ST4	0.92732	2.99776	4.55616	-0.550672	2.15329	3.42875	1.11607	0.72741	-10.727	1.68371	2.46333	-0.358674		3.53291	5.19684		5.17169	3.58585	4.44733	4.7603	0.575977	0.558587	2.98556
GALC	4.85378	3.00119	4.65127	7.5128			8.3908	5.52842		3.37891	6.09019		5.15756		5.71954		1.03633	4.23946	3.85789	2.686			-0.239761	3.99907
GALE	1.88658	2.84503	7.41525		4.34082	5.56299	3.30034			4.52525			2.1304				0.259963	3.19845	4.27472	2.86763		-0.127657
GALK1	4.2742	4.72593	4.60142	5.50377	4.55596	4.01603	6.14805	5.06209	3.79815	4.20322	3.98614		4.33893	-11.9623	5.99548		4.40705	5.14676	5.10222	5.45421	3.46375	3.98721	4.57851	3.30676
GALM	2.90906	4.02095			3.95799	4.52206	3.65455	5.30341	3.50881	4.78913							4.23815	3.73523	4.08113	8.60453	2.95119	2.81259	5.59292	3.14692
GALNT1	5.15843	5.16947	5.6788	5.32985	4.30895	4.7582	6.79628	3.41916		4.67217			4.57892					3.1824	3.83654		3.26192
GALNT2	5.93182	4.71308	9.3439	8.23316	9.62812		8.17678	9.71481	9.08444	9.40665	3.34574		5.05289		3.74592		7.17943	6.63477	6.6723	6.50441			6.48536	3.36913
GALT	4.5808	3.85359	4.45291	4.69446	4.74792	3.96267	5.2862	5.17478	4.69512	5.48563	4.57077		2.34862				4.42508	4.70109	4.65596	5.25137	3.34698	3.82088	4.20737	3.54789
GAN	7.75411	8.46722	8.93823	8.94611	6.38532	7.0075	7.41495	6.91204	6.72906	4.89777	5.17644	-12.058	3.65829	2.89478	4.54729	5.62943	6.26348	5.63517	3.07931	2.67454	0.0623556	2.50879	5.99819	5.35859
GANAB	6.34104	5.52221	5.83308	5.3227	4.86436	5.03731	5.75995	5.48717	5.55864	5.64866	5.04244	1.90569	5.55673	2.98555	5.34741	8.69038	5.19988	5.67305	5.70146	5.68731	4.96001	4.12194	5.13537	3.97419
GANC	5.52245	1.14461	2.31963	2.7829	0.285099	2.62554	2.43481	3.47451	3.38051	4.51437	2.63162						3.13605	3.05934	2.96449	1.77314		1.14763	1.04201
GAPDH	10.9999	10.9624	11.4244	11.3943	11.0988	10.8485	12.0753	11.5023	10.5126	11.8297	11.158	5.57557	8.32694	6.84363	8.38465	6.81156	10.6973	11.501	11.1814	11.7876	9.92745	10.2793	10.6726	10.5703
GAPDHS	0.676105	3.41768	5.37504	5.86806	4.11516	2.27359	5.06611	6.58229	5.07739	4.07764	5.16923	4.33578	4.4629					4.91722	4.76459	6.21228		6.59435	1.20453	2.42255
GAPVD1	3.71623	3.63585	3.49124	3.78987	1.2755	2.0582	3.417	5.19142	5.30958	4.85353	4.03266		-12.0324				2.83778	2.1362	2.68461	2.40595	1.18778	-11.4873	-0.225946	0.117878
GAR1	4.38773	4.91721	4.03563	5.3018	5.28409	4.2407	5.20671	5.07233	4.30667	5.06631	5.66876						3.51412	4.07297	2.93066	4.1914	-11.4917	3.10783	3.64095	1.87568
GARS1	7.07127	6.23989	7.34509	6.51078	4.58393	5.39586	6.68255	5.30552	4.61221	5.64501	7.49532	4.70406	3.51568	-0.273593	3.82506	-10.5234	4.95873	5.57559	5.2538	4.58942	3.35309	3.73232	5.15846	2.40262
GART	6.0654	6.52431	4.58908	10.4425	5.66308	5.4505	9.27563	7.6102	3.69223	5.51888	7.37		2.0743	5.09283	4.65414		5.36531	5.36499	4.57472	4.34839	6.35451	5.48218	3.23154	4.1674
GATD1	9.66146	8.97881	5.67665	4.59756	3.71258	7.26084	5.07869	4.68639	5.79252	6.33601	3.96232	1.49659	-12.3499		2.51172		5.58176	6.09645	5.2089	4.31548	3.43655	4.77499	4.29343	2.51165
GATD3B	5.60202	6.10885	5.71615	6.30738	5.84296	6.77001	6.55778	6.54991	6.28815	6.99859	6.30204	0.113637	-12.3628			3.2242	5.52083	6.31202	6.42432	6.04664	4.73764	4.99972	5.47326	3.90904
GATM	4.62309	5.37862	5.14807	5.32814	4.17157	6.15569	5.7001	5.589	5.69895	5.2381	4.95928		6.53907				3.59665	5.16861	4.49871	4.58142	3.00607	1.35056	3.18285
GBA	6.65158	7.37308	7.94056	7.4705	4.41593	5.15882	5.82095	5.29322	5.85748	6.01378	4.00564		6.38903		4.10501	2.33971	4.70478	4.97937	6.00093	4.84653	4.82718	4.03128	5.97124	5.13953
GBE1	5.13385	4.8108	4.34259	5.56295	5.59772	5.4698	5.59414	5.64094	5.25782	6.09747	5.15338	6.39259	2.68088		1.17373		6.26676	6.80779	6.52914	5.81699	5.09382	6.14111	6.80885	4.78488
GBF1	3.0406	2.47497	4.33565	3.19971	2.75016	3.56994	4.08815	2.5125	2.51133	3.44508	4.08163	7.09557			-5.34178		3.2267	2.74615	3.25648	6.74758	5.20095	2.40538	3.10253	1.30266
GBP1	5.35335	4.33724	4.17212	4.79942	5.15996	4.73919	4.96958	4.61522	6.01757	4.30999	4.45492	4.29472	3.25814	1.21312	1.67518	6.00656	5.39724	4.907	4.35882	4.75292	4.42764	5.00319	3.82933	3.60212
GBP2	4.0716	5.24455	5.64098	5.46655	5.08462	5.15237	5.79739	5.72138	4.75929	4.45211	4.62753	-12.0283	-0.027133		2.72392	2.86681	5.77284	5.26836	5.22294	4.91917	4.87962	5.12086	4.24805	3.38898
GBP4	3.19888	4.02076	4.34111	3.92787	5.92181	2.392	5.26565	4.65282	2.36955	4.35063	3.93602		3.38145				4.72113	4.06722		1.61359
GBP5	3.74064	4.68195	5.14098	4.52264	5.53751	4.70417	4.79001	5.29519		1.33724	4.47632						4.3864	3.97402	5.3784	5.1669	-7.209		4.84704
GBP6	4.79332	6.30545	7.07802	6.48972	1.68104	6.5832	7.87473	5.9623	4.47987	5.32382	7.48593	-0.341385	6.29333	2.44924	4.20196	4.04376		5.39575		3.46249		2.12818	-10.7764
GC	5.16745	6.83057	6.07421	5.97831	6.19607	7.51327	6.6706	6.51259	6.7106	6.08266	6.00096	-12.0739	5.26304	2.52231	5.18553	4.77917	8.31812	8.894	9.05861	8.8527	8.55074	8.63529	9.00164	8.37704
GCA	3.30295	4.24997	3.11222	4.95449	4.01544	4.13364	3.64365	5.01255	4.20723	4.2165	4.35902		5.17388		2.23283		4.73158	5.85183	5.11793	4.94064	2.60037	3.71059	5.74955	4.44557
GCC1	7.665	2.52304	1.19168														2.45662	1.78213	1.04918
GCC2	11.5004	9.2956	10.6064	10.6735	9.8516	9.69458	10.0855	9.87523	9.46036	9.97453	9.72025	7.01268	9.06737	7.71475	8.14717	4.3821	6.89475	7.33985	6.50011	5.2823	7.48843	6.41814	6.16064	5.86905
GCDH	5.52766	7.26383	7.7056	7.44646	6.63407	7.5028	7.65792	8.08028	7.26096	7.21789	8.26906	6.78726	9.51211	9.93358	8.70263	10.4998	6.25039	7.38274	6.58781	7.84766	7.47354	9.57332	6.82114	10.0807
GCHFR	3.47269	4.33395	2.44361	4.0676	1.44247	2.72936	1.6562	3.68105	0.429545	2.45295	0.105445						0.559191	2.69743	2.59059	2.52183	1.89281	2.21643	1.7415	-11.9976
GCLC	4.71977	6.15604	2.09742	5.27256	4.36885	4.19172	4.95555	5.56568	7.72994	6.18129	5.14415			5.79254			3.36526	4.27075	4.20898	4.9841		5.59204	3.26937	8.62459
GCLM	-10.7831											8.08254						5.46295	3.09331
GCN1	4.65247	4.37468	4.06755	4.79578	3.3157	3.88154	5.60394	6.88171	3.39577	4.58444	6.63857	7.76646	4.03078	-1.01929	4.91378	2.23225	2.54659	4.13456	2.7526	4.70847	2.90747	3.85649	2.72267	0.658841
GDA	4.3287	4.49746	5.84456	4.07903	2.68518		1.96318		5.61178				3.09115				1.54145	2.72432				3.17439	5.02575
GDE1	5.4252	4.50052	4.30839	3.027	5.74642	5.22239	3.04333	3.17649	4.89393	4.63858							5.14722	5.38211	3.40729				3.59526
GDI1	5.44221	5.50916	6.13253	6.09062	6.11518	5.97916	5.94837	6.56508	5.28694	5.43277	6.61367		4.49928	9.07186	7.4902		6.18995	6.08663	6.43955	6.40069	6.07996	7.52027	6.41268	7.78863
GDI2	7.18439	6.60037	6.29087	6.65338	5.93817	5.81648	6.55319	6.06509	5.93222	6.32484	5.49483	-0.176027	3.98926	4.02621	3.33432	4.48212	6.13687	6.34624	6.2162	5.35911	4.11823	5.27308	5.87657	4.04716
GDPD2	3.69924			3.57342	4.13464	3.636	3.73549	4.09489	2.95947	3.06765	3.38074
GDPD3	5.81495	6.38749	5.77983	5.63851	3.0376	2.28815	2.9345	0.61747	5.94368	3.54247	0.352968	1.38586	4.98085	0.552528	-1.17572			2.77672	-10.4987		0.991778	2.74128		1.10993
GEMIN5	3.22817	2.77574	3.01281	6.29216	4.07307	-8.87533	5.78141	5.25828	4.49628	2.61046	5.69699						5.65236	3.0438	2.61021	5.227		1.43049
GET3	6.34959	6.76206	6.7123	6.24357	7.82277	4.9602	6.78129	7.26646	4.38719	6.16671	6.54574		2.8231	-11.7518	4.76666	-10.1685	7.2128	6.98825	7.83921	6.38989	3.74269	7.96697	7.49457	6.94122
GET4	5.19106	4.6151	4.64851	4.56951	4.44625	3.80018	2.01389	1.15018	3.87693	4.84452			2.78092		3.40169		4.23524	4.52026	5.06098		4.0344	2.8786	4.77291
GFAP	1.7175	4.72072	5.00176	-0.127416	3.72405	5.59966	5.52422	-0.0194228	-1.03506	5.02051	4.6234		2.18987	3.20206	3.19292	1.85611	3.4761	6.11002	7.26686	4.47169	7.46855	8.05563	4.04569	1.76934
GFM1	3.68783	4.26595	2.90323	4.83296	4.36257	4.00945	4.986	5.81133	4.62138	4.03144	5.93457	4.65786	5.54375	3.38355	7.87901	8.76088	4.33184	3.65355	4.19931	5.8741		5.67098	4.03079	6.12364
GFOD2	3.03363	2.46504	1.77322	3.3991			-0.00683787											0.184868	-10.4987			0.174784	-10.7764
GFPT1	3.03374	1.52164	3.14936	4.74504	2.608	3.33834	4.32996	2.909	3.46616	4.42179	3.01807	9.54458	-0.370974		7.14522	6.70663	2.80904	2.74297	3.64987	3.50672	2.79818	0.912126	1.61731	3.65766
GFRA3																	5.18398		2.7154		5.8383		6.65717
GFUS	7.29388	6.57495	6.92264	6.7746	6.93658	6.12365	7.62934	6.65127	5.54028	7.29373	5.71762	7.74556	3.95492	2.77345	4.97752	3.48224	5.50358	6.18252	4.96283	6.35144	4.48052	5.24798	4.44886	4.67359
GGACT	2.24475	4.702	5.5587	2.53928	4.08906	3.83161	2.69943	2.61257	3.97006	5.12572	3.22677						3.69424	4.70117	4.52102	3.04032		3.48925	3.91675	-8.19698
GGCT	9.26007	8.12193	9.23263	8.30969	7.08396	6.93286	6.32333	5.81929	5.26457	6.70472	6.35773	4.89894	7.12531	5.66698	6.01547	5.3827	7.07903	7.08327	6.72505	5.4291	6.92394	5.36445	6.23243	9.16128
GGH	7.3437	6.74934	6.62707	6.51745	5.61442	5.01381	5.03804	5.32539	5.07651	6.11714	5.14065	3.27675	5.36124	5.23612	4.42407	-9.84662	5.86713	5.40348	6.25403	4.90803	3.06333	4.06399	4.79327	9.40889
GGPS1	2.13346	2.87308		3.82394			-10.2456
GGT5	0.218096	1.421			2.41529	-0.999229	4.30988	1.17281	3.9749	0.438488	2.76637		1.20591		4.12919		6.3781	6.37506	6.69289	5.94407	5.92732	5.03251	6.43851	4.85243
GGT6	5.53213	5.96756	6.16585	6.29392			2.7251												1.406		6.49939
GHDC	2.23649	5.35523			1.38683		3.44642		3.20397	1.7178		1.54546	3.56704	2.85409	6.59143		3.382	3.71079	5.37527	6.56176	2.9563	3.28935	3.68269	6.69596
GHITM	6.3984	3.97883	8.07651	4.03395	3.95871	3.66395	8.15887	7.80202	2.49548	7.1922	6.78465				2.97797		4.65005	2.75747	4.67281	5.82997	3.45323	1.91586	1.57606	6.15581
GID8	4.40366	4.38935	3.69706	3.69195	2.77803	3.64105	3.36116	3.06915	3.80422	3.12906	1.29865	0.542542					2.38455	2.48842	2.28212	2.94303			0.83745
GIGYF2	5.13579	4.47519	4.3329	3.15661	4.8144	3.6695	3.88492	1.3991	2.62719	4.41534	1.65093						1.33641	2.67374	0.479431		3.42822		1.86552
GIMAP1														3.07155			5.70486	4.85755	4.55849	6.88503		4.54452	4.55429	4.0752
GIMAP4	0.702426	1.54654		2.37381	5.31342	3.19064	0.167762	4.85892	0.89426	3.04384	2.75188	-1.34449	1.12127	1.77939	-11.4458	1.47954	4.47047	6.12916	5.70157	4.23165	5.26123	4.93288	5.51436	2.96837
GIMAP5				8.954			9.10539	7.85418			9.16081		10.0175		9.22276		2.32332	4.77303	4.74016	5.2842
GIMAP6				3.71481	3.68808	1.36682	5.02949	3.34648	1.87634		1.20163						5.55011	4.99064	6.33071	5.52831	5.29424	1.27412	5.21373
GINS2	7.13142							1.87477		3.67044	-10.8265			1.82157	3.59862	2.08597				-0.470234				3.41081
GIPC1	6.16657	5.99171	5.5697	4.56215	4.89757	5.33854	4.84101	5.11652	7.85468	6.06709	4.27813	5.25877	2.03255				4.56697	4.55255	2.25429		4.09287	5.18019	1.15893
GIT1	6.11905	5.27972	1.79173	3.27496	7.17316	4.16152	2.67451	4.49063	6.97815	6.20265	4.61374		4.8299				4.33974	3.67667	4.03607	3.60235		1.3436	2.44476
GIT2	3.23901	5.04474		3.36753	4.71274	3.72089	3.72234	7.46941	3.27693	1.82051	4.28755			0.242849			2.71671	3.64373	3.29933	3.40561		3.23217	2.13659
GJA1	4.86305	4.86616	5.1992	4.74012	5.22657	4.79602	5.44569	2.87929	2.96667	4.29098	3.02478	6.12074	2.84251		3.41727			4.22871	3.696				4.39114
GK	11.1434	11.3264	12.3007	10.4833	12.5464	11.3902	11.0745	11.4054	12.0716	11.7747	11.5934	11.9585	13.0907	15.0341	14.4143	13.3795	13.2557	12.5285	12.9818	12.2229	13.3921	12.5906	13.1603	13.9216
GK5	6.85796	4.20702	9.37046	8.41488	8.26527	6.24839	8.9062	9.21061		9.9665	10.1977	10.488	11.3604	9.72625	11.3857		7.84068	9.03969	9.30851	6.84115	8.43994	10.8102	9.56933	10.3999
GLA	4.3354	4.73235	4.05174	3.78253	4.04624	4.44412	2.48046	4.70414	3.35501	5.10125	0.992832		2.88086				5.06876	3.96353	4.3361	3.96655	-11.4917	3.10385	3.16106
GLB1	3.90399	4.50564	4.53758	3.97069	3.76696	3.7036	3.22097	3.78893	3.34947	3.34368	4.51576		2.7867		2.88814		4.20252	4.79099	5.37998	3.62424	4.1193	3.21989	4.5619	1.64498
GLG1	4.99488	4.74891	4.65034	4.47745	4.38699	4.56687	5.43465	4.9561	3.89101	4.9301	4.55917	6.64185	7.58858	8.61651	10.1231	9.10479	4.94323	5.41585	5.19965	5.64636	4.37161	3.94515	4.9775	5.06521
GLIPR2	3.99641	3.77394		4.4713	5.2421	5.44296	3.7517	5.69344	5.11565	4.77347	5.52867		3.99688		3.51119		7.19425	6.76511	7.30306	7.25675	6.27001	5.62859	6.85246	6.08061
GLMN	6.30361	5.4704	6.01345	6.48339	2.90192	5.27295	7.37151	6.80177	0.864766	5.43257	7.33691	2.80021	2.36647	3.91068	4.01253	2.72787	-10.6663	3.36138		1.58126		4.9303
GLO1	7.45503	6.36873	7.06588	6.90937	6.76951	5.37501	6.64634	6.43808	5.89497	6.48267	6.29422		3.70951	-11.9887	4.79453	2.89464	6.74554	6.68131	6.59361	6.54758	5.78531	6.64792	6.48394	5.49959
GLOD4	6.86497	6.21151	6.43851	5.70763	6.28414	4.68369	7.67386	5.63091	4.3656	6.15208	4.86933	-12.0693	4.18554		4.169		5.64876	5.76319	5.50096	6.12686	5.21677	4.41569	5.51888	7.30009
GLRX	6.37985	5.8815	6.86582	6.38824	3.74209	1.24151	5.01987	3.75388	3.48479	4.39668	2.64236	3.95769	7.48645	3.92338			4.07596	4.77615	4.99962	4.43146	2.11215	2.79599	4.60734	4.01954
GLRX3	4.59125	4.44412	4.68128	4.24868	3.90037	4.04221	5.41013	3.5994	2.12394	4.36941	3.33097		0.805914				1.88341	3.9238	3.62304	2.79117		1.69125	2.59904
GLS	2.86583	3.45332		3.92679	4.06952	3.93384	6.84972	-10.4348	4.88273	4.0795	3.35468	6.89596					4.01662	3.76838	4.12541	2.26858		4.04046	4.32479	-11.9976
GLTP	7.8127	7.04642	7.76892	6.96018	6.89202	6.16971	7.46716	6.26328	5.6777	5.46848	5.14187		5.67623	3.76893	3.41302	5.21177	5.14477	6.08014	4.9086	6.18373	4.66612	5.36121	4.19371	5.38029
GLUD1	6.25149	6.60727	5.03742	7.80927	7.11727	7.2488	7.98079	7.4112	7.2024	6.58636	7.3256	1.31221	3.67939	5.02125	4.98477	3.72919	7.16897	6.99798	7.25517	6.50854	7.41275	5.68921	6.5157	5.64921
GLUL	4.29409	5.53182	9.60489	3.67415	4.91454	6.10804	7.01322	5.68436	6.5553	8.26687	5.33	3.18739	7.01704	3.92068	4.45941		5.22933	6.19849	6.23632	5.44875		5.13927	6.22926	4.57321
GLYR1	4.49314	3.70076	3.19547	4.80101	4.92786	3.67463	4.60092	5.16366	3.49417	3.65395	4.97394	8.8705					5.98984	4.88004	3.59293	4.30836	-11.4917	4.18535	3.17931
GM2A	8.2661	8.16223	9.4916	7.75642	5.52557	4.82937	7.66409	5.62234	4.16092	6.0953	4.92314		7.13937	2.98179	3.82775		6.03085	5.19763	6.17949	5.0725	5.32517	4.21765	5.72323	4.2342
GMDS	6.0352	-0.0357579	0.845129	3.12599	7.13463	5.61975	3.75963	2.61253	4.8078	4.77487	2.40205		-0.520084	3.00865	4.1738		3.65185	5.83843	4.13097	3.20735	8.46227	-11.4873	3.54187	0.628251
GMFB	5.94386	4.66757	4.62191	6.77075	5.34461	3.40293	4.73245	4.88271	3.30862	4.87384	4.46073	1.74493			4.09087		5.09547	4.7395	4.35739	4.04336	3.96565		4.29757	3.31398
GMFG	6.43995	4.97685	6.40932	6.42535	5.37197	6.01692	6.30632	5.89362	4.79218	6.2632	5.18279	-12.0626	2.67102				6.26507	4.9109	5.80189	4.70894	4.90492	4.09719	5.27053	4.72927
GMPPA	4.28596	5.4704	3.68371	6.23715	3.00854	2.99155	5.82185	5.9983	2.79899	4.87435	5.01528	-10.7216	-12.4229	1.75769	1.37094		2.82023	5.39994	5.33451	6.17741	2.18004	4.4592	4.3619	3.63529
GMPPB	5.56178	4.91631	4.58662	5.09965	3.2582	3.17415	5.05345	4.79421	2.87406	3.55789	3.62942		4.91336		3.21692		3.44804	3.97303	4.88458	4.82335	4.06999	1.60741	3.41653	3.14969
GMPR2	4.98337	4.63051	5.32399	5.76665	6.87511	5.52631	5.47709	5.48136	5.37553	4.87016	5.16794		6.34452				4.32687	3.98626	3.9417	5.30133	3.58747	5.30635	4.96663	3.90672
GMPS	5.66209	4.81817	5.50762	5.0247	5.50724	5.91648	6.38801	5.03277	4.18748	5.78996	4.85673	-12.0653	1.98562	6.69796		0.884406	5.30213	5.25439	4.8042	5.43045	3.72174	2.62472	3.04821	1.95503
GNA11	4.74639	5.20767	3.85914	3.64163	4.71234	5.33394	5.44118	5.75483	5.64165	5.4817	5.89512		4.60217	6.454	4.04044	6.57386	5.42817	4.64539	4.70452	5.67255	2.9408	4.93112	5.88083	5.58617
GNA13	4.46784	4.32566	3.95628	6.11732	4.65095	4.48572	5.36912	5.26232	4.49383	5.34453	4.62488		4.89978	5.43067	7.44721		5.54059	5.00592	5.094	4.70687	8.00114	2.16085	4.83076	2.62277
GNA15	3.27876	3.14725	3.37874	3.23832	2.07655	3.09915	3.20273	1.48412	2.75654	4.4112	2.30809		3.47535									1.0942	-2.66799
GNAI1	6.61543	5.73936	5.69861	6.08325	5.71949	5.77015	6.26158	6.2844	5.51745	5.29042	5.02917	4.46341	1.93275	3.6718	4.79978	3.08918	6.10816	5.0869	6.0428	5.25992	4.95187	3.00787	4.73519	3.27993
GNAI2	5.6609	5.73961	5.51394	5.58421	6.30885	5.9245	5.7526	6.56408	5.34544	5.76237	4.96462	6.61596	4.10935	4.81928	4.42521	4.5773	7.00751	6.07133	6.50106	5.85857	5.98255	4.29059	6.16564	4.43963
GNAI3	7.27101	7.13157	7.3247	6.47808	6.90358	6.49812	6.53829	6.58604	6.66517	6.48439	5.91423	0.747768	2.9582	3.54625	4.15317	-10.6055	5.94918	5.2776	5.77993	4.28266	3.2434	2.88838	4.9287	1.91017
GNAO1	3.49176	4.62014		0.442395	5.61584			2.61789	5.16942	5.22905	2.88983	-12.0095		-12.0151	3.03575		3.09825	4.08861	3.61356	3.96823	7.27119	5.71398	5.4195	2.38634
GNAQ	0.740775	-0.682048		2.97983	3.09768	3.19576	3.01582	4.01437	2.08045	4.22731	2.61689		-12.5802		2.37589		4.69793	4.76322	4.89303	4.53749	4.17718	3.00619	4.59611	3.30917
GNAS	3.8342	5.01032	3.97084	5.19683	5.32445	5.7428	5.97822	5.86718	5.58094	5.67511	5.37683		3.53627	3.14831	3.9581	2.9139	5.80285	6.25044	6.88453	6.18846	4.81276	4.90461	6.2718	5.36143
GNB1	6.62784	7.48085	6.86372	6.0856	7.67634	8.35414	7.06283	7.54695	8.46862	7.56912	6.85463	-12.1712	4.66681	4.46915	5.43987	2.96227	9.73261	9.39843	9.35097	7.40618	8.56543	7.97085	9.12033	5.36776
GNB2	8.00748	7.92494	7.48434	8.14472	7.58961	7.78856	8.109	8.00324	7.79703	8.11489	7.56264	1.88925	5.60195	6.53411	7.51105	7.87255	8.40802	7.91402	8.36236	6.95128	6.4621	6.83369	8.17929	6.22902
GNB4	5.2189	4.81949	4.64974	5.06694	5.46453	4.39321	5.17533	4.97013	4.28721	5.03587	4.11852	7.07558					4.67233	4.40201	4.80805	3.23814	3.32368	2.56987	4.01498
GNG10		1.17939		5.28455	3.99493	4.20345	2.82878		4.16017		6.05679						4.18294	4.82059		3.12867
GNG12	6.52509	7.80515	7.46933	7.99052	6.78771	8.28459	8.16091	8.31991	7.88054	7.97834	7.9667		4.48405	3.55889	5.3345	2.533	7.35896	7.1225	7.33574	6.98857	6.90084	5.78852	7.16686	5.57583
GNG2	5.46092	2.9354		6.33843	3.78563	2.91427	5.34548	5.41283	4.39222	3.80917	3.15105		2.78101	2.567		0.765954	6.54683	4.81556	5.16589	5.61458	5.22957	4.36925	5.84031	4.26095
GNG5		3.44654	-10.8281	4.63365	1.99817	5.33529	4.38196	5.6654	5.11827	5.29461	5.36851	0.611206	3.76778		0.547666	2.07651	5.43919	5.87833	5.91766	5.76336	3.30253	3.83243	2.93035	2.261
GNG7		6.61646	6.572	3.95474		5.48946	7.30036	5.37276	5.01874	6.21731	5.16193	-11.2005	7.0878	4.31623				2.83134	3.29511			5.33444	5.73574
GNL1	4.50941	4.60916	3.57795	4.43891	4.21551	5.60369	4.40449	4.05339	3.86523	4.57027	4.84322	1.9655	3.80494	5.34668	5.08866	5.30224	3.30592	4.40088	4.4156	7.83105	2.26239	-0.920878	3.89344	4.75786
GNL3	3.81825	3.20136	3.17483	4.43427	3.54852	3.29872	4.81597	5.41338	4.0329	5.51079	5.86924	2.90218	8.06291	6.97318	8.20934	8.75029	4.02884	4.07058	3.26183	6.95263	4.4121	5.03669	5.79584	-11.9976
GNPDA1	5.55456	5.86996	5.12784	6.85948	5.28496	5.44495	6.44632	6.48456	5.16794	6.0365	5.76321		5.459		3.77637	1.27931	6.25075	6.46129	6.33892	6.39241	4.91484	5.73993	6.03335	5.09774
GNPDA2	5.54865	4.75024	2.34517	4.97334	2.86504	2.74132	3.32684	3.84681	2.8546	2.83922	3.45437						3.46217	3.32685	3.10164	3.4044	3.30529	2.89807	2.96508	1.03105
GNPNAT1	6.00948	5.73952		6.10204			6.97179	5.25335			5.71172							2.17516	3.76824	4.27222
GNS	7.69161	6.70231	5.83205	5.25038	5.37949	2.90351	4.27779	3.53471	2.63411	5.18762	2.43809		1.54084		1.87898		8.41629	6.59986	6.32106	4.36207	7.23342	5.0934	7.1764	6.64079
GOLGA2	5.50351	5.38852	5.40633	5.55769	4.66853	5.04301	5.48763	5.20275	4.48995	4.58655	4.16474	2.8204	-0.316414		3.83878		3.33059	2.80467	5.15941	3.89385		1.78127	4.65853	-11.9976
GOLGA3	3.72698	6.15104	6.43858	5.98376	7.9403	7.19972	5.59942	6.23573	6.65247	6.79585	6.44819	8.12187	7.53672	8.30527	7.05712	9.81186	6.99479	5.44139	5.89563	5.6215	8.03525	7.07146	6.30262	6.59968
GOLGA4	4.21667	4.15207	5.61823	3.75726	3.92545	2.6598	4.24652	3.20587	5.21096	3.82141	4.69825		7.06999				3.28704	5.32376	5.20965	8.69303	6.67013		4.61799	3.40205
GOLGA5	2.96955	3.82388	5.30422	4.47515	2.55388	3.78602	6.16334	5.62878	3.51126	5.6009	4.17464	8.23975	2.52385	3.04836	3.96587	4.56857	2.57435	1.76003		5.58825		0.692114	3.26669	3.42828
GOLGA7	5.30565	3.52273	4.20536	5.22847	3.31127	4.35309	5.1679	5.10588	4.01439	3.60949	5.05228		-1.97794				4.73687	2.97679	2.6671		5.42626		2.40262	1.23708
GOLGB1	7.0305	8.12433	8.27644	4.69824	8.11964	6.91436	4.50473	5.12328	4.92987	7.48709	3.89157	7.04764	6.26649		7.36806		5.4046	6.79766	6.69732	4.15069	1.49756	0.268432	5.58285	5.64846
GOLIM4				4.39373	1.54213			2.95004	1.64822	0.555742		-11.5748					3.11808	4.24309	4.14908	2.81913	0.910411	2.80597	1.72684
GOLPH3	2.66551	6.08743	2.74175	3.2103		1.06482	3.2793	5.22505	2.79415	-2.47679							0.755769	2.48964	3.09763	5.23919			2.48397
GOLT1B	3.36855	1.33996	1.77483	0.970719			2.27296	-10.4348		1.64183							0.800995	0.438881	1.97332			1.14107	-10.7764
GON7	3.86096	2.99148	4.2849	2.87744	2.72478	2.77612	4.67634	3.76538	2.2196	3.9795	2.95184						3.24686	3.22633	3.16938	3.6956			3.64821	3.57633
GOPC		4.2466	3.70699			2.2662			4.26157	1.60145		4.91554						0.727356	0.893205	3.36536	-11.4917	8.30097	4.75089
GORASP2	4.7815	4.93213	5.29022	4.15534	3.64774	2.98187	5.05892	3.2575	1.73774	3.65657	3.05982						3.15456	3.19679	3.85942	1.44781		1.14449	3.27481
GOSR1	5.02385	4.7306	3.6523	4.32503	3.93362	3.76005	5.81592	3.75682	3.69174	3.59114	4.63845				5.18105		6.13172	6.87912	7.94394	3.826	5.11647			3.80633
GOT1	7.40054	6.79726	7.7257	6.75657	5.78297	5.04062	6.90083	5.87528	5.0912	6.41121	5.04971	5.61698	5.17954	2.63787	1.21565		4.86928	5.74274	5.48373	5.77095	4.48799	5.49661	6.1707	4.54949
GOT2	8.57674	8.26582	7.77636	8.19332	7.20499	8.24432	8.54591	8.36096	8.02884	8.36352	7.85532		4.95697	2.36383	2.86097	4.62006	6.99268	7.60712	6.99317	7.18267	5.4081	6.77135	6.52001	5.68694
GP1BA				0.391016		8.52615	2.20437	1.33723		2.0016	-10.8265	1.12042	-11.962	-11.3885							7.97953			-1.59714
GP1BB										4.21565
GP6																	4.9481	5.30847	4.48015	3.55475	3.72327	4.71829	4.2631
GP9								-10.4348		5.36073
GPC1	5.65411	6.07357	6.79528	8.19575	5.80336	7.00642	9.30149	8.49192	7.81735	7.0458	8.0081	9.01404	7.18797	7.23025	7.32425	9.91889	6.34008	6.33441	7.55056	7.63493	3.72723	7.91486	7.4962	8.83246
GPD1				6.08354			3.438											2.51603		7.91801		-11.4873	1.815
GPD1L	4.45694	4.23683	6.33773	4.63211	4.66878	3.72427	4.35966	4.56711	3.59776	5.62629	4.06191			-5.15373	5.38205		4.81728	3.65593	3.6944	3.39506	3.6124	2.93024	4.37176	-11.9976
GPD2	5.44007	5.12914	4.25404	4.94868	5.06623	5.44862	5.36311	5.52443	5.52964	6.22499	4.83029		2.182	0.0950746	3.26438	3.20876	4.19156	3.9567	4.48086	4.17857	3.44928	2.74776	3.78936	2.92673
GPHN	5.40694	6.433	4.26328	4.73499	4.8552	4.57653	4.24475	3.22742	4.39461	5.10319	3.13643						6.71769	3.44328	2.67116	2.15621		5.8852	4.92421
GPI	6.80945	6.27868	6.66825	6.81334	5.96626	5.30267	7.33974	5.96255	5.35643	6.74205	6.10991	7.48328	5.19835	1.71369	2.60543	2.58415	6.04345	6.08888	5.96756	5.76876	5.96668	5.60191	5.81224	5.41102
GPLD1	6.86241	5.27758	5.46018	5.68143	1.64338	0.665822	3.39753	4.88935		2.32273	-0.253402		2.83375		0.286344		1.63739	3.43181	4.59308	2.51786		3.83808	4.48327	1.9383
GPM6A	3.79827																						6.30531
GPM6B		2.93044			-10.7383		4.01857		0.602093	2.43644							3.32135	3.56152	2.01708	3.72369	0.875889		5.22254
GPN1	2.71201	3.3832	2.88624	5.73643	1.64725	3.06785	4.8591	3.55215	2.65001	3.79928	4.00129			2.22688	3.91016		2.73588	4.4639	3.6449	4.37825		2.06991	2.44033
GPNMB	8.44099	8.77972	7.67669	8.67361	9.18455	9.89351	9.17564	10.2813	10.6598	11.1873	9.78869	3.79263	5.98462	6.29171	7.9762	8.37202	6.99455	8.6718	8.4398	8.83389	6.71946	7.48387	7.53238	8.02705
GPR15L		-0.275388										5.384	1.67298	0.335528	1.63419		0.164242	2.77128	4.5269	0.425123		4.30874	4.29996	2.1887
GPR89A	2.90584	1.74749					4.73005				2.01036
GPS1	7.0592	8.03159	4.35377	6.27528	9.22371	10.6413	5.94566	6.13881	11.3527	10.6959	6.80856	9.57638	7.30517	5.58309	6.81748		9.03726	8.99372	9.95775	6.39745	3.903	9.99367	10.6509	5.23987
GPT	4.50989	5.0731	5.28597	7.23252	3.9023	3.2366	2.31089	1.85789	-7.77137	-2.60466					1.81246					2.42125				-11.9976
GPX1	4.97826	5.41258	4.08688	5.03295	6.2081	4.75525	5.85708	5.56867	5.33242	6.49175	5.40347	0.427616	3.24692	3.304	5.26847	0.314171	6.63745	6.52733	6.72977	6.00677	5.71675	5.76161	6.15711	4.70446
GPX3	3.70457	5.1388	4.62465	4.46152	6.65376	4.74901	3.85808	5.88816	6.00945	5.4931	6.39655	1.99874	3.84882	3.36598	4.67914	6.22814	8.08702	8.10713	7.79262	8.98284	8.18271	7.58264	8.55013	8.00072
GPX4	4.40728	4.982	4.45809	4.30747	4.73976	5.18288	4.35891	6.31583	4.63857	5.06488	7.76439		4.6514		9.23734		4.31622	5.06371	5.12241	8.38412	4.99649	3.93971	4.59694	7.64467
GPX8															3.74634		8.06345	8.22806	7.51024	9.42821			3.32347
GRB2	5.46175	5.06865	4.65377	5.06243	5.55832	5.35368	5.12906	5.37348	5.55654	5.1114	5.47948		5.81296	3.80657	3.02503	4.46921	5.10364	4.64305	4.96874	4.54169	4.14802	3.76775	4.62883	3.85017
GREM1		3.20529				-10.5728			-10.727						3.26214			5.28173	5.32406	4.43257		6.56485	5.19514	4.97855
GRHPR	6.05269	5.75493	5.67666	5.97274	5.69437	4.88603	6.00188	6.13535	4.77304	5.3816	5.47281		3.08963	2.75178	3.48103		5.6522	5.87708	5.56042	5.59579	5.09389	3.98328	5.00443	4.05888
GRIPAP1	3.60037	3.76922	2.31133	5.38574	5.8815	2.99915	5.85991	5.42329	3.09047	2.77276	5.57078	-4.91928	3.85891	8.40648	10.4098		5.47986	5.07326	3.44054	5.14576			2.93287	5.85938
GRK2	3.63226	3.82078	3.46477	3.91072	2.49947	6.03843	4.53479	2.47265	2.99385	4.26471	1.32341		-12.3484		-11.5574		1.02941	2.2739	2.76913	0.438182		-11.4873	3.64559
GRN	6.2502	7.0295	6.63343	6.86461	5.07097	5.97214	6.07014	6.23476	6.63035	6.08132	5.44653	2.35604	1.49551	4.90644	3.01313	-10.5247	2.96593	5.22049	4.69436	5.8733	4.40678	3.35469	4.21042	4.24276
GRPEL1	2.06425	3.92275		2.21042	2.4905	3.80224	4.38414	4.35175	2.16322	2.73511	2.23169		0.261589					2.32764	3.14825	-0.710048		1.45882
GRSF1	3.86502	2.49915	2.6143		3.38279		2.52134		3.29932								4.04239
GRWD1	5.29325	4.79809	3.68254	4.67985	4.61503	4.16193	4.48385	5.40142	4.29542	4.47986	5.5693			5.518	8.50671		2.80259	3.27402	3.6536	3.68598		2.35514	3.36554
GSDMA	7.45389	7.61755	8.10376	7.6579	4.98963	4.04255	4.87153	3.84864	4.44579	7.01546	4.07695	4.23648	7.09632	3.78761	5.03828	4.63363	1.60195	3.73223	1.09111	2.34335	3.45076	3.88169	0.803812	2.62195
GSDMC	4.47833	5.38956	4.78608	5.22305	5.5286	4.58145	5.04491	5.12893	4.55658	4.59914	4.81607		2.7394									4.09075
GSDMD				6.01598				5.37697		2.30966								2.78708	3.85205	2.80536	0.850916		3.62565
GSK3A	2.91643	4.58139	3.94363	4.88468	2.66682	2.25566	3.11657	4.2286	2.47707	2.95661			4.6111				3.66696	5.25353	4.47059	2.86714		2.71711	4.97337	1.35035
GSK3B	6.16318	5.35082	6.50598	5.50513	6.92511	6.21589	4.90518	4.12127	5.66456	3.9381	3.22068		2.63326		5.72729		-0.014078	3.46651	4.03172	3.51167		4.00829	3.85603	1.6594
GSN	8.89776	9.03228	8.84462	9.13269	9.44452	9.19532	9.08845	9.27582	8.94624	9.00967	8.62635	1.89976	8.18139	7.00282	8.09073	6.7286	10.2469	10.3853	10.374	10.2253	9.76706	9.41767	9.65045	9.18232
GSPT1	7.6724	9.16941	5.75443	7.80686	11.7756	7.88451	6.57864	9.85778	11.2212	11.0883	12.8901	12.8793	13.6472	14.271	14.8189		13.8118	12.3609	13.5789	13.1488	14.0531	13.5548	13.718	14.266
GSPT2	4.70716	5.27851	4.56722	5.91834	4.00263	2.85478	4.8748			3.98054	3.18333						4.29604	3.35762	3.8191			2.54637
GSR	4.93305	5.98707	5.49226	6.13906	5.99284	6.12693	6.48038	6.25541	6.35757	7.65675	6.04576	4.26585	3.49726				5.65524	6.5693	6.30937	6.0746	3.9935	4.70662	5.21409	4.80317
GSS	6.75249	6.92069	6.82908	7.25627	6.33346	6.31454	7.20545	7.70017	6.41527	7.22029	6.55937		4.17784	3.32112	3.58883	4.28247	4.41707	5.35579	5.1488	6.08436	4.056	6.75282	7.5586	5.26294
GSTA1	3.19571	3.36948	3.8333	8.15634	1.23251	4.48991	4.52081	4.60317			4.04677		4.80911					3.74571		3.01956			3.44278
GSTA4	5.80634	4.46914	5.21488	5.53775	3.90166	3.38085	6.57918	5.79631	4.60231	4.01357	5.15251		-12.1673				-10.6663	6.68457	4.65742	3.69588		5.54846		-0.887046
GSTK1	6.45999	6.23367	6.07679	6.32603	6.10582	6.19687	7.81893	7.15735	5.62676	5.9672	7.14884		4.9017	4.90487	4.37752		5.81098	6.83422	6.23634	6.37319	4.14899	4.15785	5.08226	4.6903
GSTM1	6.68241	4.73888	0.234932	5.28779	6.89153	2.65128	3.47352	4.23102	2.57733	3.99108	3.72042		3.23763	4.02585	4.26033		6.89052	4.91184	5.37633	4.02191	5.90483	4.94148	5.17166	2.64348
GSTM2	7.73703	6.78136	5.25931	5.91958	7.24579	6.00206	7.26157	6.98861	6.23319	7.15071	6.58816	2.74188	5.36937	3.258	5.26307	5.28266	8.5428	7.53746	6.2843	6.95509	7.8465	5.97351	6.62351	6.08892
GSTM3	6.69914	6.37724	5.54936	6.20448	7.41279	6.31453	7.25209	6.43295	5.71439	7.25795	5.86285	2.88826	4.20016	2.91567	4.45324	4.72637	7.03079	6.52061	6.26837	5.83094	6.23295	5.97922	6.18595	5.16893
GSTM4	2.28581	3.84958		1.37686	2.7134		2.60196	1.54754		2.42105			0.759816				5.34927	4.26053						0.824059
GSTM5					2.82151			5.25612		1.75619	3.63265						5.19659	2.36145	5.53477	3.48901	4.47645		4.99468	2.2856
GSTO1	7.7075	7.35041	7.79725	8.44917	7.54259	6.90563	8.43871	8.45832	6.77084	8.72802	7.8076	-11.6184	5.25262	-0.686613	2.58944	2.15701	8.1459	7.80352	8.27925	8.07898	7.12076	6.46028	8.074	7.55477
GSTP1	9.99	9.28945	10.0544	9.72497	9.2787	9.02253	10.3508	9.77879	8.74333	9.7899	9.4522	4.34695	7.98979	5.76264	7.22897	6.40697	9.13717	9.36983	8.77212	9.36838	8.26094	8.44324	8.65205	8.509
GSTT1	3.56541	4.70033	2.1765	7.96078	2.94401	4.02069	4.3597	4.33189	3.64237	2.88628	3.77489	0.992531	3.58564	1.92871			2.10853	5.70121		4.38855		4.14387	2.95715	3.51971
GSTT2	3.95085	3.09683				1.32418											0.947359	6.17738	3.88035			1.45781
GSTZ1	6.71625	9.42355	7.98287	5.62687	4.16062		5.73023	4.94736		8.98452	4.50561				2.58357		9.45404	4.96612	5.63659	4.38908			2.80738	2.47915
GTF2A1	4.6783	4.61329	3.98528	4.81343	3.58086	4.43103	5.10827	4.19045	2.14849	4.4564	3.67109		3.03966				3.48515	3.44566	3.08407	4.7816	2.49384	2.90328	1.70369
GTF2A2	2.84865				3.03639					-10.3779
GTF2E1	0.48	2.43392	2.27783	3.5182	1.59612	1.0284	2.31462		1.71498	1.47285							-0.410418	0.411114	1.19105
GTF2H4	1.84109	2.86632		2.07274	2.15424	2.39567	5.63293	6.18184	4.72532	3.59905
GTF2I	4.92584	4.66862	4.31903	5.37778	4.95335	4.82784	5.42547	5.10501	4.8323	4.99257	4.2736	-0.986711	2.94734	2.94825	2.16481		4.08329	4.12244	3.15336	3.17626	3.76966	2.96893	4.06442	1.58367
GTF3C1	6.1375	3.12132	2.9578	4.07582	3.05542	3.98365	2.88337	6.37752	3.15842	3.8746	5.6414			-12.0584			5.26923	5.44141	2.58885				-10.7764
GTF3C3	5.4617	4.87062		4.40855	1.41566	4.03272	7.35025	6.92989	2.41988	1.47429		2.60374					2.80441	5.40862	-10.4987				5.09871
GTF3C4	2.47513	2.47705	0.786893	3.62566	2.48895	2.01819	2.9173	3.96286	3.20131	3.94613	4.2161		7.70006				4.39553	2.73396	1.86369		0.977974		4.40972
GTPBP1	5.00461	5.55807	5.6027	5.23644	7.10925	8.45609	5.9647	5.57105	5.13498	5.46068	5.49707		-12.382		5.08367		9.5331	9.32066	9.72553	4.20361		2.29718	6.34924	7.4864
GTPBP4	4.4294	4.68098	4.99206	6.2142	4.93599	5.51454	5.5346	5.06012	5.32487	5.42901	4.13773						3.25378	4.09748	4.71842	2.90594		5.74173	3.88457
GUK1	6.26899	8.72194	7.19721	9.44447	4.90304	6.37046	6.99047	6.70414	5.65088	7.27407	7.30622	3.15345	7.71337		5.56387	3.11507	4.35559	4.15469	4.19572	5.04618	3.93169	3.54188	4.26398	3.77156
GUSB	5.0813	5.07994	2.66035	5.4335	4.93793	4.81712	7.95478	6.99657	5.55027	5.69632	7.73123	6.29413	1.66932	0.0108124	2.75956	3.08515	5.66179	6.36364	6.76736	6.87099	4.75718	5.12067	6.11571	5.32984
GYG1	4.75618	4.80966	5.04726	5.43862	5.8212	4.48924	5.86076	4.82464	4.1158	5.21484	4.78708		2.62947	3.69166	4.12203	2.87279	5.45894	4.86549	5.70863	5.33085	5.13092	4.53651	5.31907	4.03167
GYS1	3.13121	2.97519	2.78519	5.85185	5.4914	2.61041	6.09649	5.44318	1.36879	3.99628	4.2746								4.75142	5.59636			3.18734
GZMA																		1.33544
GZMK																		1.48748
H1-0	6.54073	8.63592	8.56258	8.17213	8.10353	9.73916	8.85339	9.83961	9.99019	9.61077	9.68333	3.14901	4.9633	4.58716	3.69216	4.37668	8.92485	9.98407	9.79498	10.8843	8.94892	9.25303	10.3636	9.39573
H1-1	3.67975	2.9656	4.05042	2.60617	3.70607	4.92592	4.24593	5.54436	2.41778	5.17658	2.4938						1.14202	2.20375	2.55046	-10.7809	-11.4917	2.98511	-1.08334
H1-10	5.94736	5.68288	4.34916	6.35564	7.30395	7.25922	7.07368	7.58753	7.50568	7.25671	7.24455	1.40676	-1.5537	1.53407	-11.7962		7.87984	7.77415	7.49908	7.57672	6.90424	6.17787	7.14866	5.86167
H1-2	6.96881	6.28264	7.38406	7.12781	7.75942	8.09497	7.26041	8.36886	8.42189	8.02291	8.48453	4.83589	5.62601	3.50479		3.16176	8.02361	7.93414	8.49074	8.0546	7.14428	6.69519	8.7173	7.64198
H1-3	7.00756	6.74251	7.21401	7.32521	7.88084	8.4975	8.00188	8.64688	8.79901	8.47063	8.45947	6.45824	6.85181	6.71708	6.91584	5.73302	7.7142	7.41049	6.95728	7.84254	7.44071	7.26254	7.66584	6.0871
H1-4	11.2846	10.8844	9.61484	11.0881	11.8154	11.5828	11.5131	11.8365	11.7973	11.6782	11.9304	4.14407	7.45922	4.68644	6.3916	6.06803	12.0026	12.0666	11.5756	11.8645	11.1496	10.4255	10.953	10.1238
H1-5	10.5677	9.85916	9.22279	11.0308	10.5406	10.9248	11.0716	11.4109	10.561	10.4531	11.0719	3.56571	7.59317		4.21922	-10.6001	8.68619	9.24596	8.41413	9.70962	7.06972	6.81189	7.86788	7.49505
H2AC11	13.8047	12.9981	12.3444	13.2762	14.6344	13.7483	13.8348	13.9392	13.9204	14.4524	14.3018	7.24612	9.99937	8.6471	9.9146	8.30797	14.7404	13.4387	13.57	12.6183	13.1839	12.5084	13.0763	11.2317
H2AC21	9.36918	9.76681	9.31494	9.84256	11.5839	10.9446	10.9321	11.1551	11.233	11.6138	11.2493		5.10512		4.80353		11.7571	10.8926	10.8844	9.54399	10.2441	9.6472	10.1704	8.63333
H2AC6	8.31828	7.96519	7.79238	9.07175	9.39192	9.36686	9.29296	9.89444	9.98271	10.0974	10.0557		4.12795	2.57283	5.68076	5.24479	9.1755	9.22515	9.50278	9.04544	7.79764	7.24839	8.77055	7.8198
H2AX	7.74022	5.25658	3.46349	3.99569	6.9294	5.07966	4.028	3.97032	4.62356	5.63007	4.78963						6.5828	6.55587	5.86948	4.25384	3.9545	2.91704	4.78009
H2AZ1	7.58841	6.89253	6.35122	7.19479	8.39576	7.50946	7.91523	7.92352	7.7931	8.23612	7.99949		4.75343	4.32265	5.17258	2.14049	8.6595	8.12684	7.92171	7.24437	7.32425	6.65412	7.59298	6.15074
H2BC1	2.95695	3.53319		4.6895	4.71797	-10.5728	3.7224	4.13434	3.99765	3.64321	3.90381						4.77577	3.00197	3.97261			3.66898	3.19885
H2BC11	12.7815	12.135	11.7924	12.1894	13.6297	13.4863	13.2915	13.801	13.7182	13.942	13.8237	8.17386	10.5876	10.5379	10.4475	10.4824	13.6261	12.7207	12.8418	12.2511	12.3311	11.8346	12.7454	11.2935
H2BC18	10.9984	10.3662	9.32386	10.3863	11.468	11.0522	10.7634	10.7678	11.1454	11.3545	11.2807	4.26651	7.81821	8.33894	8.12311	7.15266	11.4181	10.5892	10.3753	9.18426	9.46438	9.26412	10.0706	8.10595
H2BC20P	2.69623	3.81889	4.42271	3.523	5.3989	5.98007	-1.59624	1.97354	5.08429	2.66562	1.95288		2.31856	-11.238	2.51386		5.79612	-10.3573	2.83118	1.78601		4.56546	2.51088	-11.9976
H2BC5			4.05875	1.34113		1.8388	0.407662	1.16101	4.27318	1.64578	0.832788							0.0457524		1.51116			4.2932	-1.01161
H3-2	11.1345	10.7629	11.0569	10.8445	11.8715	11.9171	11.1599	11.6003	11.8223	12.3953	11.4808	3.9582	8.12774	9.28871	9.11267	9.4503	12.2867	10.5058	10.8593	10.8504	10.8834	11.4141	10.4043	10.0097
H3-3A	4.09707	5.1065	1.99259		3.63935	4.77754		4.47584	4.4189	5.33607							5.30355	4.70392	4.43017	4.1576		3.71184	3.98661	2.46722
H3C1	12.5533	11.8178	11.3062	11.961	12.9764	12.6287	12.5449	12.5806	12.8957	13.3597	12.8316	5.82696	9.74299	10.0848	10.9808	9.81354	13.1355	12.0662	12.2339	11.4769	12.3906	10.8627	11.7213	10.3245
H3C15	0.883909	-0.617325	-10.8281	-3.10308		3.03866		-10.4348	1.21121	1.36693	-10.8265						-10.6663	2.01319	-0.481332
H4C1	14.1283	13.1821	12.6189	13.482	14.7554	13.7976	14.3417	14.1519	14.3061	14.6923	14.5326	7.42506	11.0243	10.4738	10.4064	9.84647	14.7016	13.464	13.6215	13.0402	13.2756	12.2812	13.2617	11.7202
H6PD	4.83861	4.7218	4.21618	4.18306	4.81362	4.44153	4.20239	5.21627	4.69894	4.88238	4.82527		3.13643	8.9679	3.96129		5.38105	5.06341	4.98649	4.3171	5.04783	5.26501	4.4594	3.13294
HAAO	4.96431	4.95731	6.54529	6.12807	6.19376	3.71167	5.23359	4.25051	3.07432	5.31936	2.7842	-12.1115					6.97876	8.06344	7.60092	5.83687	7.71644		7.45283	3.4871
HABP2	6.61366	4.37		5.53425	6.33557	4.5845	6.09382	5.77727	4.44253	5.79251	5.27011		3.38885		2.07278		5.48598	4.36129	4.10461	3.74737	4.69191	4.49701	5.2439	0.87556
HACD2	6.32278			6.924	5.74761	6.18115	5.9272	5.46185	4.90004	4.52427	5.89259		-11.9141				5.82337	4.6179	2.77753	2.78773	-11.4917		1.12008
HACD3	3.87226	3.63421	4.12815	4.81967	4.65228	4.87612	5.38909	4.16121	5.11424	5.9081	6.10181		2.14279	1.28031	3.46129	7.06434	5.51871	4.84667	5.05352	3.50836	2.92854	3.0848	4.87786
HADH	6.33505	6.32971	6.30636	6.833	6.78354	7.25309	6.90636	6.62148	7.06948	7.60648	6.80684	4.20488	6.76445	4.23766	5.00742	2.87967	6.38361	6.11398	5.51376	5.69135	4.45017	5.30803	5.44736	4.24042
HADHA	8.23652	8.35372	7.24831	7.20749	7.52408	8.08651	7.07017	7.23733	8.89847	8.25479	6.8179	3.94872	4.96168	5.31374	5.49948	5.38496	7.19534	7.21612	6.8116	6.3872	5.64423	5.78234	6.37379	4.95994
HADHB	8.01249	8.21785	7.65123	8.35189	8.14743	9.00854	8.43896	8.64536	8.84369	8.18969	8.42193	-12.0629	5.58621	5.47124	5.99274	5.11357	7.92557	8.2528	7.79569	7.98985	6.76089	6.77045	7.03665	6.28918
HAGH	7.21318	6.87432	4.99396	6.55645	5.72323	5.20182	6.62001	6.33239	6.62879	5.45298	5.22911		1.48455	3.30591			3.99299	5.41773	4.44514	4.79886	1.19689	4.04245	5.36303	5.38793
HAL	8.71331	8.38793	7.91662	8.10523	6.99294	6.57483	5.74009	4.38504	5.46365	7.09105	4.62367	4.6812	7.26218	4.00198	7.25394		3.99621	4.23586	2.68091	2.70412	5.95051	1.15637	3.14591	3.17373
HAPLN1	5.58207	5.47112	5.62731	6.24746	5.21322	5.07487	6.16986	5.9957	4.67646	5.99545	5.93245		-12.3821				6.14739	5.39586	4.74823	5.46407	3.86123	4.55384	5.0875	4.1872
HAPLN2														2.55053								5.29409
HARS1	6.97592	7.19008	7.28531	7.46231	6.18548	6.26974	7.35356	6.33857	5.91365	6.61242	6.89485		5.00988	4.73376	4.84886		5.30013	6.26005	5.60842	6.85444	4.79924	4.97704	5.03135	4.26205
HAT1	4.53867	2.57489	2.82983	3.55518	4.56813	3.88736	5.09203	3.89876	3.69131	5.61595	3.71917		1.95061				1.65944	2.81775	3.69807	0.593016	-11.4917	3.93016	1.63457
HBA1	9.58823	11.9471	10.7986	14.1871	10.6095	12.0082	10.1713	14.5712	12.173	11.6358	12.6459	5.98112	9.21542	9.38058	9.43791	10.4302	12.6545	13.5565	13.4602	14.7393	12.0871	13.3454	13.7038	14.5434
HBB	9.36387	11.575	10.1412	13.6934	10.2834	11.5664	9.63194	13.6537	11.6741	11.343	12.4534	5.62431	9.20067	9.18158	9.63093	10.8733	12.0625	13.3007	13.0666	13.87	11.9637	13.0569	13.225	13.6964
HBD	5.10064	6.48241	4.97515	8.22521	5.6206	6.01129	5.60819	8.87926	6.24731	5.42804	7.21791	-11.4954	6.82836	3.20406	4.40102	6.36384	6.54922	8.23633	7.75945	8.74916	7.78972	7.81827	7.70923	9.02453
HBE1		1.17535		3.25533				-10.4348			2.33772						1.22541	0.555379	0.750141	-10.7809		-11.4873	0.728499	1.35686
HBG1	9.6567	11.1604	10.4272	13.5651	10.0748	11.2014	9.72534	13.9067	11.3596	12.5152	12.6464	8.86893	9.54642	9.88332	10.2708	10.9314	12.0138	13.111	13.0983	14.1202	11.3679	12.6816	12.9278	14.1766
HBG2				4.49041				4.19662										3.28444		4.38434				4.33542
HBQ1	0.0860134				6.57037
HCFC1	4.78868	5.44997	6.86417	4.95597	4.6458	5.47311	5.44343	5.38743	5.97638	5.31466	5.16749		1.73869	2.09754	5.76466		4.90061	4.46301	4.42953	5.77036	4.49805	2.6349	4.87827	4.01882
HCK					4.60947												2.39729	7.12383	7.01294	4.45753			5.98016
HCLS1		2.83036		1.64612	6.69586	3.91552	5.02688	8.54955	3.61506	0.832791	8.76435	-11.1637	1.0498	-11.0626	4.22053	-9.65214	7.87276	4.74627	9.58635	9.45052	6.95621		6.13418	8.43528
HDAC1	6.21122	5.83958	4.19642	5.33032	4.98147	5.03704	5.34195	5.26101	5.03693	4.83222	5.05522		3.6215				4.06522	4.43323	4.6611	4.8531	3.72151	5.30582	4.1088	4.74409
HDAC2	3.70835	3.86285	3.57289	4.47814	3.56343	5.43104	4.93566	5.16365	5.37595	4.86581	4.42043						3.32037	4.56495	2.80387	3.01035			4.98465
HDAC6	5.4245	5.59537	8.41565	8.60738	4.63689	5.52386	7.3099	7.09963	4.93524	4.16931	4.48227				2.89431		5.86875	5.21343	3.13406	6.26743		0.708169		3.73729
HDDC2	6.9597	4.84391	6.56779	4.17901	5.56701	4.06739	4.32724	6.66517	5.48658	7.37124	4.20879						3.37592	5.15579	5.53053	6.04308		2.39828	6.75828	1.40503
HDDC3	2.62187	3.48279	3.25711	4.19986	2.88704	3.05207	2.20908	2.36444	2.47467	5.00255	3.13283		0.0723132				3.84022	2.8711	3.72159	4.16615	2.388	3.5896	2.85847
HDGF	7.67168	7.16378	6.8183	7.22428	7.25604	6.8144	7.32555	7.39402	6.73615	7.56118	6.79687		4.00315	3.44975	2.77979	-9.81775	7.4899	6.99313	7.10819	6.35022	5.81203	6.07896	6.61539	5.30857
HDGFL2	7.08266	6.63909	6.53451	6.85733	7.42319	6.94699	6.94875	6.78198	7.07392	7.12065	7.09422		2.20776	4.17524	1.89705		7.2233	6.65541	6.44226	6.4868	5.94277	6.39526	6.77916	5.63082
HDGFL3		4.21684		3.15375	4.20226		-0.929861	3.52459	4.6438	4.37884	2.01957						6.84452	4.44225	4.52801	4.99875	3.60749	4.01657	5.69737	2.21442
HDHD2	4.3329	3.7675	4.56113	4.47777	3.50335	2.30959	4.18609	3.86118	2.84382	4.52653	3.11435	8.85059			-12.0147		3.76731	3.45951	4.09894	3.90774	1.89918	2.19204	4.22417	0.483863
HDHD3	2.94868	3.15471	6.8851	5.52553	3.09987	3.72104	6.80079	5.28687	3.26202	3.85254	5.47108							2.86128	2.32419	3.56667		2.10682	1.51902
HDHD5	4.18217	4.43513	3.71003	6.96021	4.69345	4.48716	6.12237	4.66479	4.53132	4.54753	4.61998		1.89542		2.28731	-10.5236	3.28976	4.74833	3.84561	3.92462	-11.4917	3.86421	9.84108
HDLBP	4.55557	4.74776	5.26493	4.4825	5.18037	4.67089	5.57254	4.87056	4.2816	4.66996	4.81772	1.83183	1.71894	2.79299	1.90218	-10.3044	5.06852	4.2059	4.8633	3.35777	4.28631	2.82682	4.55479	2.55699
HEATR1	2.73846	1.40051		2.08586	3.03622	5.3403	1.46404	2.13813	2.72571	3.50397	2.21618	-11.2942					0.238117	4.19624	1.44348	4.81079
HEATR3	4.09689	4.75045	2.9586	3.26868	2.56646	3.65495	3.05633	2.66318	2.64179	4.34618	0.649522	1.06619			-1.10228		4.86259	5.22122	5.139	1.2456		-0.291187	3.75939
HEBP1	5.9416	6.50334	6.39281	6.8607	6.85073	6.51633	6.98914	6.886	6.35578	7.19074	6.4494		1.64868		6.16054	1.8097	6.72552	6.80135	7.05537	6.42479	7.04602	6.00786	6.74863	5.97388
HEBP2	6.49885	5.22064	6.80422	6.28324	8.90594	4.79286	6.31079	5.97458	9.23179	9.31845	6.16762		3.61223		-12.0155		4.52988	5.18487	5.16979	5.00351	4.55431	4.02123	4.79704	4.11844
HECTD1	3.33894	3.89193	5.45931	4.3269	1.57492	3.76493	3.73058	5.17477	0.0617373		3.37174	6.04099	3.3754			-10.4889	5.31765	2.7313	0.435119	2.48668			1.97409
HECTD3	4.37896	5.6643	5.59076	6.98148	3.29528	5.23939	6.99263	8.84826	3.98558	3.8307	8.95501		11.5991	10.7888	12.8016	11.8461	3.81189	5.15109	4.57654	10.5128	-0.118285	1.70217	2.27328	10.9752
HERC1	10.0457	7.60205	7.48936	6.57968	6.73741	2.19272	6.32229	5.19908	5.72327	5.29317	5.07243	10.4813	5.38429
HERC4	4.08449	4.27326	4.20979	4.23562	3.95487	4.35493	3.37321	2.75862	4.07298	4.37172	2.92842	3.4988			0.265705		4.11436	4.17941	4.09122	1.24836		2.54767	4.06011
HERPUD1					3.60077						3.48377
HEXA	4.84801	4.90842	4.63105	5.5398	3.67249	4.31251	5.16685	5.50989	4.28513	5.51818	5.07044		4.65713		1.59431		4.50747	4.86468	6.14678	5.52727	1.82371	2.58025	5.63394	5.32207
HEXB	7.16408	6.83233	6.97231	6.48209	5.85173	5.10248	5.67324	5.647	5.17278	6.42066	5.2132	1.21698	5.16428	4.59144	5.03704	2.44397	6.54868	6.25769	7.33967	6.20955	5.75733	5.57011	6.51115	5.68589
HGH1	6.26474	6.88218	8.03834	3.71156	3.03544	4.03277	3.81143	3.01065	3.95987	8.41667		2.86352		0.301074			2.25789	2.48636	2.47976	1.99325		2.20631	0.571266
HGS	5.7447	5.13025	4.23419	4.81986	4.64517	3.18226	4.86622	4.45325	7.31676	3.67222	4.23372						4.62029	3.49282	3.32032	3.61863	3.35121	2.68815	5.26531	0.324128
HIBADH	4.15876	4.04533	2.45386	4.02341	4.9229	4.20013	3.99757	4.28603	4.28671	5.3541	3.15623				2.72036		5.86375	5.05371	5.12802	4.86346	4.32703	3.84632	5.14113	4.43554
HIBCH	4.97196	4.8484	3.10782	4.6443	4.79906	4.7609	4.63794	4.90271	4.47509	5.34166	4.20523				-12.0173		5.48273	5.30148	4.25191	3.29601		2.68369	3.16806	0.0678499
HIF1AN	3.42463	4.72527	4.08254	2.26604	2.2586	0.527928	8.27637	4.49451	6.42093	3.00514	8.24647	3.03775	9.71838	1.95796	6.348		5.71861	4.88871	5.17315	9.42248	4.91581	-5.33389	2.92016	3.83838
HIGD1A	1.88895	4.43698	4.51709	3.83473		2.80154	3.34841	1.36084	0.696903	3.0867	-10.8265		1.21307					1.23421	2.01412				-10.7764
HIKESHI	3.69037	3.25666	3.024	2.41074	2.47577	1.33346	3.83195	3.51295		1.28911	3.39668						1.93537	1.99871	0.793836	2.13254	-11.4917	-11.4873	2.14878
HINT1	6.81527	5.80851	6.42447	6.09555	6.79991	5.96136	6.61052	5.71984	5.60844	7.07052	5.5183		-12.4199		4.13103		6.1576	6.56413	5.81956	6.2376	5.68877	6.16894	5.72881	4.75933
HINT2	3.98893	4.39006	3.02467	4.2223	4.14895	4.69283	5.32267	5.2157	3.94724	5.28148	4.86814		1.4841		2.54723	2.29003	4.65052	5.18197	4.52279	4.38965		4.42795	4.29626
HINT3	2.85383	3.18716	3.52117	3.42993		2.22455	5.49465	5.54185	3.95226	3.19981	5.07561			0.958301			1.48765	2.79129		3.94017			-0.119395
HIP1	5.3407			5.7198	5.50915	3.96772			4.0134	5.73813							4.72608	4.18607	3.55385	4.76475	3.35572	2.34275	4.86178
HIP1R	4.64777	5.57002	5.85385	4.68534	3.20199	4.24304	4.31229	4.88833	5.30254	3.78483	4.40907		3.21988	6.62416	-0.54617	-10.0407	7.66791	2.92126	2.4126	7.81232			5.26041	3.20635
HK1	6.29638	7.83357	6.62341	7.30861	6.77969	7.95646	7.47731	8.0359	7.7509	6.85447	7.53269		4.23282	4.33815	3.31643	2.93324	4.82743	6.58935	5.86828	6.16432	7.80927	5.71753	5.65392	4.67995
HK2	3.84568	3.67724	3.44067	7.20048	3.38652	2.38932	7.53748	4.15199	8.06492	3.41379	3.18936		-0.498944			2.92254	4.04884	5.04856					4.04113	1.53456
HK3	4.03015	4.13897	1.37887	3.43893				2.29889					2.59981						3.42834	3.04091		1.97904
HLA-A	7.46102	6.11157	5.54089	7.6798	7.71094	7.76846	7.23062	7.45918	7.19583	6.89441	6.10472	-12.1399	5.76217	5.84673	6.05187	6.16463	6.86136	7.18178	7.07716	7.87548	5.73907	5.28261	6.49863	5.67705
HLA-B	8.01262	6.90188	6.07482	6.58687	8.17285	7.71325	6.97149	6.79163	7.12033	6.64179	5.61002		5.421	5.08746	4.01925	3.70103	7.76377	7.29937	6.7843	6.79812	6.55366	5.76266	5.55184	4.30157
HLA-C	7.0817	8.22083	8.1591	8.28655	4.85094	8.52168	7.18723	7.5576	7.88388	7.60684	7.33401	7.15925	7.99677	7.19455	7.68506	6.06828	6.1021	7.5328	5.33635	8.23742	8.29531	6.89351	6.92029	7.16626
HLA-DMA					2.7297					1.96919							3.26648	4.05517	3.45476	1.43381
HLA-DMB			2.60392	2.27404		2.44247	2.97115					1.48101					4.1517	4.81638	6.35403	4.85507		3.29607		4.69088
HLA-DPA1	3.4575	3.0886		4.34891	4.22122	2.78302	4.68641	3.39566	2.77003	3.51265	3.47613		0.347636		3.49535	-10.5249	4.76883	6.07009	6.275	4.52855	2.6469	4.6901	5.10091	1.40364
HLA-DPB1	2.5197	2.24678			4.23222	3.41115	5.89305							0.0914549	5.60654		5.09384	4.58118	3.42725	4.51293	0.920886	2.81758	4.11054
HLA-DQA1		2.7762					1.61812		1.45525								4.88486	5.14515	4.81946			1.14733
HLA-DQA2	5.35454	5.71292	4.73598	7.39751	6.53528	5.9783	6.42136	7.14908	5.22756	6.0272	6.34374		3.06194	3.3168	5.44929	3.58853	7.50205	8.08289	7.62267	7.87609	5.60527	6.60056	5.93367	5.51494
HLA-DQB1	0.745746	6.31273	3.69463	2.94506	4.96655	5.09224	4.2148	3.67201	4.17665	6.62317	2.68206		-0.928287		4.47344	1.69913	6.64194	7.08649	7.22255	3.45159	6.93655	6.66632	4.94896
HLA-DRA	2.4621	3.88825	3.07596	3.96265	6.09956	3.63988	3.80424	4.90921	3.35573	5.09139	3.8871	6.06991	-12.3657	-11.9976	3.8735		7.13989	7.21719	6.38557	6.12441	4.68575	5.34185	5.12804	3.89039
HLA-DRB1	3.95778	5.03502	6.90982	2.92584	5.70479	6.2582	4.99678	4.59477	5.24854	5.19213	2.83742				3.98625	-10.5241	6.13089	8.66749	7.47244	6.8462	4.76058	6.73271	6.18977	2.47196
HLA-DRB3					5.46143												6.81179	6.32528	3.7265	5.21898		4.17723
HLA-DRB4				3.34719	4.5355			3.42305			3.4985						4.37954			4.95729	2.79577			2.01154
HLA-DRB5	6.25818	5.38571	2.86566	5.14145	6.85595	5.13643	3.35674	6.98927	3.58419	-10.3779	5.05838			1.6792	2.5308	2.86363	9.65679	7.22727	6.84141	7.66799	7.1728	5.53031	4.95652	4.46263
HLA-F	4.17659	4.16152	3.02845	1.50057	3.80184	3.03916	3.94716	3.09008	2.95654	3.81949	2.27576						3.96499	6.59751	4.74058	3.08696	5.3394	6.27213	5.26245	-11.9976
HLA-H	4.3369	4.88946	3.16965	4.60856	4.66307	5.09878	4.7203	4.02815	4.86966		4.00197						5.58493	5.22116	4.04569	5.90607		4.30725	2.80616
HM13	5.34382	4.63334	4.32864	4.30987	3.95451	2.39895	6.37316	4.02202			2.09835		2.16031		2.91954		5.05728	4.24002	3.85475	-0.0490794			2.8485	0.896341
HMCN1	11.1775	12.2841	12.3144	12.1289	12.8532	13.1277	12.2646	11.9469	12.5805	12.3824	11.3273	6.56297	8.0061	8.22361	9.78086	10.2185	14.4295	14.3054	14.9919	14.1482	14.8582	14.0619	15.0015	14.6196
HMCN2	-2.11406	2.24361	1.59965		0.882295	2.04491	6.8993	8.39533	-10.727		7.11901	-11.3446					1.10494	3.2841	2.88783	6.05803	1.0771	2.70848	4.44618	1.28626
HMGA1	7.21868	7.7128	7.41919	6.41505	7.4071	7.57873	7.24491	7.57085	7.36429	7.66591	7.17292						7.13484	5.94952	3.10824
HMGB1	8.36294	6.81846	6.10988	9.0417	8.90696	7.60588	7.65459	9.91094	7.91719	7.91971	10.0261	1.95833	6.08066	2.63309	-11.9401	1.18114	8.78302	6.37963	6.97435	8.35951	7.65674	6.29191	7.06255	2.90129
HMGB2	7.41293	6.94645	5.63355	6.5646	7.17118	6.97499	6.39235	6.27992	6.5976	6.65425	6.41107		3.1045			-10.4146	6.65951	5.57256	5.88209	4.43341	5.45458	3.84497	5.53814	3.85438
HMGB3	3.73801	4.41343	5.10651	6.04605	3.71682	6.49695	4.93623	6.69908	7.52186	4.413	6.6438				2.7147		4.9605	4.13143	4.92853	6.13349		5.57716	6.91229	4.24005
HMGCL	3.75136	4.06843	3.69305	4.4626	4.48745	3.2347	5.21301	5.41091	3.94621	4.3233	4.90892	-12.1349	2.2822	-0.0789753	4.40624		4.00138	4.88023	4.90583	4.62807	4.219	3.42103	4.39101	4.02963
HMGCS1	6.55504	7.79332	7.5045	4.4991	5.39431	3.53776	4.90615	3.48847	3.25505	4.22595				1.89552				4.01924	3.62116	6.37525			3.70212
HMGN1	2.70118	2.11215	3.54556	1.57025		3.37225	3.88206	2.18226	4.72297	2.58182	1.25508							-1.31414		0.918258			4.68863	-11.9976
HMGN2	6.57982	5.89098	5.97042	5.59808	6.09084	6.60091	6.51483	6.5615	6.47252	6.72695	6.58791						7.32735	6.12734	6.65604	5.10138	6.30016	4.45409	6.85084	3.80613
HMGN4	4.75684	3.88431		4.11246	5.24378	5.06421	3.65746	4.10742	4.25299		4.96765						6.92117	6.71841	6.81096	4.90908	5.98096		5.76873	2.71573
HMGN5	3.01759	1.72853	2.17544	2.79713	3.41931	3.35393	2.19768	3.55094	-10.727	-10.3779	2.32675						3.42996	0.818117	0.30883				1.03884
HMOX1	5.37094	4.97448	5.88167	4.70459	9.33983	2.70867	4.94744	8.23218	5.48118	6.79504	10.5344	6.97711	3.22413			4.98367	4.54452	5.02996	4.40566	8.66908	10.5092		3.81649	4.91022
HMOX2	3.80186	2.94337	4.14917	4.02119	4.48637	4.16182	3.00566	3.0499	3.92897	3.89902	1.89568		6.01274				3.70281	4.54355	4.49564	3.13914	5.78717	4.19831	3.66403	2.15502
HNRNPA0	6.72416	5.89286	6.01579	6.3757	6.69263	6.46378	7.22214	7.26566	6.27137	7.60028	6.86803		2.52651	1.86697	4.91008	-9.62579	6.70847	5.68332	6.80997	5.90402	4.95265	2.99432	6.43017	3.95831
HNRNPA1	7.80291	7.43093	7.7055	7.63461	8.49199	7.69208	8.73829	7.92677	7.44368	8.42246	7.66732	2.33332	4.96098	4.54641	5.37618	3.56818	7.64904	6.50229	7.06275	6.15729	6.74921	5.31103	6.78302	3.67824
HNRNPA2B1	9.17398	8.69462	8.64894	9.17202	9.72723	9.22361	9.92867	9.6887	9.29462	9.41172	9.44955	1.20217	6.16504	5.23147	5.67458	4.82873	8.96878	8.36133	8.71826	8.43716	8.15089	6.36155	8.50643	6.32601
HNRNPA3	8.63309	8.42964	7.63237	8.13629	8.96482	7.53242	8.2322	8.40998	7.57851	8.01351	7.59006	-4.56667	5.1673	5.21195	4.97645	4.58372	8.42823	7.45499	7.69281	6.81718	7.25309	5.82111	7.30499	5.30387
HNRNPAB	7.11539	6.47117	6.33434	6.71161	6.45858	6.4958	7.61504	6.99445	6.38852	6.96453	6.83074	-3.07823	1.57347	2.37029	3.67586	-10.5228	5.32959	5.10724	5.23618	4.63314	3.06563	2.43303	4.92499	3.07372
HNRNPC	9.75342	8.8727	9.39686	9.58573	10.1294	10.0099	10.2622	10.1849	10.1343	10.3397	9.92897		8.03834	5.40631	6.13253	3.33443	8.90185	8.99588	8.67556	9.00206	8.14379	7.77621	8.84043	6.95296
HNRNPD	8.36488	7.54907	7.26725	7.96466	8.98335	8.48333	8.69405	8.87381	8.6078	9.30575	8.80876		4.15776	5.61381	5.6951	4.09922	8.66419	7.93331	8.72284	7.47218	7.59866	6.48357	8.25417	5.89679
HNRNPDL	6.65366	5.71885	5.6659	5.78869	6.77883	6.4107	6.93495	6.69136	6.52848	7.38535	6.65889	-11.6823	2.77472	2.09133	3.91353	1.52635	7.06727	6.04229	6.87343	5.15597	5.17602	3.80118	6.07161	6.00362
HNRNPF	7.09074	6.55413	6.50967	6.80856	7.77771	7.53788	7.65225	7.7403	7.55186	7.81903	7.20104	-12.1386	3.6785	3.45685	3.78442		6.57003	6.35761	6.36965	5.99257	5.53873	4.65776	5.74434	4.827
HNRNPH1	8.0974	7.56434	7.22983	7.74333	7.88708	7.94696	7.73707	8.04451	7.79203	8.0406	7.20922	4.47445	6.01586	5.70536	6.76879	6.08755	7.69295	7.36693	7.31727	6.6628	6.48406	6.50054	6.65901	4.42993
HNRNPH2	6.38535	6.12712	5.5381	6.36329	5.41299	6.24326	6.64467	6.37077	6.13413	6.00972	5.60719		5.52714	5.67522	6.07323		5.55562	5.41785	5.37505	5.60294	4.81403	4.02107	4.3984	4.20023
HNRNPH3	7.54555	8.07425	7.03656	6.53583	7.32019	6.76702	6.19979	6.29506	6.34806	6.6352	5.64811		5.4752	1.84275	4.79108	4.45385	6.97422	5.94623	6.27613	5.59892	5.76421	5.09271	5.99619	5.25104
HNRNPK	9.43684	8.15646	8.55829	8.46232	9.38504	8.86275	9.13668	8.80249	8.47692	9.38418	8.47282		4.63141	5.02772	5.67363	4.68473	8.10346	7.61599	8.3615	6.81624	7.4682	6.5247	7.95806	5.54665
HNRNPL	6.90527	7.12514	7.13958	7.40868	7.37108	8.05319	8.09735	8.14589	8.00995	7.90498	7.54302		6.76107	4.60995	5.69214		7.35015	6.74056	6.89997	7.1109	6.23742	5.97216	6.64344	5.11895
HNRNPM	8.68081	7.86968	8.07521	8.22632	8.71384	8.30438	8.78922	8.76266	8.31718	8.88562	8.33637	5.92339	5.40071	5.47661	5.02964	6.58447	8.47895	7.35561	7.83004	6.97904	7.41654	5.40633	7.29596	5.47027
HNRNPR	6.85293	6.71076	6.052	6.2599	6.70678	6.6907	6.52636	6.59661	6.9044	6.80019	6.48528	-3.22185	3.00595	6.00236	4.94444	3.61674	5.93635	5.96826	5.81763	4.76247	4.42081	3.46672	5.36552	5.26071
HNRNPU	8.91142	8.70285	8.47011	9.17623	9.49982	9.60486	9.41894	10.1429	9.66463	9.80154	8.8976	6.49003	6.50162	5.71489	6.01955	6.50175	9.33399	9.9652	10.3105	8.15132	10.6464	9.87233	10.4985	9.26365
HNRNPUL1	5.62755	6.24721	7.68139	6.76848	6.02359	6.64884	6.62376	7.30567	6.94783	6.47972	6.79805		3.28798		-11.3241		5.99843	6.03431	5.8925	6.34404	4.38037	3.94921	5.60714	4.06142
HNRNPUL2	7.06118	6.81508	6.13522	6.79814	6.96694	6.75401	7.26159	6.77567	6.76378	6.99286	6.78702	2.40074	3.18907	3.57238	3.97192	5.6039	6.83092	6.4693	6.59218	5.34477	5.9559	4.72282	5.9645	2.05649
HOOK1	1.58861	3.40378	2.71396	3.65634		3.14035	8.163	6.66989	2.66725	3.014	7.53159	4.92461	6.6565	9.23723	9.47665					8.43247
HOOK3	5.46707	6.03615	5.94906	4.48763	4.64575	5.45676	1.99701	3.05036	2.76133	4.5963	5.13381			5.30386		3.46704	5.67971	6.34129	6.27776	4.1138	6.91716	4.8755	6.27133
HOPX	5.67623	5.34777	5.6593	4.50905	3.43937	1.18802	3.5244	2.06111				7.89352						6.58925	7.638	3.95282
HP	2.57377	8.7576	8.09512	5.57302	5.52401	9.80579	7.8001	6.04223	9.83066	8.98598	5.90658	2.26299	7.07205	6.24364	6.95037	0.823873	7.79838	10.7936	10.5123	9.0186	8.12849	10.7426	10.5723	8.88662
HP1BP3	7.6237	7.61919	5.92497	7.96027	7.87658	7.63655	8.14682	8.31116	7.79335	7.96475	7.92843	4.73912	4.14843	4.99439	5.24308	5.01187	8.45178	8.04313	7.89471	7.56872	7.6533	6.8734	7.77354	5.72486
HPCA	3.4536	1.58669		3.64414	3.67199	2.35517	2.54931	2.49459	1.53247	3.76726			1.18314				5.74534	4.87689	5.37195	3.23143	2.31358	4.49498	5.37164
HPCAL1	3.00973	5.35695		2.91702	1.00644	2.1772	2.98997	2.33832	2.19645	3.89463	3.42167						3.85665	3.29297	3.38944	2.38447	2.3322	2.97959	3.59945
HPF1	6.71052	6.42112		6.49578	4.70823	5.50082	5.65255	4.70843	7.8869	6.88429	3.38717			14.4939			6.60579	5.7908	5.54785				2.67497	12.7287
HPGD	6.36211	6.26839	7.19434	5.89155	3.4593	3.68671	5.58378	2.77928	4.00296	4.87578	4.36121		1.21051				5.32814	5.28461	5.34195	4.53969	4.17814	3.44651	5.73853	0.920296
HPR		4.39053	1.40029			6.13412	2.85731			2.45052	2.84986	7.67913	2.96252		4.67368	4.38665		9.87526	8.44677	3.90819		5.75837	8.53045	4.0515
HPRT1	5.11628	4.69555	5.00402	5.42612	5.5443	4.19747	5.94797	5.3833	4.15484	6.05519	4.85956		5.46589		2.76142	-9.84835	5.10886	5.61911	5.49405	5.41669	4.71381	4.52818	5.03647	4.99107
HPS3	3.86365	3.22326															5.68141	4.04714		4.71691	5.86047	4.51397	3.8988	-11.5465
HPSE	5.3065	3.85858	6.51991	3.2375			3.3201			1.27339			3.07042
HPSE2	-1.80269	0.210644					0.399623								3.45215		-10.6663		4.69131	2.3974		2.36612	4.8386	4.41612
HPX	7.07541	7.73522	6.87984	6.37696	6.26454	7.32605	7.49169	6.40193	6.89205	6.6611	6.448	5.38718	7.64875	5.73864	7.43805	5.31732	9.1288	9.02681	9.89286	8.65625	8.53832	8.57787	9.60238	7.85906
HRAS	5.98893	4.40914	5.35693	5.55181	5.37842	5.51061	6.18523	4.63287	3.99146	5.00461	5.38216	-12.16	2.45565	3.48479	2.26141		6.43329	5.19972	6.07171	4.12381	5.85886	4.34793	6.17258	1.03442
HRG	3.92624	5.41711	4.18451	6.72295	4.62228	5.76086	6.25192	4.59441	5.58189	4.59427	4.79686	5.26638	3.56359	2.56755	3.86555	-10.5583	6.83429	7.67964	7.42231	7.46643	6.64735	7.26994	7.40421	6.99819
HRNR	4.3799	4.16776	6.95039	4.42337	6.18129	6.94752	5.55344	4.64788	4.97905	6.08358	5.84285	6.39872	6.8715	6.847	5.89008	6.97112	5.35551	5.1082	5.8883	4.16625	5.3615	5.51187	5.35765	7.17307
HS1BP3	5.00864	4.99478	5.92043	3.95529	6.35814	5.45403	4.63946	4.38457	5.36626	6.46234							4.66755	5.14829	4.79861	3.72723		-11.4873	4.4549
HS3ST6								4.94818	5.21139	3.94541	4.74063		4.05603	4.98941	7.18161	4.96417	5.31984	6.59405	6.50275	4.61052			5.56937	2.70723
HSD11B1	4.12963	2.2598	1.27897	2.81356		1.41461			0.446307	-10.3779								1.41502	2.04962			-11.4873	2.61914
HSD17B10	7.21898	6.93098	7.25843	7.30612	6.87766	7.24634	7.82737	7.31717	7.03616	7.24391	6.85517	-12.0584	4.70011	4.1564	4.70617	6.539	6.45913	6.62343	6.5617	6.63163	5.21593	5.28263	5.74685	4.62395
HSD17B11		3.37522			1.97997		2.39901			-10.3779	3.10994		2.99498		4.28179		5.30275	4.3592	4.45392	5.48835	2.46522	3.23013	4.26759	0.992213
HSD17B12	6.09134	7.39771	6.15277	6.86178	6.2369	6.29164	6.42414	5.73917	6.52653	6.72223	5.22356		2.46538	2.42443	4.48084	3.82652	9.23162	6.31592	9.19729	5.82537	7.8767	6.23462	7.02435	4.7445
HSD17B2	-2.49681	-3.05803	-0.599984	4.77105	-1.58611	-1.14222	6.80363	6.59873	-10.727	1.38686	5.41289		2.57334	2.42027	0.684627		1.37907	0.409709	-2.0901	4.58252	-11.4917	-11.4873	1.69666	0.206979
HSD17B4	7.98813	7.75726	8.08966	7.40177	6.45354	6.56437	7.65562	6.2933	5.85479	6.64587	5.79704	-1.86194	5.77115	4.5514	5.97138	3.88793	5.32781	5.57267	5.37848	4.1912	3.69352	4.19431	4.39613	2.02787
HSD17B8	6.36241	6.99906	5.7886	7.03434	6.47518	7.64074	7.04312	7.65322	7.38434	6.99504	7.345		2.98819	3.47513	4.30241	3.41083	4.70983	6.02635	4.4561	5.7823	5.34724	3.54981	3.76481	3.84448
HSDL1	0.910267	0.933206	2.73513	-10.5255	1.86451	4.04987			2.19057	2.09711		5.31163	1.58843				-1.57368	1.01595	-0.425009		2.39196
HSDL2	5.36526	5.8734	5.76321	5.00588	5.16795	5.56527	5.92794	4.61973	4.79552	5.74864	5.45911		10.4405	0.418419	2.83183		4.74698	4.63652	4.22791	3.80679	3.42593	3.47363	4.63976	2.66847
HSP90AA1	8.25194	7.444	7.8073	7.31953	7.67929	7.39317	8.38918	7.84872	7.25543	8.14044	6.99043	0.89793	5.79699	5.45281	7.2099	7.87461	6.81283	7.09893	7.03202	6.76007	6.22617	5.79947	6.88677	5.64306
HSP90AA4P	1.92422	2.02494	2.91932	3.31763	0.406652	2.11999			2.61437	0.0806751					2.0772		1.87218	1.48922	-0.19434			1.93609	1.90097
HSP90AB1	8.51512	8.8401	9.21791	8.66383	8.76359	8.79123	9.45787	8.91292	8.4946	8.96153	8.4505	2.93768	6.61122	6.41232	7.10909	5.47886	7.70718	8.14487	7.97614	7.79536	6.90002	6.05331	8.03599	6.73334
HSP90AB4P	-10.7831	0.188201	2.9008	7.28093	1.66699	1.5571	7.23618	7.7737	0.957751	3.59091	9.1829		8.55099	5.60282	9.47394	3.71114	-10.6663	1.94465	1.73704	9.73176	2.98226	0.831979	2.17101	8.98661
HSP90B1	7.21975	6.69871	7.16334	6.95605	7.13083	6.66543	7.24561	6.41602	5.90343	6.87264	5.61319	-0.392072	4.2824	4.03429	4.97845	5.29861	7.05577	6.87354	7.408	6.68433	6.26981	5.70296	7.04629	4.8916
HSPA12A	2.42952			2.3571	4.21533	2.81294		5.17718	0.432622	4.93017	3.43162	5.42002			3.23877		6.20395	4.93775	5.35704	4.89176	5.62564	3.93779	5.53532	1.87728
HSPA12B	8.87859	2.70124		-0.518426	5.0777		5.6924	-0.198102		1.79736	1.51965			-0.0764092	5.20304	-1.31023	6.17798	5.26509	5.38463	5.0553	6.00547	5.00652	5.51956	3.75204
HSPA13	0.395959						-10.2456												1.04166
HSPA14	7.00874	4.20196	6.19864	4.05781		5.70482	4.50009	4.57639	6.04235	5.59093	6.31869	9.8001					1.86459	5.15068	6.30604				5.70427
HSPA1A	11.1009	11.2293	10.4155	11.1499	11.0724	11.4231	11.0725	11.2991	11.2205	11.1614	10.8948	3.10848	8.2672	8.59108	8.24789	7.80016	9.6306	10.4065	9.12691	9.42116	8.983	9.03742	8.89704	8.03798
HSPA1L	7.10757	5.73183	8.19291	8.47831	3.1689	6.76153	7.79624	5.29086	6.54533	6.13155	6.27144		1.59476	3.25082	2.82887		5.41322	6.97894	7.06482	7.30626	1.77993	6.38513	7.17203	1.8355
HSPA2	9.96092	9.35528	9.90855	9.71564	9.72156	9.66474	10.3848	10.065	9.20276	10.1817	9.43193	4.82842	7.79007	7.25221	7.83871	7.20719	9.13526	9.10071	9.36637	9.03762	8.24905	7.94639	8.90375	7.8119
HSPA4	6.27841	6.08255	6.49548	6.86425	6.12257	6.20281	7.05444	6.49439	5.77987	6.271	5.44271	6.59189	3.46475	9.61125	10.1898	7.27176	5.27527	5.94574	5.39932	7.26659	4.40642	4.85973	5.65494	4.66052
HSPA4L	4.41471	5.13023	5.00417	4.81193	3.73403	4.68028	4.90563	4.19497	2.81741	3.35528	5.10789		3.73899	3.46765	4.13296	-10.1151	6.71514	3.48399	3.63712	4.06172		2.58304	4.21628
HSPA5	8.24811	8.16364	8.98347	8.23381	7.77551	7.73821	8.6863	7.94633	7.66215	8.15326	7.27365	3.32171	6.93396	4.39954	4.84385	4.42073	7.7867	7.77726	8.24078	8.00746	7.59755	6.78653	7.91558	6.75065
HSPA6	5.52401	5.67357	5.29661	5.28451	4.74007	5.95613	5.33573	5.75692	5.81094	5.79591	5.20057						3.58543	5.41097	4.41007	4.03195	4.64193		3.65845	4.4752
HSPA8	8.00477	8.99169	9.44942	8.93164	7.83095	8.60372	9.61448	8.90717	8.22905	8.99359	8.25998	1.60495	6.88996	5.83325	6.20182	4.79208	7.24165	8.14736	8.29465	8.10675	6.92653	6.78074	8.12495	6.69022
HSPA9	7.11067	7.05717	7.27489	7.38931	7.40325	7.66114	8.02018	7.56392	7.36092	7.98715	7.03085	2.0967	5.44149	4.50583	5.15529	3.64462	6.55871	6.80144	6.77889	7.11517	6.2392	6.312	6.8609	5.96525
HSPB1	12.3671	11.9467	12.2262	12.2636	11.1885	12.2029	12.4262	12.322	11.6751	11.6837	11.6292	5.50155	10.1743	9.13312	9.8428	9.54082	9.5643	10.4642	9.08326	10.0123	8.72702	8.89777	9.08962	8.79325
HSPB6		2.83777		5.59939	2.10433		9.48233	8.13883	4.18774	1.66524	5.37649				3.5968		5.80927	5.20824	6.47338	4.40124	5.43384	5.43997	6.34345	4.50022
HSPB7	2.7245	3.57062		3.13193	5.94893	3.69234	3.43639	4.54943	4.71247	4.60225	4.78397	-11.2843	5.85977	5.65031	8.17823	5.9594	7.7739	7.15792	7.94558	7.30585	7.4482	7.57823	7.49188	5.71751
HSPB8	6.17169	6.06925	6.76525	6.28979	3.68045	3.25281	5.89876	4.88323	3.90299	4.10471	4.84801	-12.0629	3.31371		-1.45577	5.12564	3.72868	2.39798	1.60122	5.28897			1.23965	2.30994
HSPBP1	4.51035	3.37214	5.39584	5.31125	4.18917	4.76804	5.24732	3.47948	2.78953	4.53398	4.35844				1.64928		4.51593	4.0532	4.61623	3.87666	2.16425	3.42974	5.22186
HSPD1	4.52896	7.95097	8.27185	8.4752	7.80673	9.01827	9.48186	8.97565	8.67986	9.61857	8.58342	-12.0009	6.04849	4.89881	6.57174	5.50401	8.67169	7.82922	8.72908	7.7903	8.71609	7.17456	8.0438	6.4021
HSPE1	7.38239	6.30905	5.42689	6.36764	7.2616	5.93476	7.38645	6.92104	6.27592	7.65999	6.95379	-12.063	5.1359	1.94058	3.97631	-10.5331	6.21326	5.84754	5.61099	5.47558	3.82706	4.46839	6.02076	4.45139
HSPG2	6.90528	8.1292	3.54144	4.86136	7.84333	6.93688	6.04631	7.35132	7.53336	7.59894	7.30955	4.74034	8.98046	9.0179	9.87712	9.37593	9.8716	9.65296	9.24296	9.55499	8.9663	8.36943	8.67487	8.37265
HSPH1	4.3873	4.24104	4.55278	3.76779	4.46476	3.08022	5.12487	3.43116	2.94017	5.16422	3.56192		3.05304	-11.9926	3.40893		4.25265	4.63514	4.2129	2.2571		3.63475	3.79505	2.76465
HTATIP2	4.14305	6.58136	4.84312	4.73252	2.81591	3.11588	3.65813	3.02571	3.40388	5.13976	6.18794	5.30781		6.48422	6.3242		3.49603	2.54361	3.19637	6.36333		-11.4873
HTATSF1	2.82397	3.18252	-10.8281	4.14778	2.77278	3.54678	2.53514	2.51805	6.00081	3.94458	3.06034		4.55931		10.187		3.35248	2.97732	1.46654			1.46334	4.55358
HTN3					-10.7383	11.2427															3.89594
HTRA1		-10.5106					-10.2456	-10.4348			1.59722		3.52693		2.86534			-10.3573	2.86943	2.92026		2.38074	3.10187	3.73359
HTRA2	8.0793	8.24737	5.07013	4.15639	5.43461	6.62957	4.38195	4.32148	4.63593	5.72353	4.75522		4.83252	4.70896			6.48953	7.60869	10.1955	4.45173	-11.4917	2.69745	7.8756	5.1035
HTT	2.50555	2.68405	3.33675	3.16624	2.93826	0.938525	3.8569	6.38479	0.513165	1.71586	3.13026	2.38211	3.9838		1.01865		1.85761	2.71606	2.65331	3.75935	5.14195	2.44835	2.26644
HUWE1	6.3116	5.71131	5.28829	6.06274	5.36418	5.46608	6.01842	6.06468	5.20577	5.42933	5.07275	4.55499	2.01355	2.4059	2.34473	4.2296	5.09008	4.72756	4.70179	4.70661	4.77434	3.96236	4.33514	3.08845
HVCN1					3.82495			0.537017									3.58655	4.01239	3.40533	3.45761	2.0507	2.03838
HYI	6.1527	6.02012	1.9028	6.39124	1.84888	-2.21255	4.37841	3.91577	1.85641	3.29826	4.25153	7.59153		9.11009	8.05841		2.98896	5.29502	4.39851	4.57073	-3.30105	1.1879	3.92639	2.74183
HYOU1	5.76798	5.9932	4.62289	6.38055	4.6443	3.67207	7.76866	7.19991	3.68249	3.96392	6.2728	1.0333	3.69465	2.69758	4.15619	4.04864	5.04984	5.21182	5.08073	6.34086	3.29105	3.27981	4.72341	4.65363
HYPK	4.98844	4.68092	3.17927	4.16036	4.01703	3.9751	3.94099	4.27122	3.51358	4.89817	3.18676	-12.1244					3.57262	3.83319	3.68052	1.35816		-0.365184	3.22713	0.0300323
IAH1	5.52573	5.77737	4.47585	6.10185	4.34375	5.32397	6.26251	5.67543	3.76005	5.1696	4.78392	-12.0632	4.41792	1.5328	3.85887	2.25589	5.09102	4.74727	5.22227	4.57819	3.86538	3.75426	4.7169	3.16259
IARS1	6.06187	6.1805	6.15985	7.07923	5.65232	6.25607	7.35717	6.58619	5.88595	6.38073	6.28312	-11.7324	3.34866	3.33533	3.55672	-0.224158	4.48022	4.48125	4.70073	5.22299	3.11169	3.70583	3.73641	1.90067
IARS2	5.49168	5.15665	5.2044	4.31665	6.24407	5.85724	6.59617	5.78613	5.1144	6.44863	5.21526	10.6515	2.6521	1.67677	3.92791	-10.1958	7.14419	6.47554	6.62976	3.60369	6.32409	5.7306	5.7961	3.78748
IBA57	6.80575	7.89062	4.45406	6.95288	6.78704	5.84804	5.95544	6.78066	5.76992	5.59926	4.71202		-0.419158	1.97316	3.25248		4.91531	5.71065	4.21482	6.12333	4.65		5.04956	4.10523
ICAM1					3.35784	2.1246	1.80418	2.1382	2.17569	3.0058	3.36479						5.10635	5.35298	5.44267	5.02396	5.3399	4.26861	4.50866	3.96612
ICAM3	0.488552	1.38421		2.35403	0.658985	2.03557	2.35465	2.28648					-12.0138				4.39064	4.17268	5.1307	2.18478		0.260379	2.08453
ICMT	1.04822	0.400661	-0.956343	-10.5255	-10.7383	0.723985	1.88724			0.999186							1.61885	0.489006	1.57845	-10.7809			0.243875
ICOSLG	6.01752	2.55804	3.55706		2.66458		4.4035		-8.98252	5.7784							-0.303093	-10.3573	-3.31347	2.49455	1.46837		0.00326516	2.9056
IDE	7.92324	7.52745	8.56745	7.60865	4.31862	4.97277	6.13996	5.56945	5.28944	3.47844	5.68303	-0.614359	6.01203	2.73692	4.28687	3.05012	4.25313	4.06817	3.87129	2.52868	3.49609	3.96947	2.90624	3.7916
[truncated: 2,899 more rows]
