# Supplementary material for: Spatially resolved proteomic map shows that extracellular matrix regulates epidermal growth
Source: Nat Commun. 2022 Jul 11;13:4012. doi: 10.1038/s41467-022-31659-9 (PMC9273758; doi:10.1038/s41467-022-31659-9)
Supplement: Supplementary file 6 — Supplementary Data 3 [file 41467_2022_31659_MOESM6_ESM.xlsx]

## Sheet: Supplementary Data 3
Supplementary Data 3. All ECM proteins identified in decellularization skin layers of basement membrane (BM), superficial dermis (SD), and deep dermis (DD).
Division	Category	Gene symbol	Normalized Protein Intensity (Average)
			BM	SD	DD
Core matrisome	Collagens	COL10A1	10.6917	11.3225	10.955
Core matrisome	Collagens	COL12A1	2.0385	8.01968	7.6367
Core matrisome	Collagens	COL14A1	6.7808	9.63352	9.70139
Core matrisome	Collagens	COL15A1	3.69874	5.58849	6.14599
Core matrisome	Collagens	COL16A1	7.70142	7.30046	7.91101
Core matrisome	Collagens	COL17A1	5.42238	6.64973	7.32517
Core matrisome	Collagens	COL18A1	6.12132	7.50829	7.60004
Core matrisome	Collagens	COL1A1	12.9517	14.0678	13.9423
Core matrisome	Collagens	COL1A2	9.56682	10.9715	10.5086
Core matrisome	Collagens	COL21A1	8.55879	7.88809	8.66684
Core matrisome	Collagens	COL24A1	4.00394	7.39875	7.47446
Core matrisome	Collagens	COL28A1	7.89001	8.86438	8.49978
Core matrisome	Collagens	COL2A1	11.1749	12.1446	11.6891
Core matrisome	Collagens	COL3A1	12.0198	12.9286	12.8001
Core matrisome	Collagens	COL4A1	9.94632	11.4176	11.1524
Core matrisome	Collagens	COL4A2	13.9796	15.1227	15.1353
Core matrisome	Collagens	COL4A5	5.7484	4.48409	4.85305
Core matrisome	Collagens	COL4A6	7.61953	5.43049	5.77479
Core matrisome	Collagens	COL5A1	8.71114	8.45852	8.69041
Core matrisome	Collagens	COL5A2	8.23871	8.5222	8.25887
Core matrisome	Collagens	COL5A3	7.55775	6.68485	6.90161
Core matrisome	Collagens	COL6A1	10.7147	12.5798	12.7934
Core matrisome	Collagens	COL6A2	10.4917	12.5458	13.0107
Core matrisome	Collagens	COL6A3	10.3462	12.4995	12.744
Core matrisome	Collagens	COL6A5	6.16642	4.64378	6.77759
Core matrisome	Collagens	COL6A6	5.15214	4.86377	5.52471
Core matrisome	Collagens	COL7A1	11.6465	7.09952	9.48016
Core matrisome	Collagens	COL8A1	-0.518847	3.91502	3.94822
Core matrisome	ECM Glycoproteins	ABI3BP	5.12356	8.45168	8.62318
Core matrisome	ECM Glycoproteins	ADIPOQ	3.87364	2.65666	4.05777
Core matrisome	ECM Glycoproteins	AEBP1	5.03124	7.751	7.66322
Core matrisome	ECM Glycoproteins	AGRN	4.97313	6.0845	5.91327
Core matrisome	ECM Glycoproteins	CILP	-5.65316	7.89841	6.75998
Core matrisome	ECM Glycoproteins	CILP2	5.66663		5.06912
Core matrisome	ECM Glycoproteins	COCH	9.93288	0.594043	9.63696
Core matrisome	ECM Glycoproteins	COMP	0.193698	5.23182	1.07237
Core matrisome	ECM Glycoproteins	CRELD1		4.01382
Core matrisome	ECM Glycoproteins	CRELD2	0.983321	-1.61446	2.85798
Core matrisome	ECM Glycoproteins	CRISPLD2		2.77957
Core matrisome	ECM Glycoproteins	CTHRC1	2.89714	4.45697	3.56535
Core matrisome	ECM Glycoproteins	DMBT1	2.27626	2.23527	-4.46103
Core matrisome	ECM Glycoproteins	DPT	8.45415	10.5645	10.7967
Core matrisome	ECM Glycoproteins	ECM1	4.47407	4.82017	4.95214
Core matrisome	ECM Glycoproteins	EFEMP1	3.39466	7.47438	7.37529
Core matrisome	ECM Glycoproteins	EFEMP2	4.26982	6.42549	6.32137
Core matrisome	ECM Glycoproteins	ELN	6.13001	9.84935	9.17805
Core matrisome	ECM Glycoproteins	EMILIN1	5.6828	8.36504	8.23317
Core matrisome	ECM Glycoproteins	EMILIN2	3.47081	5.0769	5.22623
Core matrisome	ECM Glycoproteins	EMILIN3	4.70691	3.60501	3.20465
Core matrisome	ECM Glycoproteins	FBLN1	5.51357	7.50674	7.47136
Core matrisome	ECM Glycoproteins	FBLN2	5.58668	9.7549	9.76272
Core matrisome	ECM Glycoproteins	FBLN5	5.71779	10.2296	9.90576
Core matrisome	ECM Glycoproteins	FBN1	8.52151	11.4699	11.7793
Core matrisome	ECM Glycoproteins	FBN2	6.93447	10.5126	10.8854
Core matrisome	ECM Glycoproteins	FGA	6.79198	8.60389	8.1334
Core matrisome	ECM Glycoproteins	FGB	6.23922	9.0042	8.62544
Core matrisome	ECM Glycoproteins	FGG	6.65586	9.18794	8.79138
Core matrisome	ECM Glycoproteins	FGL2	9.15232	9.98391	9.50487
Core matrisome	ECM Glycoproteins	FN1	6.75766	8.52257	8.53427
Core matrisome	ECM Glycoproteins	FNDC1	10.2028	4.13897	4.04125
Core matrisome	ECM Glycoproteins	HMCN1	8.55842	11.1927	10.9579
Core matrisome	ECM Glycoproteins	HMCN2	-11.3446	4.85301	3.80982
Core matrisome	ECM Glycoproteins	IGFALS	1.71233	1.98338	2.24933
Core matrisome	ECM Glycoproteins	IGFBP5		-0.740198	4.12995
Core matrisome	ECM Glycoproteins	IGFBP6	-3.97018	-2.4511
Core matrisome	ECM Glycoproteins	IGFBP7	2.64432
Core matrisome	ECM Glycoproteins	IGSF10	4.58308	4.47217	3.54145
Core matrisome	ECM Glycoproteins	LAMA2	3.20852	3.73193	3.93397
Core matrisome	ECM Glycoproteins	LAMA3	7.69483	5.83352	6.72101
Core matrisome	ECM Glycoproteins	LAMA4	4.98426	6.41695	5.83192
Core matrisome	ECM Glycoproteins	LAMA5	7.53527	9.29844	8.90741
Core matrisome	ECM Glycoproteins	LAMB1	6.1761	5.9036	6.43698
Core matrisome	ECM Glycoproteins	LAMB2	6.53965	9.22296	8.92894
Core matrisome	ECM Glycoproteins	LAMB3	8.18983	6.49416	7.12764
Core matrisome	ECM Glycoproteins	LAMB4	5.53361	6.69933	6.36338
Core matrisome	ECM Glycoproteins	LAMC1	7.86476	9.51394	9.08083
Core matrisome	ECM Glycoproteins	LAMC2	7.70179	5.45931	6.65437
Core matrisome	ECM Glycoproteins	LAMC3	5.39899	3.10506	3.46353
Core matrisome	ECM Glycoproteins	LRG1	-6.13274	-7.68406	-4.94775
Core matrisome	ECM Glycoproteins	LTBP1	4.66609	6.50363	5.80145
Core matrisome	ECM Glycoproteins	LTBP2		4.09508	3.74881
Core matrisome	ECM Glycoproteins	LTBP4	4.11335	4.91813	5.27484
Core matrisome	ECM Glycoproteins	MATN2	4.16319	5.40381	5.82054
Core matrisome	ECM Glycoproteins	MFAP2	7.99215	9.50012	10.0619
Core matrisome	ECM Glycoproteins	MFAP4	6.74108	11.2946	10.9
Core matrisome	ECM Glycoproteins	MFAP5	6.11858	9.86625	9.6792
Core matrisome	ECM Glycoproteins	MFGE8	2.92825	4.60119	4.74046
Core matrisome	ECM Glycoproteins	MGP	1.64319	6.45399	5.38485
Core matrisome	ECM Glycoproteins	MMRN1	1.10932	5.32615	5.4278
Core matrisome	ECM Glycoproteins	MMRN2	2.9342	3.95635	4.05854
Core matrisome	ECM Glycoproteins	MXRA5	5.59304	4.80354	5.76397
Core matrisome	ECM Glycoproteins	NID1	7.37751	8.51959	8.51174
Core matrisome	ECM Glycoproteins	NID2	5.28338	7.40374	7.40758
Core matrisome	ECM Glycoproteins	NTN4	7.31225	6.09403	7.92591
Core matrisome	ECM Glycoproteins	PCOLCE	-0.513061	5.17486	4.82346
Core matrisome	ECM Glycoproteins	POSTN	7.25594	7.8163	8.45338
Core matrisome	ECM Glycoproteins	PXDN	-2.52767	3.30331	-0.241995
Core matrisome	ECM Glycoproteins	SBSPON	7.09604	6.33063	6.01413
Core matrisome	ECM Glycoproteins	SPON1	-3.48567	3.53241	3.30036
Core matrisome	ECM Glycoproteins	SRPX	2.47993	7.27221	6.84948
Core matrisome	ECM Glycoproteins	TGFBI	8.13493	10.8095	10.9526
Core matrisome	ECM Glycoproteins	THBS1	3.87287	4.86686	3.95166
Core matrisome	ECM Glycoproteins	THBS2	1.7063	2.79355	1.30716
Core matrisome	ECM Glycoproteins	THBS3	-6.39455	3.77794	3.76683
Core matrisome	ECM Glycoproteins	THBS4		6.38304	4.32629
Core matrisome	ECM Glycoproteins	THSD4	4.99009	3.74359	4.60801
Core matrisome	ECM Glycoproteins	TI-15.0GL1	5.47947	7.90682	7.56402
Core matrisome	ECM Glycoproteins	TNC	6.59779	7.0124	6.58121
Core matrisome	ECM Glycoproteins	TNXB	6.69842	9.30655	9.26465
Core matrisome	ECM Glycoproteins	VIT	2.38947	5.50637	5.07164
Core matrisome	ECM Glycoproteins	VTN	7.05719	10.6402	10.6694
Core matrisome	ECM Glycoproteins	VWA1	3.90185	5.31561	5.6717
Core matrisome	ECM Glycoproteins	VWA5A	4.62196	4.6171	4.89932
Core matrisome	ECM Glycoproteins	VWF	5.03456	6.73173	6.1697
Core matrisome	Proteoglycans	ASPN	4.159	8.42851	8.06163
Core matrisome	Proteoglycans	BCAN	5.22454	5.28763	5.92812
Core matrisome	Proteoglycans	BGN	7.02402	10.7223	11.0648
Core matrisome	Proteoglycans	CHADL	-2.67546	-4.48442	-2.23125
Core matrisome	Proteoglycans	DCN	10.0428	13.4432	13.821
Core matrisome	Proteoglycans	FMOD	3.89229	6.71311	6.12631
Core matrisome	Proteoglycans	HAPLN1	-12.3821	2.74009	1.4966
Core matrisome	Proteoglycans	HAPLN2	2.55053
Core matrisome	Proteoglycans	HSPG2	8.39835	9.94077	9.87738
Core matrisome	Proteoglycans	LUM	8.82283	11.7293	11.5707
Core matrisome	Proteoglycans	OGN	9.99152	13.4348	13.5007
Core matrisome	Proteoglycans	PODN	2.98683	6.11906	5.58391
Core matrisome	Proteoglycans	PRELP	9.51097	12.5968	12.9103
Core matrisome	Proteoglycans	PRG2	-1.27485	5.14978	5.82442
Core matrisome	Proteoglycans	PRG4		3.44135	3.55442
Core matrisome	Proteoglycans	VCAN	5.8705	9.1456	9.15957
Matrisome-associated	ECM Regulators	A2M	2.59076	8.14218	7.61896
Matrisome-associated	ECM Regulators	A2ML1	5.04457	6.7399	6.48909
Matrisome-associated	ECM Regulators	ADAM10	9.61019	3.04012	8.49417
Matrisome-associated	ECM Regulators	ADAM15		0.0589411	-3.0186
Matrisome-associated	ECM Regulators	ADAM17	4.32525	1.2834	2.93238
Matrisome-associated	ECM Regulators	ADAMTSL4	5.34226	5.42019	4.7022
Matrisome-associated	ECM Regulators	AGT	3.71199	5.75494	5.01102
Matrisome-associated	ECM Regulators	AMBP	6.70247	9.10014	8.80784
Matrisome-associated	ECM Regulators	C17orf58		6.31815	5.27278
Matrisome-associated	ECM Regulators	CD109	1.33647	6.27864	6.22316
Matrisome-associated	ECM Regulators	CPN2	-4.26263	2.08501	0.672199
Matrisome-associated	ECM Regulators	CST3	6.49628	4.71596	3.70773
Matrisome-associated	ECM Regulators	CST6	4.14499	4.10578	2.97028
Matrisome-associated	ECM Regulators	CSTA	8.08366	6.55937	6.61795
Matrisome-associated	ECM Regulators	CSTB	5.53606	7.19963	6.80963
Matrisome-associated	ECM Regulators	CTSA	4.7435	5.43599	3.77879
Matrisome-associated	ECM Regulators	CTSB	5.41944	6.438	6.52287
Matrisome-associated	ECM Regulators	CTSC	-3.36312	4.13468	3.82649
Matrisome-associated	ECM Regulators	CTSD	5.95058	7.9394	7.29836
Matrisome-associated	ECM Regulators	CTSG	4.95805	8.33181	8.19986
Matrisome-associated	ECM Regulators	CTSH	-3.15566	4.03934	-2.17557
Matrisome-associated	ECM Regulators	CTSL	10.1615	10.297	8.311
Matrisome-associated	ECM Regulators	CTSS	0.126798
Matrisome-associated	ECM Regulators	CTSV	0.539178	-11.2409	1.15818
Matrisome-associated	ECM Regulators	CTSZ	3.33891	5.41709	5.61859
Matrisome-associated	ECM Regulators	EGLN1	3.63352	4.58519	2.87281
Matrisome-associated	ECM Regulators	ELANE	6.05518	-1.34362	6.84501
Matrisome-associated	ECM Regulators	F12	-11.5877	4.30321	-0.480913
Matrisome-associated	ECM Regulators	F13A1	4.63974	6.7602	6.78461
Matrisome-associated	ECM Regulators	F2	1.10413	4.67852	3.9288
Matrisome-associated	ECM Regulators	F9	-9.86997	2.31001	3.80074
Matrisome-associated	ECM Regulators	HABP2	2.73082	4.35927	3.28087
Matrisome-associated	ECM Regulators	HPSE	3.07042
Matrisome-associated	ECM Regulators	HPSE2	3.45215	5.1037	5.12366
Matrisome-associated	ECM Regulators	HRG	0.940957	5.06079	5.58022
Matrisome-associated	ECM Regulators	HTRA1	3.19613	2.90056	3.65071
Matrisome-associated	ECM Regulators	ITIH1	4.56141	6.70122	6.50179
Matrisome-associated	ECM Regulators	ITIH2	4.43598	6.61754	6.48339
Matrisome-associated	ECM Regulators	ITIH3	1.65062	3.61787	3.32403
Matrisome-associated	ECM Regulators	ITIH4	-0.126165	4.3557	3.31174
Matrisome-associated	ECM Regulators	ITIH5	10.9888	3.34571	3.13273
Matrisome-associated	ECM Regulators	KNG1	3.06027	7.02277	6.399
Matrisome-associated	ECM Regulators	LOX	0.0788702	6.18679	5.51381
Matrisome-associated	ECM Regulators	LOXL1	-3.94122	6.34578	5.65083
Matrisome-associated	ECM Regulators	LPA	0.208421	4.26396	4.64418
Matrisome-associated	ECM Regulators	MASP2	-6.12115	4.32082	3.35693
Matrisome-associated	ECM Regulators	MMP1	-11.4392
Matrisome-associated	ECM Regulators	MMP14	-5.22467	4.54276	4.49583
Matrisome-associated	ECM Regulators	MMP2	-5.04029	2.38033	2.68887
Matrisome-associated	ECM Regulators	MMP9	4.86803
Matrisome-associated	ECM Regulators	P4HA2		11.5942
Matrisome-associated	ECM Regulators	P4HTM	6.43423	7.74529	7.71471
Matrisome-associated	ECM Regulators	PAMR1			-5.23853
Matrisome-associated	ECM Regulators	PI3	6.76949	0.344397	4.2165
Matrisome-associated	ECM Regulators	PLG	5.18956	6.57756	6.65146
Matrisome-associated	ECM Regulators	PLOD1	-0.713763	2.51629	3.778
Matrisome-associated	ECM Regulators	PLOD3	-12.016	2.43783	4.14713
Matrisome-associated	ECM Regulators	PRSS1	12.2814	12.2677	11.926
Matrisome-associated	ECM Regulators	PRSS3	9.31549	8.9929	8.54573
Matrisome-associated	ECM Regulators	SERPI-15.01	6.30478	9.50537	8.9996
Matrisome-associated	ECM Regulators	SERPI-15.012	4.41749	-1.85423	2.72567
Matrisome-associated	ECM Regulators	SERPI-15.03	5.03045	6.77919	5.88913
Matrisome-associated	ECM Regulators	SERPI-15.04	-3.30721	4.6807	3.93647
Matrisome-associated	ECM Regulators	SERPI-15.07		3.13274	-4.7041
Matrisome-associated	ECM Regulators	SERPINB1	4.92642	4.85645	4.76729
Matrisome-associated	ECM Regulators	SERPINB10	1.68698	7.95882	8.15632
Matrisome-associated	ECM Regulators	SERPINB12	6.90705	6.75263	6.24782
Matrisome-associated	ECM Regulators	SERPINB13	4.94354	4.19757	5.53935
Matrisome-associated	ECM Regulators	SERPINB2	5.18967	3.14021	3.01187
Matrisome-associated	ECM Regulators	SERPINB3	6.65866	8.64664	8.58116
Matrisome-associated	ECM Regulators	SERPINB4	4.70395	6.14119	6.71013
Matrisome-associated	ECM Regulators	SERPINB5	5.39638	8.72912	8.41194
Matrisome-associated	ECM Regulators	SERPINB6	4.38434	4.09191	3.49693
Matrisome-associated	ECM Regulators	SERPINB7	0.756026	3.49288	3.92805
Matrisome-associated	ECM Regulators	SERPINB8	3.00768	3.59995	4.11298
Matrisome-associated	ECM Regulators	SERPINB9		3.50799	3.74844
Matrisome-associated	ECM Regulators	SERPINC1	3.9388	4.91559	4.82226
Matrisome-associated	ECM Regulators	SERPIND1	3.08309	5.51506	5.04205
Matrisome-associated	ECM Regulators	SERPINE2	2.68331	3.10649	4.13608
Matrisome-associated	ECM Regulators	SERPINF1	3.52033	5.86264	5.67525
Matrisome-associated	ECM Regulators	SERPINF2	4.47278	5.07183	4.71027
Matrisome-associated	ECM Regulators	SERPING1	5.37	6.77458	6.05828
Matrisome-associated	ECM Regulators	SERPINH1	4.71938	6.13151	5.71142
Matrisome-associated	ECM Regulators	SLPI	4.11575	8.80076	8.73658
Matrisome-associated	ECM Regulators	ST14			-7.28138
Matrisome-associated	ECM Regulators	TGM1	5.42363	5.22842	4.73581
Matrisome-associated	ECM Regulators	TGM2	1.18406	6.23327	5.62887
Matrisome-associated	ECM Regulators	TGM3	5.69399	5.77814	5.50829
Matrisome-associated	ECM Regulators	TGM5	4.4555		2.69416
Matrisome-associated	ECM Regulators	TIMP3	3.08954	7.78646	6.57071
Matrisome-associated	ECM-affiliated Proteins	ANXA1	5.8101	7.16778	7.17684
Matrisome-associated	ECM-affiliated Proteins	ANXA11	4.80761	6.58562	6.66748
Matrisome-associated	ECM-affiliated Proteins	ANXA13	3.64093	4.86439	3.82817
Matrisome-associated	ECM-affiliated Proteins	ANXA2	9.12224	10.7124	10.7961
Matrisome-associated	ECM-affiliated Proteins	ANXA3	0.903178	4.02087	3.20375
Matrisome-associated	ECM-affiliated Proteins	ANXA4	2.24645	7.1074	7.55
Matrisome-associated	ECM-affiliated Proteins	ANXA5	5.62829	7.28718	6.72321
Matrisome-associated	ECM-affiliated Proteins	ANXA6	4.13738	7.15894	6.63876
Matrisome-associated	ECM-affiliated Proteins	ANXA7	1.87432	5.90039	6.4415
Matrisome-associated	ECM-affiliated Proteins	ANXA8L1	4.25532	6.88097	6.53526
Matrisome-associated	ECM-affiliated Proteins	ANXA9	1.9876		3.96354
Matrisome-associated	ECM-affiliated Proteins	C1QA	12.7784	12.2752	12.205
Matrisome-associated	ECM-affiliated Proteins	C1QB	1.52146	6.71174	7.20412
Matrisome-associated	ECM-affiliated Proteins	C1QC	3.79064	7.33618	7.72403
Matrisome-associated	ECM-affiliated Proteins	C1QTNF2	-5.20532	4.66234	3.77417
Matrisome-associated	ECM-affiliated Proteins	C1QTNF7	3.50278	5.72689	5.99876
Matrisome-associated	ECM-affiliated Proteins	CLEC3B	2.65816	5.07611	5.79066
Matrisome-associated	ECM-affiliated Proteins	COLEC12	3.15004	6.49721	6.50723
Matrisome-associated	ECM-affiliated Proteins	CSPG4	2.40782	2.9945	4.17582
Matrisome-associated	ECM-affiliated Proteins	FCN1	5.0218	6.39939	4.26451
Matrisome-associated	ECM-affiliated Proteins	GPC1	8.13508	8.5874	7.34036
Matrisome-associated	ECM-affiliated Proteins	GREM1	3.26214	4.63623	3.854
Matrisome-associated	ECM-affiliated Proteins	HPX	6.30599	7.54586	7.0586
Matrisome-associated	ECM-affiliated Proteins	LGALS1	4.90047	8.0279	8.19415
Matrisome-associated	ECM-affiliated Proteins	LGALS3	5.96001	8.35294	8.52656
Matrisome-associated	ECM-affiliated Proteins	LGALS7	9.303	9.8658	10.792
Matrisome-associated	ECM-affiliated Proteins	LGALS9	3.8072	4.6453	4.77687
Matrisome-associated	ECM-affiliated Proteins	LMAN1	-2.01111	3.24586	4.19276
Matrisome-associated	ECM-affiliated Proteins	MUC5B	1.17817	6.63724	6.01092
Matrisome-associated	ECM-affiliated Proteins	MUC7	8.57749
Matrisome-associated	ECM-affiliated Proteins	PLXDC2	4.68802	6.04328	5.93695
Matrisome-associated	ECM-affiliated Proteins	PLXNB1	-1.10766	-2.35294	2.48162
Matrisome-associated	ECM-affiliated Proteins	PLXNB2	6.81219	5.65063	7.54791
Matrisome-associated	ECM-affiliated Proteins	SDC1	4.4167	4.67789	4.96433
Matrisome-associated	ECM-affiliated Proteins	SEMA4B		5.15495	3.32474
Matrisome-associated	Secreted Factors	ANGPTL2	2.20064	5.05408	4.42594
Matrisome-associated	Secreted Factors	CCL15	9.0229	9.35304	9.57099
Matrisome-associated	Secreted Factors	CRLF3	7.11554	4.21182	5.79441
Matrisome-associated	Secreted Factors	CRNN	-0.479903	4.61198	1.31041
Matrisome-associated	Secreted Factors	EBI3		4.11481	-0.520265
Matrisome-associated	Secreted Factors	FGFBP1		5.28118	5.58942
Matrisome-associated	Secreted Factors	FLG	6.98512	6.4647	6.84229
Matrisome-associated	Secreted Factors	FLG2	9.51182	8.39131	8.18029
Matrisome-associated	Secreted Factors	HCFC1	3.2003	3.3249	3.44481
Matrisome-associated	Secreted Factors	HRNR	6.59569	6.4025	6.53582
Matrisome-associated	Secreted Factors	IL16	-0.700889		10.6598
Matrisome-associated	Secreted Factors	IL17D	2.27852	5.91474	5.46529
Matrisome-associated	Secreted Factors	IL18	2.97132	4.96769	4.75264
Matrisome-associated	Secreted Factors	IL1RN	3.43846	3.78558	4.39603
Matrisome-associated	Secreted Factors	INHBE	3.09192	3.52239	4.05793
Matrisome-associated	Secreted Factors	MEGF6	5.16998	2.61251	2.80981
Matrisome-associated	Secreted Factors	MST1		-11.2584	3.19628
Matrisome-associated	Secreted Factors	PPBP			-10.0534
Matrisome-associated	Secreted Factors	S100A10	6.50687	8.90886	8.92722
Matrisome-associated	Secreted Factors	S100A11	6.62075	7.17674	6.8594
Matrisome-associated	Secreted Factors	S100A12	6.32754
Matrisome-associated	Secreted Factors	S100A13	6.91286	-4.51983	1.34933
Matrisome-associated	Secreted Factors	S100A14	5.71589	6.39903	6.7243
Matrisome-associated	Secreted Factors	S100A16	6.19999	6.42747	6.64856
Matrisome-associated	Secreted Factors	S100A2	5.22089	7.01019	5.62195
Matrisome-associated	Secreted Factors	S100A3	3.1527
Matrisome-associated	Secreted Factors	S100A4	6.19011	7.70831	7.42512
Matrisome-associated	Secreted Factors	S100A6	7.85174	8.54056	8.76062
Matrisome-associated	Secreted Factors	S100A7	7.82334	7.61685	8.3188
Matrisome-associated	Secreted Factors	S100A7A	7.2412	8.36464	8.17575
Matrisome-associated	Secreted Factors	S100A8	9.60111	9.40737	9.88162
Matrisome-associated	Secreted Factors	S100A9	9.94737	9.57007	9.88532
Matrisome-associated	Secreted Factors	S100B	3.29529
Matrisome-associated	Secreted Factors	S100P	5.43022	4.65559	4.08813
Matrisome-associated	Secreted Factors	SFRP1		5.05945	3.32108
Matrisome-associated	Secreted Factors	SFRP2		4.51955	3.83782
Matrisome-associated	Secreted Factors	TCHH	-12.2098
Matrisome-associated	Secreted Factors	TGFB1			-2.02554
Matrisome-associated	Secreted Factors	TNFSF10	7.94903	5.00958	5.97232
Matrisome-associated	Secreted Factors	TNFSF13		8.08968	10.7475
Matrisome-associated	Secreted Factors	WNT10A	-4.0543	5.18838	3.30932
Matrisome-associated	Secreted Factors	WNT2B	6.28316	4.97281	4.49764
Matrisome-associated	Secreted Factors	WNT4	0.729889	6.02014	6.03299
Matrisome-associated	Secreted Factors	WNT6	-3.56505	6.90742	7.25659
