# Supplementary material for: Spatially resolved proteomic map shows that extracellular matrix regulates epidermal growth
Source: Nat Commun. 2022 Jul 11;13:4012. doi: 10.1038/s41467-022-31659-9 (PMC9273758; doi:10.1038/s41467-022-31659-9)
Supplement: Supplementary file 7 — Supplementary Data 4 [file 41467_2022_31659_MOESM7_ESM.xlsx]

## Sheet: Supplementary Data 4
Supplementary Data 4. All protein identified in different skin layers of secondary syphilis (SSP) patients.
Gene symbol	Normalized Protein Intensity (SSP-SC)			Normalized Protein Intensity (SSP-BL)						Normalized Protein Intensity (SSP-SD)
	NO.1	NO.2	NO.3	NO.1	NO.2	NO.3	NO.4	NO.5	NO.6	NO.1	NO.2	NO.3	NO.4
A1BG	1.68103	4.68089	3.91231	3.12577	5.61685	5.11744		4.49299	3.99486	6.63362	6.5096	5.93575	6.26948
A2M	2.82145	6.61661	5.20788	4.29798	3.54729	0.992632	2.80803	6.43803	5.11265	7.89886	7.32311	6.97105	6.84639
A2ML1	5.08635	6.45163	7.49844	4.88934	3.15789	0.905007	8.8263	6.22844	4.05542	7.24745	5.84671	5.52691	6.01861
AAAS		2.42982						1.73001		3.56317	4.43322	6.33706	3.57109
AACS		3.88019	2.18293					3.3613		2.58539	1.8655	4.13087	2.93557
AADAC			3.74072	-11.2145	-12.1589		4.64687					1.22129
AADACL2				1.57169			4.32591				3.73993
AAK1	10.9779	10.1129	9.63063	11.2354	10.8068	10.4239	11.4282	10.7084	10.8799	7.68735	9.31361	9.00381	9.41638
AAMDC	-0.885094		2.50871	1.02552				2.73782			3.70998	3.51672	4.37547
AAMP										2.59117		2.49112
AARS1	3.64834	6.01596	5.95922	5.17222	2.9125	1.67387	6.79422	5.50225	5.14596	6.26756	5.90202	7.10272	6.83616
AARS2					2.6123		2.25823			2.57674	2.40611	0.845211	3.14225
AARSD1		6.38654	4.92579					5.7879	6.08904	3.34333	2.74603	4.27063	4.12799
AASDHPPT		2.50566	2.94622					4.96578	1.74318	2.66282	2.55323	2.23905	3.1408
AASS			1.61901	1.45196		6.62717	-9.76481		2.86379	5.16527	2.891	7.17583	3.98061
AATF			0.821975					1.80183		3.34141	4.82508	5.73494	2.64627
ABAT				4.78219				0.674614		2.36947	2.4037	3.73031	3.64905
ABCA12	2.82921	4.42519	3.85788	3.12103	-12.1664		1.5093		5.29415	4.11421	3.70048	3.83088
ABCB1			0.423695			3.85257							-0.0589233
ABCB8			3.34356					3.64463		2.31518	3.29302		4.63667
ABCD1		4.30096	4.36405	-11.3333				5.01152	3.02011	6.12512	6.28786	6.03607	5.50936
ABCD3	2.48428	6.27424	3.40104	3.10297			4.68635	2.35517	2.43098	5.68931	3.29836	2.94543	3.20444
ABCE1	4.7257	4.38404	5.48273	4.47861	1.90959	0.640257	1.31588	4.3882	2.81354	4.77073	4.9341	4.76874	4.34604
ABCF1	2.77779	4.60415	3.94772	1.9571	2.02659		3.28089	5.03457	3.49257	4.43822	5.16907	4.92053	4.94965
ABCF2		4.71382	5.57648			2.43106		5.45596		3.88622	4.69344	7.41545	5.2918
ABCF3		3.66766	3.19766	1.81958	-11.6614		-10.8636	2.65532		3.69853	3.7239	3.49131	4.18941
ABHD10	1.22926	2.48518	-11.5161		-12.1475			2.8981	2.70291	4.60743	4.92482	4.87787	5.1804
ABHD11								1.70665		2.47265	0.72923	2.50958	1.64874
ABHD12		2.43476	1.03498					2.35033	2.52698	2.92262	3.8117	4.1139	5.04693
ABHD14B	4.16497	4.24858	3.5232				2.69971	4.03787	2.94735	5.47373	4.36458	4.68679	5.01298
ABHD16A	6.4124	3.57921		1.55834		0.597684	3.50476	2.94228	-12.0034	3.8857	3.99754	4.80096	3.7167
ABHD5		1.35278	0.88745				3.21086			3.04751	2.39844
ABI1	-12.0221	4.66529	4.62831	5.24824	-12.114		2.69889	4.78624	3.51697	5.54027	4.55447	5.06422	4.72931
ABI3		3.51722			-0.577593			4.02717	2.14404	4.17503	4.93116	4.54598	4.88758
ABI3BP	3.60045	-0.119053	6.55861	2.79783		-0.846189		1.73533	2.41033	6.05567	6.54076	3.79603	5.56955
ABLIM1	6.34392	4.62479	5.49225	4.13947		-4.78046	-0.119794			4.02706	2.91683	1.65446
ABRACL	2.25186	5.16315	4.98699	4.16934	2.77901		4.36375	5.35406		4.59384	5.5564	4.68104	4.80413
ABRAXAS2		3.17216	2.74582					4.97631		4.10084	5.00302	5.07319	5.13683
ACAA1	2.43847	4.7431	4.08946	2.94609	1.53468		4.06645	4.13533	3.63702	4.96823	5.03146	5.52924	5.07468
ACAA2	2.45162	4.62081	4.08389	1.03292	0.971397		1.94706	5.09353	4.07437	6.29509	6.78723	7.00562	6.23882
ACACA	7.05259	3.16487	4.06915				4.75604	4.06055	-12.0034	5.42742	3.65363	2.71709	4.13254
ACAD8				2.76723				1.82583		3.77954	3.3628	2.66392	3.88667
ACAD9	2.7316	6.42409	6.61327	0.579993			4.34004	4.16828	7.86734	4.54563	4.86223	5.70754	5.07418
ACADM		3.33443	4.38381	2.51255	-12.1468			3.68495	4.41608	4.39504	5.17067	4.93897	5.15811
ACADS	2.20165	1.93425	1.82151				-10.4909	3.05504	0.0563737	3.6336	4.28754	4.06461	3.38931
ACADSB	-11.8747	3.87989	3.65299				-9.59205	3.28665	3.83135	3.82692	6.39299	7.22163	3.97089
ACADVL	4.41649	6.85451	6.45071	4.70281	3.52845		5.62439	6.63573	5.8155	6.67132	7.11216	7.63327	7.11856
ACAP1		4.96362	3.64138	4.97337				5.33308	2.65142	5.86925	5.30273	5.10899	5.88777
ACAP2	7.33661	4.85261	7.68507	7.87105	5.7738	5.79991	6.92314	5.05081	6.96148	4.62345	8.42084	4.55155	2.85534
ACAT1	3.91677	4.72225	5.66645	4.79502	3.4892		4.69837	5.82721	5.65585	5.76045	6.08117	6.11009	6.01619
ACAT2	3.27291	3.63058	2.92221	2.48933		3.1528	4.65404	4.40507	3.21457	7.93429	8.05525	6.64858	8.88642
ACBD3	-11.8675	3.98827	3.00916	2.10974			-11.3456	2.8996	2.68331	4.06309	4.15685	4.02651	4.17493
ACE		1.70312		3.21412				5.01743		3.28975	2.77417	4.48473	3.26803
ACER1							2.62408
ACIN1	4.08223	4.99654	4.74319	3.76917	3.05902	-11.1479	4.5049	5.78476	4.70613	4.54257	5.16867	5.58132	4.78706
ACLY	3.5419	4.39194	2.97862	4.25293	2.90982	3.16537	3.93872	5.50166	3.05407	5.68488	5.52818	5.7157	5.03701
ACO1	5.16929	5.40161	6.01035	4.18299	6.32891	7.46763	4.99128	4.46739	5.09457	6.51017	5.32688	5.3109	5.9961
ACO2	7.55058	5.7654	5.23783	5.86241	2.69922	6.46351	4.78808	6.02425	5.64074	6.01423	6.40119	6.59398	6.70994
ACOT1	6.03431	2.68554	2.7129	5.1295		0.93262	-7.72195	2.2658	1.45033	4.48584	3.80268	4.09836	4.248
ACOT11	4.70214			-11.9822	3.73159			7.21415	5.87041	5.51265	3.03711
ACOT13		2.2022	-11.5161	-11.8639		0.170444	3.36727	1.58247	-12.0034	4.21921	4.18452	4.32437	4.20633
ACOT7	2.43933	4.02364	3.59056	3.3091	1.60205	2.84266	2.55933	4.55794	0.708018	6.68301	4.19972	4.8845	5.3395
ACOT9		6.41015	3.14953	2.15971	4.28186	-12.4073		7.97489	6.56749	5.90764	5.34354	8.53987	6.68627
ACOX1	-11.9752	3.0813	5.06675	0.136931	-11.6944	5.17337	3.99817	4.52091	1.26428	4.86612	4.46119	4.34593	4.39621
ACOX3	4.66176	2.95064	2.62701				2.05752	6.15583	3.52727	3.28329	2.36887	3.22003	4.27205
ACP1	4.25013	5.78	5.4755	3.70395	1.04214		4.01474	5.92264	5.19008	6.16919	6.24762	6.19592	6.32902
ACP2	-11.8777	2.79167	1.01232	-11.8366	-11.8626			4.34179	1.38405	6.02646	6.84608	5.28593	5.58118
ACP3			4.38143				6.05279	0.863976			2.95122
ACP6
ACP7		3.64574					3.04409			6.66076	4.85787
ACSF2		2.2901				2.27322	2.45393	2.49346	3.96729	3.66648	6.50785	4.40834	3.24638
ACSL1	4.84591	5.99821	4.7684	5.23736	0.91447	-12.5555	4.89972	6.68184	5.66139	7.79511	8.64171	7.9033	6.75899
ACSL3	2.33106	3.26689	2.73275					4.37239	0.980896	5.05674	4.64255	3.58971	3.22
ACSL4	-11.8671	4.83112	4.52738	2.86132	-12.1475	0.975445		4.65832	4.07186	5.63742	5.95411	5.11202	5.64644
ACSL5		0.814484						1.43973		5.23583	5.04992	2.45103	5.43356
ACSM6	7.3721	9.64528	10.3496	8.04028	7.94329	5.89764		9.02757	9.49984	7.86218	6.04293	6.59312	7.69013
ACSS1		1.99294	2.87837			6.70957		2.62311	2.70263	2.97734	3.75181	3.16631	3.93326
ACSS2								3.7838		2.41736	3.46318	4.31285
ACSS3										1.01884
ACTA1	7.85107	4.69441	4.98092	7.70156	7.08567	-0.380542	5.7769	7.00307	6.70187	6.83247	1.83911	5.60058	6.34885
ACTA2	6.94058	9.23189	8.44433	8.10027	7.64923	5.71208	8.30952	9.97573	8.57677	10.9067	10.8908	10.7495	10.4372
ACTB	12.0298	13.781	12.5126	12.6114	11.88	9.86816	12.52	14.1804	13.1593	14.4544	14.5669	14.9456	14.6836
ACTBL2	11.277	12.8231	12.0774	11.9871	11.2376	8.82056	11.5728	13.2861	12.0303	13.8411	14.0033	14.2372	13.9056
ACTG1	8.16791	9.52022	9.48094	8.47807	7.88058	4.86871	9.41994	9.74174	9.22232	10.1962	10.1668	10.0678	10.3932
ACTG2		6.35657	4.42106	5.99747	6.53476	-0.0162302	4.17101	7.597	6.37419	5.65111	5.24784	6.18227	6.87129
ACTL6A		6.58859	6.00703					6.6846	6.77187	6.10259	7.36629	7.34461	6.9332
ACTN1	6.36102	8.17546	7.79991	6.62084	5.97009	4.88744	6.86053	8.28125	7.56757	8.57572	8.48569	8.70158	8.44199
ACTN2			2.79701						-0.236617	4.45832		2.64624
ACTN4	4.4174	6.76108	6.65793	6.06707	3.89661	4.20347	5.71773	6.94016	5.76571	7.07131	7.27285	7.01633	7.06281
ACTR10	5.49922	3.5077	2.4988	2.55638	-12.147		1.6796	2.95195	-2.69428	4.52522	4.29678	3.99901	4.26149
ACTR1A	5.41096	6.62545	6.78557	4.83823	4.16794	3.87354	5.43704	6.62305	5.94892	6.7415	6.73454	6.87825	6.73927
ACTR1B			3.52688					4.63069		3.84069	4.34883	4.84607	3.65911
ACTR2	4.76415	6.76153	6.66927	5.30886	5.43866	-1.26125	6.59068	7.38296	6.65979	7.00922	8.3735	7.79077	7.47714
ACTR3	5.45759	7.21859	6.80302	5.67938	5.15068	1.06238	5.95983	7.69552	6.81087	7.62817	8.57103	8.80808	8.27509
ACTR6
ACTR8		2.81239						3.02542				4.53859	-10.5911
ACY1		4.79516	2.21744	1.71601				1.26061	-12.0034	3.93664	3.88815	5.7536	3.1016
ACYP1		3.49181	2.68112					2.97398	-12.0034	4.57167	1.855	2.85496	4.16202
ACYP2		1.19021								5.51971	1.99257	3.75682	3.05116
ADA	1.6221	5.00718	4.28141	4.27176	7.08558	0.170131	1.83204	5.38571	5.35868	6.74503	6.66239	7.43656	7.11537
ADA2			0.216199					4.04068	4.65638	5.90223	5.95942	4.70919	5.87707
ADAM10	7.20076	4.65539	4.5764			4.3441	-11.3128	4.81694	5.29824	5.80503	6.33168	6.08146	6.5712
ADAM15		4.10251	1.95182							5.42926		4.49901
ADAM17		2.43582								3.87947	0.844048	1.94136	3.11761
ADAM9		5.49274								0.660299	3.17034	5.09504
ADAMTSL4		2.39315						3.62124	2.90611	2.05993	3.27735	5.4631
ADAR	2.84334	4.32423	3.20139	3.70486	4.80487	5.06577	3.28985	4.30441	6.19065	4.73307	5.31297	6.89222	6.32523
ADD1		4.9326	2.26557	3.48768		2.19668	0.343037	4.5955	3.07083	5.60289	5.5575	4.63132	5.76604
ADD2										3.73129	4.28494		2.29678
ADD3	3.88189	4.52643	3.03565	4.43684	3.1009		2.49963	5.05691	3.97588	6.034	5.78634	5.31788	5.5757
ADGRE2				7.80632				5.18506		4.1767	5.2446	4.77548	3.49734
ADGRE5		2.50237			1.5923			5.64855	2.1641	2.3784	4.47291	4.11778	4.41291
ADH1B	4.94488	2.56757	0.624048	5.34301			3.56659	1.3946	0.356859	8.05314	4.80811	4.48982	4.84375
ADH4	-11.1451	-11.1206	5.29515	1.83419	7.47434	0.487307	6.75959	3.01928	7.71468	5.03742	2.33511	2.91143	2.07451
ADH5	2.99312	5.02125	4.47918	5.37025	2.74411	-11.4942	4.02479	4.96792	3.5343	6.08456	5.14677	5.60148	5.99351
ADH7		6.82813	5.56182	5.50979	4.0444		4.73435	-11.0258	5.54132	6.25927	6.9681	7.10048	5.32502
ADI1			6.25555	1.16632				6.28671		6.71388	6.39916	5.6175	8.85427
ADIPOQ									3.78253	5.13201	3.15607	1.35815	4.84658
ADIRF										4.22373			0.016006
ADK	6.37665	4.85502	4.62101	1.9472	-11.2884		-10.8847	4.33594	3.1686	4.82153	4.15193	4.88732	4.89762
ADO		4.42501	4.31253	-0.730983			0.560608	5.03362		3.18174	5.44057	4.89217	3.35968
ADPGK		3.21891			-0.235335	-12.6377	0.772453	4.12271	0.123781	3.49669	5.26671	3.85671	4.46379
ADPRS	-11.8675	3.43181	2.79587	-11.7959			1.56775	2.91531	-1.21492	4.09818	2.97009	3.83272	4.12781
ADRM1	4.89513	5.83365	6.46744	5.57434	4.68218		5.45505	8.83761	5.02946	5.32872	4.8383	6.14471	5.26147
ADSL		4.81764	2.4685	5.97708	1.7717			5.11074	2.25139	5.33796	4.81453	5.76548	5.24787
ADSS2	2.40742	5.22442	4.30282	4.26347	2.9503		4.04533	5.53286	4.12558	8.21815	7.81981	7.40752	7.44395
AEBP1	4.15577	2.10768	5.34327	2.15379	4.08466	2.93782	3.91265	5.57021	5.0022	7.38222	6.22638	6.42481	7.33181
AFDN	-11.929	5.4208	7.21332	1.82081	-12.1984		-10.8879	4.57159	3.50093	5.41429	3.41093	4.45282
AFG3L2	6.70494	4.29087	3.49767	8.36606	4.84221	4.59978	7.14876	4.83409	3.39459	4.23742	4.37969	5.17966	5.11992
AFM		3.78047						3.46682		3.73447	3.72277	4.26487	3.2928
AGA	-0.562055	5.01715	5.40409	2.68116	3.69629		3.25642	4.13935	3.02365	4.57149	3.91419	6.21627	6.29755
AGAP3										5.23539	3.92848	1.30773	4.09495
AGFG1		3.66547						2.92222	1.35559	3.5966	2.87119	3.54296	2.82504
AGK	0.226407	2.18531	-0.265092	6.0802			-10.6915	3.52349	2.26113	4.45939	5.30893	4.95527	4.78592
AGL	1.08749	2.22806	3.47381			3.14701	0.607221	2.60628	1.58411	3.61464	3.43051	2.92238	4.20366
AGO1	5.56053	3.71402	6.37829	6.69843	4.37182			8.07952	7.56067	3.96371	5.16375	5.12588	6.02288
AGO2		5.57041	9.68591	8.80053	7.96084		8.34518	7.17935		2.80619	4.92952	3.55548	4.9856
AGO3										3.54259	4.30893		6.19484
AGPAT3	3.317			5.38775	3.34326		4.36715				3.91023	3.01657	4.99792
AGPS	6.84154	3.9072	5.753	4.37242	3.06197	4.04061	4.50206	4.73156	5.02194	6.72909	6.33452	5.42771	6.21325
AGR2										1.79587	3.8397
AGRN		3.65623	4.00747	3.37231			-11.4752	4.12792	4.00855	5.82752	5.52791	5.42143	5.62432
AGT		5.02176	6.24488	8.54794	-12.1503			4.15635	1.98981	5.79826	4.7425	4.66489	4.55893
AHCTF1										1.60794	5.11029	5.89309	4.26155
AHCY	4.6123	7.41186	6.84587	5.34002	3.92729	5.17832	5.15201	6.82731	6.92068	7.72238	7.284	8.17021	7.79477
AHCYL1		6.74421	2.36283				2.70018	6.62446	2.44333	6.39289	6.52288	6.42824	6.86916
AHCYL2	6.0468	5.21393	5.19502	10.402	8.38194		5.032	4.96374	4.62281	5.54093	5.1431	5.8392	5.90863
AHNAK	8.33317	9.58775	9.35075	8.76143	7.22826	5.36855	9.06297	9.59729	8.52813	9.76562	8.34265	10.0036	8.66854
AHNAK2	2.79673	6.69471	7.16996	4.24939	2.97596	11.9467	4.83375	6.00787	4.37887	5.16333	3.72679	5.20469	4.68567
AHSA1	2.68943	5.82859	5.0234		0.657934		1.91426	6.27189	4.17271	6.26227	5.85558	6.30799	6.62708
AHSG	6.08737	4.80718	2.91723	7.20783	4.24516	-11.779		4.61232	4.36099	7.22555	5.03997	5.95282	4.93138
AHSP	-11.8639			-3.19599						5.04284	1.19574	2.22592	2.45661
AIDA					2.14237	6.29886		4.3391	3.14826	3.48978	3.77894	2.99787	4.31684
AIF1	4.57746	5.38904	2.62887	4.53783	2.35684		3.72933	6.54962	3.87462	6.07451	6.75331	7.136	5.49954
AIF1L										2.29385	4.09403
AIFM1	3.05332	5.19701	4.83017	4.18832	2.81834	8.57538	3.80937	5.32614	5.13748	6.35266	6.80537	6.13977	6.94724
AIMP1	4.63674	5.64363	5.44969	4.67623	3.04337		2.64484	5.63062	4.55876	5.76353	5.76344	6.00688	6.07326
AIMP2	8.63758	4.82462	5.02936	1.83851	1.12069		3.54764	3.56869	3.39031	4.63662	5.48421	4.89047	5.37051
AIP	3.52575	4.77569	3.69188	3.01354	1.61353		-11.3116	5.35615	3.7209	4.86131	5.47959	6.09609	5.41487
AJUBA		4.82374	2.83376	5.25253			-1.1221	-0.996081				2.74635
AK1	2.32423	5.18374	4.62245	4.26012	0.605109	0.710348	0.702725	4.48634	3.74837	6.04085	5.41307	5.15339	5.66131
AK2	4.90697	6.43476	5.96829	5.69745	3.55428		5.04473	6.17195	6.23242	6.90725	6.65166	6.99233	6.64039
AK3	4.41881	4.66653	4.56705	4.6153	1.46495		4.44556	4.32267	4.58417	5.74971	5.57302	5.33337	5.19672
AK4		3.20485	-0.0198968				1.8508	3.46094		3.973	3.4302	2.5792	2.95246
AKAP12	-11.944	2.81951	7.59459	3.43451	2.74643	-12.4111	6.22846		0.946307	4.6869	3.137	5.9726	0.569558
AKAP13		2.39562	1.00226			2.93382	-11.0414	2.18067	2.01549	3.44956	3.29072	3.08928	2.71014
AKAP2			1.76628		1.6936			2.15621		3.53275	4.14051	3.81857	2.9264
AKAP8									4.8687	6.39692		4.55792	1.67567
AKR1A1	5.70769	7.14359	7.05213	6.66906	4.79232		5.99468	7.69447	6.8183	7.61547	7.40234	8.14736	7.73293
AKR1B1	3.85528	6.21409	5.3131	4.79805	2.83692	-11.1555	4.66623	6.27167	5.89012	7.53196	6.95185	7.45402	7.05686
AKR1B10	6.53574	8.06798	7.57576	6.93412	4.73319	3.87079	6.62861	7.18588	7.22938	8.46475	6.7539	7.2911	7.73717
AKR1C1	5.28197	4.62442	5.76341	5.60807	2.2849	-0.0707093	5.34914	5.00607	5.72824	7.1462	3.49745	5.16352	6.86905
AKR1C2										4.78999		0.0175105	4.22766
AKR1C3			2.32401							3.5784	2.61233	5.51081	3.57563
AKR7A2	2.26777	5.59425	4.85824	2.53239	-12.1476		7.27472	4.68872	3.97179	5.69468	5.00974	4.88074	5.66662
AKT1		2.81658	4.56629							8.39869	8.79358	3.21108	7.66994
AKT2	9.97766		2.45306						11.2996	1.79621	3.68062		2.98153
ALAD	2.83921	4.26609	4.85861	1.25291	1.80901	2.31047	2.64338	4.40061	3.52374	4.88712	4.38352	4.58989	4.64499
ALB	12.0187	13.1163	12.0377	12.4652	10.5889	8.27515	11.6585	12.8188	11.6942	14.1928	12.9223	13.456	12.3745
ALCAM		1.87335								2.27455	1.55794	3.44794	3.44399
ALDH16A1	3.46454	5.8017	5.86793	4.72633	2.62181		4.20797	5.10148	4.83474	6.06943	6.31205	6.96206	6.36555
ALDH18A1	4.6075	4.37963	4.55754	5.54423				4.67612	5.02264	5.34048	6.75805	6.34	7.02064
ALDH1A1	3.19079	4.49951	13.4226	2.67455	12.8838	12.626	12.1207	4.83705	3.65374	6.59021	4.92964	5.78104	5.23608
ALDH1A2										4.62519	4.15339	2.32828	4.80264
ALDH1B1		6.63911		3.33921		10.611	4.03875	2.23222	4.18063	3.70984	4.09381	4.62921	4.84776
ALDH1L1	4.74263		7.50602	5.03472	2.57911	3.13503	4.15925	4.03013	4.86916	5.28592	4.35305	5.78596	4.75489
ALDH1L2										7.33206	4.30919	3.40029	5.21813
ALDH2	6.25192	7.86269	8.21959	6.71018	5.74346	3.72623	5.88191	7.52032	7.46993	7.73705	7.83997	8.28359	7.75668
ALDH3A1	3.96862	4.9796	7.32951	4.06996	5.59873	3.54766	5.69728	2.97291	6.637	4.53346	2.26531	4.1465	6.73728
ALDH3A2	4.82009	5.57825	6.50425	4.22246	2.3515	-12.2657	6.54169	4.76854	6.17028	4.79817	5.07334	5.10697	5.64635
ALDH3B1		6.13674	6.78568	3.24012			7.40722	3.27953	6.54433	5.28636	5.04903	4.13081	5.94794
ALDH4A1	5.56647	5.09653	5.31016	5.60816	0.669476		5.39374	4.80598	5.23512	5.03352	4.44609	4.8544	5.30013
ALDH5A1											3.49027	3.09043	0.957662
ALDH6A1		4.03912	3.28106			0.662908	1.24672	5.16277	3.5662	7.71125	7.32211	3.90747	5.28262
ALDH7A1	2.88075	5.41076	4.90945	2.60154	6.55415	5.71569	4.08899	6.08246	6.74328	4.80763	5.04496	5.0541	7.11205
ALDH9A1	5.08452	7.04718	7.33234	5.00948	3.83607	4.40781	5.66573	6.48812	6.25466	6.76434	7.71749	7.30067	7.45778
ALDOA	7.78592	9.99053	9.22621	8.57392	7.28198	7.86286	8.78764	9.77067	8.70326	9.83607	9.29414	10.2886	9.74878
ALDOC	3.29104	5.89311	5.55911	2.643	5.86183	2.44297	4.67541	5.5138	5.2196	5.65391	5.44965	6.17163	5.84818
ALG1								4.52199		5.14562	5.80842	3.46392	5.52099
ALG12										2.91722	3.88514	3.18684	3.23549
ALG2		3.57323	3.01912					4.50052		4.23814	4.13205	3.70485	3.85232
ALG5		2.60117						2.59944	-11.7512	4.77321	5.19171	3.82864	4.47319
ALOX12							-11.3111			4.44296	5.56692
ALOX12B	1.9543	3.47019	4.02192	3.3177	-5.74032		3.48689	3.87573	2.1329	3.73487		0.477053	3.28081
ALOX15B		2.06598	3.02023	4.17726			2.57262	2.73149	1.49671	3.13911	1.34436	-10.5881	3.06439
ALOX5		3.57771		2.29833	2.62778			4.25878	1.74406	5.37326	5.97743	5.85417	4.16784
ALOX5AP		6.52588	5.19216		0.382153			6.48711	6.98813	6.93289	8.45232	7.9354	7.38677
ALOXE3		7.34559	6.72498	6.05784	3.98815		2.94414	3.18701	7.95543	0.160119	6.51853	6.90386	-0.670635
ALPK3									4.12738	4.83341	4.74954	4.38045	5.48046
ALS2CL		4.29458	5.35904					3.28021
ALYREF	2.98233	6.09252	5.14285	-10.6957		5.29418	4.58952	6.29904	4.32307	5.89831	5.87401	6.06576	6.24685
AMACR						2.61407				5.66204		2.74639	4.57006
AMBP	2.55774	5.57436	3.26718	7.65317	6.98548	9.26419	9.56813	4.68294	3.81757	6.76335	6.24386	6.60332	5.92699
AMDHD2	5.80244	2.28793	1.93009		4.35444			2.81692	-12.0034	4.2518	2.69852	3.80956	3.43026
AMPD2	5.05871	2.27361				2.6726		4.023	5.55924	4.82085	4.14235	4.5835	4.01712
AMPD3		2.88194						2.90838	6.86344	3.9637	3.97286	4.40721	4.59882
AMY1B	-11.8697	-11.1206					-11.3147						3.27508
ANAPC5		0.766099	-11.5161				-10.831	0.824417	-8.08403	4.19472	4.17482	4.72184	3.6495
ANAPC7											5.22541	6.90556
ANG	2.52651	-3.19525			-12.266	-1.32038		-11.0258	-11.8338	9.63182		2.93579	3.16352
ANGPTL2	0.873449	2.35855						0.384494	3.89409	4.18274	3.50241	3.43774	4.82748
ANK1		5.2497	-11.5161					2.74327		4.51917	5.07645	3.79501	3.69085
ANK2		5.68835	3.08357		5.73348	8.21125	3.65808	2.98438	9.00035	4.45157	4.64792	4.48597	4.29591
ANK3	1.71681	7.08999	7.00149		-12.1474	0.558537	3.96623	7.00833	1.31826	5.99764	6.55685	6.97985	6.03287
ANKFY1	6.10932	5.69182	6.23349	6.90386	11.6263	10.032	8.02935	6.71648	6.19106	4.36887	6.27655	7.01512	5.05186
ANKHD1	4.48128	5.96441	4.39349	4.32885		2.97462	5.13544	5.15241	6.1413	5.51328	6.05097	5.40509	2.68105
ANKRD20A4P	6.26503	6.4296	8.18248				7.95001		1.34885	4.34716	2.77486		3.68763
ANKRD22	3.65417	5.95838	4.45956	3.62075	0.216482	0.433237	5.65957	5.04862	-0.175633	4.65316	6.1619	4.82516	4.30932
ANKRD26		-11.1206								2.73301
ANKRD35	3.26904	1.93097	5.35588	3.0409		1.01585	5.76966	-11.0258	2.26602	3.14651	2.11856	1.49614	4.03981
ANKRD44	1.83424	2.7101						1.5752	2.25451	3.28041	3.55942	4.03407	3.95936
ANO10		2.57717	3.99942					-11.0258		3.5672	3.91572	2.82494	3.74271
ANO6	6.66387	4.1078	7.00147	6.09409	8.8786		9.71799	5.04546		6.69548	5.36972	2.27707	5.52332
ANP32A	1.11534	5.62085	7.01183	3.52085	3.53669	2.04006		6.26333	4.93676	5.50416	5.15732	6.51972	5.67468
ANP32B	4.90465	5.76847	6.11345	3.6935	4.18654		6.14453	5.64536	8.66317	5.44356	5.94836	6.20935	5.38684
ANP32E		3.74953	2.4882		4.8476			4.70106	3.58637	4.15139	4.81217	5.75328	5.19026
ANPEP		3.85595	0.264993	4.38693	5.84574	-12.0138	6.37058	5.61263	5.44322	7.88265	7.20301	7.17592	7.70281
ANXA1	8.75415	11.6149	8.4176	9.28334	9.38969	2.28772	8.15579	11.0519	9.07915	10.4256	9.94949	11.1922	9.91773
ANXA10											3.38625	1.02505	2.98722
ANXA11	5.92931	6.16829	5.96082	5.12558	2.55913	0.42048	6.78129	6.76941	6.54109	7.57687	7.68577	8.05491	7.73701
ANXA13	9.82955	5.78348	4.01332	9.63578	2.14299	-12.315	10.2019	6.79434	3.10876	4.71501	1.6973	6.09978	4.78884
ANXA2	8.9725	10.5962	10.2378	9.8676	8.82753	6.13626	9.52685	10.8908	10.2419	11.0592	10.9541	11.359	10.8451
ANXA3	3.61114	6.59096	2.90828	3.40432	5.00994	3.15037	3.02295	6.80761	3.7434	5.55199	7.6039	6.83918	5.27434
ANXA4	4.59988	5.89861	5.91826	5.07888	4.45803	4.10729	4.95586	6.21419	5.78139	6.93144	6.94168	6.64529	6.46928
ANXA5	7.55862	9.31657	8.49965	9.42437	7.49596	5.00772	7.92282	9.76535	9.3573	11.2358	10.2416	10.7944	10.8659
ANXA6	3.17876	6.08244	4.65228	4.62678	3.79464	6.24285	3.03159	6.92903	6.96053	7.54878	8.91511	8.67008	8.68759
ANXA7	4.52565	6.62082	6.3622	5.31788	2.39755	3.1021	5.58862	6.46117	5.55751	6.34925	6.54694	6.72834	6.61005
ANXA8L1	5.13115	7.1548	6.26227	5.5958	4.49201	0.778879	5.40034	6.78196	5.04922	6.73559	6.06243	6.4935	5.9791
ANXA9			4.87047			-11.9531	5.47411	-11.0258	-12.0034			1.46281	3.97342
AOC3	0.122797	3.68554	2.9208	4.10945				2.78784	4.45642	7.71014	5.86937	4.92291	5.90105
AOX1		8.39758						7.50228		5.35945	4.15214	3.54626	4.56001
AP1B1	4.2794	5.12688	4.67023	4.74146	3.68503	4.60578	4.46535	5.15953	3.41873	5.6183	5.63829	5.1032	5.11207
AP1G1	2.4882	4.81337	5.02864	3.35468	6.69656	5.52657	4.1142	5.59672	4.64483	4.76628	5.53321	5.0022	5.21448
AP1G2		3.57328	3.41801	-11.851			-11.3794	3.66782	1.9926	3.70686	3.21433	3.36127	3.28102
AP1M1	4.03943	3.77882	4.15653	2.56945	1.46019	1.36722		4.6913	4.4902	4.97697	5.39187	4.98892	5.31252
AP1M2		4.11022	2.40733			0.511328		2.67927	2.55483	4.89957	-10.4785	4.00393
AP1S1	-11.8689	5.21214	4.54379	2.28328	1.37053	1.12436	4.29358	4.61873	0.432453	5.71719	5.34145	5.96582	5.51773
AP2A1	1.83029	4.909	4.61503	4.51002	1.93618	1.76857	3.06188	5.57934	5.44698	6.43978	6.42051	5.73153	6.09638
AP2A2	1.46862	4.10821	6.24569	2.94674	6.44368	1.33063	1.82857	3.59462	3.13812	6.152	5.44426	5.51448	5.39925
AP2B1	3.19783	5.41085	4.74587	3.27711	0.244436	0.311704	3.38271	5.23476	4.88795	6.50869	6.86664	6.06574	6.6702
AP2M1	-11.5834	5.23631	3.87414	4.12409	1.21215	1.65378	4.31721	4.08896	3.95336	6.24288	5.72748	5.1494	6.23647
AP2S1	3.29149	4.7048	3.82696					4.76278	4.34477	5.8798	6.0284	5.75897	5.95582
AP3B1	0.837856	4.28315	3.42166	3.86841	0.882901		2.36522	4.85757	2.55605	4.66901	6.39812	5.21446	4.81998
AP3D1	1.73612	4.3678	2.91208	4.35511			2.29186	5.72673	3.30161	4.9441	5.43835	6.06843	5.46138
AP3M1	9.34564	4.7241	3.85077		9.82283			5.28768	5.28924	5.76873	5.51667	5.2133	6.56987
AP3S1	3.49872	3.57794	2.52341	5.06938	4.22824			4.56999	4.54025	5.02851	4.91706	5.35786	5.45005
AP5Z1							6.14781			2.37599	3.60422
APBA1		5.74094	-11.5161	2.79022				4.52608		4.45336	3.65812	5.35431	3.97428
APBB1IP		3.12363						2.88748		3.66483	4.39514	4.35326	3.34103
APCS	-11.4218	6.20879	3.88272	1.6919	2.25684	2.9647	-11.3884	6.11087	5.44462	8.5021	7.00357	8.68931	8.84623
APEH	4.2224	5.86011	5.4255	4.8627	3.87612	3.06174	4.5874	6.64759	4.87932	6.31523	4.31778	7.00315	5.40254
APEX1	5.1843	6.30006	6.21261	5.3453	6.95687		8.51048	6.38155	5.60539	5.90321	7.02052	7.18181	5.6856
API5	13.6346	5.9748	13.708	13.9107	12.3461	14.1381	14.2272	6.16723	4.51194	5.42724	5.94927	6.64215	5.53605
APIP		2.56752	-11.5161	-11.8273				4.06414	0.765247	3.12633	3.53675	3.82661	3.46703
APMAP	2.04159	4.62667	2.46995	4.44586	4.90253	-0.372628	6.13523	5.10855	4.17174	6.01129	7.11391	6.15595	6.13144
APOA1	4.60894	8.2391	7.62403	8.29325	6.39382	2.27826	5.07597	8.29925	6.53096	8.58493	9.16256	8.85751	8.07147
APOA2	5.53325	7.66187	7.21321	6.48927	6.28235	3.96851	5.98778	7.07436	6.01755	6.91631	8.04018	7.04563	6.64023
APOA4	-0.34877	4.4188	3.37277	2.01242	3.11669	2.98254	2.42799	4.37546	1.63751	5.74061	5.63966	5.08241	5.38829
APOB	0.494261	4.35799	2.68853	1.80091	1.45559	5.84123	1.86942	3.959	1.8094	4.62988	5.06745	5.79826	5.27849
APOBEC3B	0.931245	3.05933			-11.1081	0.408044	-11.3033	-11.0258	2.30308	3.70745	4.31867	2.44531	3.70113
APOBEC3C		2.15996						5.03136		3.57453	5.19096		4.76847
APOBEC3F		1.92734						4.70858		5.49672	4.91101	4.79729	5.36775
APOBR		4.02769	4.52136	2.73941	3.81276			4.27096		6.7312	7.63811	4.23268	7.2583
APOC1		4.8744	2.22367					4.19768		4.56125	5.84239	4.75196	4.1301
APOC3		5.55241	5.10293	-11.0241				5.09392	2.26032	4.70977	5.72245	5.54667	5.49946
APOD	5.2185	6.84972	5.79117	7.04783	4.16115	4.97958	5.95135	6.38286	5.71146	8.73265	7.51877	6.92332	7.12611
APOE	-11.9406	5.05842	3.83983	2.90163	1.87971	-0.564084		4.84228	3.52633	6.83412	6.87595	6.1684	6.12431
APOH	3.17207	6.21407	4.46819	5.24327	4.02116	5.15548	5.14446	5.52054	4.45967	7.04519	7.48838	7.24513	6.50818
APOL1		1.79329		2.01716	3.29621			1.46696		4.52427	4.16233	4.60026	1.31448
APOL2	4.1677	6.21389	3.17491	4.19942	4.38583	3.17737	4.35939	6.11444	4.24681	4.77935	6.34953	6.71232	5.51335
APOM										3.84046	3.95197	3.31078	3.87399
APOO	7.30997	5.36337	6.62627	4.06787	6.33741	5.87582	5.28822	6.3842	5.80285	4.60129	5.54352	4.41034	3.34578
APOOL		5.1802						4.51746	2.6452	4.12981	4.94018	4.15604	5.69415
APP		2.1792	-0.285173	-11.7965			5.67265	2.65563	1.55316	3.14728	1.89019	2.7328	2.51814
APPL1	3.49865	4.39635	4.37785	3.78607		2.98474	5.54727	3.97784		6.90659	7.48939	4.69443	7.90443
APRT	5.55232	6.77117	6.87191	6.83548	4.79807	2.83182	7.13953	6.42667	6.00721	7.41999	6.46491	7.16621	7.2312
AQP3	2.44714						4.35956
ARAF		-11.1206						-0.0303714		2.98037	7.14124	8.24642	3.33412
ARAP1	2.55764	3.96539	3.61549	2.44978	7.10743	4.47636	8.15737	5.4257	3.83176	4.23189	5.00554	5.18521	4.91991
ARCN1	3.98116	6.38358	5.66702	4.64324	3.34636	2.17775	4.54423	6.21214	5.44851	7.30682	7.11104	7.31445	7.53338
ARF1	6.74964	7.08177	7.29427	6.54758	4.66949	5.96319	6.9671	7.78384	6.57274	7.12668	7.70561	7.56197	7.55544
ARF4	5.03333	5.19635	4.88868	3.78323	3.28263		4.80703	5.76772	5.15604	5.69185	6.86363	6.13313	6.56802
ARF5	6.71842	7.70931	7.49452	6.30831	5.67778	6.31499	7.31774	8.03137	7.19921	7.42436	7.45695	7.51604	7.51111
ARF6	3.15833	3.99062	4.63174	3.23987	2.34435	-11.2959	6.91079	3.3658	3.96956	4.8231	5.66242	5.41388	5.39291
ARFGAP2	1.38334	4.5038	3.05503	-11.8021	0.110067		12.7102	3.8459		3.54616	4.07402	1.92058	3.45115
ARFGAP3					-11.7386	1.30036			1.12501	3.06385	3.16395	2.75205	3.84399
ARFGEF1	-11.8672	1.60469	2.98513	-10.3886	-11.5826	-12.1579	-8.69785	3.55958	2.57264	6.99152	5.93551	6.35929	7.58161
ARFIP1	3.73008	5.89137	4.731		1.40233		-10.3828	4.37714	3.00688	5.29177	6.33831	6.39368	6.21402
ARFIP2		15.7418	14.7414			12.5064		-2.86578	15.3033	3.10635	3.21375	12.9069	3.78191
ARG1	5.38875	7.17073	7.60224	5.62873	5.80047	4.70922	7.48051	6.25829	7.05339	4.92656	3.97452	4.58535	5.04355
ARHGAP1	3.63565	6.31951	6.351	4.3444	3.35844		5.18783	6.08758	5.0435	6.02102	6.34162	6.24256	6.09677
ARHGAP17	5.3087	4.51478	5.78115	4.75502	3.40815	1.10208	6.59734	3.81342	5.37941	3.73337	3.64887	4.07885	3.55923
ARHGAP23	10.7101	8.83081	9.90982	11.1295	9.3137	8.33328	12.6746	9.91308	11.2763	6.56815	9.6542	8.48628	7.02488
ARHGAP25		3.12549	1.95847				-11.3131	2.25414	3.42149	4.95277	4.73814	4.39933	5.56073
ARHGAP26	8.15325	8.51117	9.8111	9.94189	8.83538	8.06778	8.18583	9.61932	10.7371	6.53526	5.80653	6.74776	8.05841
ARHGAP27	11.5038	12.5065	12.5219	12.5603	10.2926	8.8228	10.859	13.3604	11.562	15.641	13.5253	12.1912	14.705
ARHGAP29	3.64851	6.16551	6.73035	4.68108	3.7696	-12.1342	-11.4371	6.32823	6.68774	3.54749	5.07134	3.38659	5.47861
ARHGAP32						5.84034
ARHGAP4		4.15698	-11.5161	0.927671	-0.211099			3.74051	2.5047	4.03172	4.79762	4.99277	3.7351
ARHGAP42										2.28323			3.17279
ARHGAP45		2.26603						4.4583	-12.0034	5.35418	4.29806	4.83821	4.03019
ARHGAP5				7.05672	6.56358	5.57931				6.41703
ARHGDIA	2.15067	6.05209	5.37193	6.64784	5.45793	2.49331	6.06572	7.24106	6.85576	6.879	5.50931	6.64828	6.63431
ARHGDIB	6.67402	8.904	7.48497	7.47782	6.81609	3.21943	5.93605	9.28974	7.53424	8.81185	8.22252	10.0571	8.81505
ARHGEF1	1.35136	5.89058	3.87236	2.58305	0.995216	7.23744	1.45022	6.76476	6.33286	7.41191	7.16182	7.89393	7.8074
ARHGEF10L		6.09398	5.87902				5.31918			5.97849	7.2648	6.78326	3.22593
ARHGEF12				3.85806				1.18128	2.16128	1.78223	1.20024	2.46043	1.28745
ARHGEF2	2.3192	5.0329	3.90616	4.23609	1.76146			4.32394	-12.0034	4.78628	5.7506	5.70372	4.88589
ARHGEF37			7.35659					2.44875		1.1796	8.10545	2.40655	1.24653
ARHGEF5		0.895437								-1.79038	2.50847
ARHGEF6		3.5805						3.96126	-0.115869	4.03412	4.81181	4.58686	5.52899
ARHGEF7		3.72483	3.99904					3.99608	3.31301	4.0507	3.6531	4.43066	3.30131
ARIH1		2.98208	-0.410326					2.95225	1.59345	3.75171	1.48366	2.29816	3.2827
ARL1	3.50971	3.74791	4.36393		2.39395			4.01476	2.74976	3.7787	4.61388	4.00004	4.50781
ARL2		2.62777		-11.7983		0.031533	2.7904	0.38789	-12.0034	3.06436	2.41582	3.48597	4.80388
ARL3	3.48848	3.20214	1.89343	2.76173			2.56365	3.41354	2.44996	4.68822	3.3976	4.14018	3.52783
ARL5A								6.22157			1.65266
ARL6IP1											5.43329		4.22225
ARL6IP5	-11.8673	6.08723	4.92527	4.53093	4.66866	0.623482	0.749647	6.85995	6.60818	7.35937	8.27511	7.96548	7.90931
ARL8A	4.09318	4.49868	4.79544	3.72003	-0.1687		4.534	4.9728	3.64457	4.7272	6.09995	5.24903	5.36829
ARL8B	4.23719	5.99319	5.95686	3.71456			2.77029	5.52166	6.15722	5.21517	5.459	5.13489	4.70768
ARMC10		2.46555	0.912362					2.93086	1.97448	1.85154	2.91143	3.10165	4.08848
ARMC5	-11.8673	-11.1206			-12.1495			2.74454	0.504644	5.74315	4.01639	3.91979	4.11219
ARMC6	0.740816	0.435168					3.54434			4.09739			4.03041
ARMC8		2.17476	1.40722	0.90237	4.30261		-11.3121	1.34959	0.204108	2.50913	5.05724	2.80908	3.69721
ARMC9	-11.1178	5.1949	4.74904	-11.7969	0.187633		-10.7305	3.30527	1.7735	1.50383	-10.4785	-10.5881	-10.5911
ARMCX1	7.20808	8.59927	7.90855		6.99714			9.7915	9.63207	9.28325	10.4594	10.6101	10.8537
ARMH3		4.43464	3.84569					4.67647		3.48784	6.54703
ARMT1			4.38673					2.67683		3.86017	4.90752	3.49478	4.33705
ARPC1A	3.70988	5.94294	6.26187	4.28645	3.9784		4.90469	5.80903	5.78764	5.5109	5.90477	5.79761	7.21661
ARPC1B	0.957732	6.45645	5.27803	5.37562	4.34815		4.62163	7.22049	6.4566	7.15003	8.38874	7.80865	7.76305
ARPC2	5.526	6.86507	6.32081	6.06722	5.42041	0.650668	7.03819	7.31508	6.7871	8.06003	8.36698	8.27034	8.39958
ARPC3	6.9789	8.0564	7.36981	7.00257	6.88405	5.33931	7.24818	8.41209	8.16378	8.44338	8.37669	9.05345	8.79172
ARPC4	7.08142	8.59944	7.977	7.74921	7.07159	5.20659	7.7184	9.15357	8.37352	9.17749	9.14631	9.74653	9.71717
ARPC5	5.15302	7.75192	6.66602	6.6038	5.48414	6.26903	5.82332	8.10724	7.06249	8.00226	7.95853	8.42293	8.19738
ARPC5L	3.2499	5.74355	5.28535	4.40374	3.81253	-12.0177	5.09953	5.70321	4.93563	5.71173	6.23091	6.22692	6.2301
ARPP21
ARRB1		2.96264	1.64591	3.62302				3.84301	3.38703	4.88554	4.68559	4.78547	4.24862
ARRB2		6.06586						3.91823		4.37619	4.51524	4.62716	3.83154
ARSA	-11.866	1.8192	2.45061				2.67973	1.97789		3.39455	2.93256	3.30829	3.31307
ARSB		-2.15685						3.36198		2.07004	1.67296	1.33519	1.27028
ASAH1	3.10349	4.25349	4.69211	4.63727	1.81078		5.58869	4.52388	4.91749	6.61422	6.38542	6.23888	6.21662
ASB15		0.451975	0.257448							3.67086	3.49504	2.5559	4.19739
ASCC1											4.1646
ASCC3		5.84183		0.179539	-10.5288	-11.035		1.18492	7.99597	5.86544	5.95125	5.00728	6.08742
ASF1A										2.65144	3.11894	4.43348	4.27117
ASH2L						-12.4327				0.994147	3.07961	3.05379	3.35512
ASMTL	3.6659	3.12046	1.24773		1.26647		5.80394	3.32631		2.52147	1.40733	2.34238	3.59531
ASNS		4.75283	1.28686		-0.44402			4.82127	2.9392	1.94684	4.54553	4.87013	5.0283
ASPH		1.92811	-0.572109					0.939267	-0.0919223	4.17409	3.73301	3.79305	3.36762
ASPM		4.74849	5.96175	1.3091				3.93662	3.44601	3.58845	2.05195	3.79014	3.93566
ASPN		3.86069	2.09318	-10.9676	-11.5968	-12.262		3.51569	-11.7795	5.76307	7.34979	7.48942	7.19429
ASPRV1	4.85653	8.39892	8.75861	5.19819	4.87883	2.62505	9.03267	5.70551	6.24063	5.9686	4.0648	4.6234	6.5896
ASS1	3.7976	7.20183	6.31884	3.42488	2.96706	1.57796	3.65793	5.72864	5.6934	7.35651	6.71241	6.69388	6.47337
ATAD3A	2.74871	3.81334	3.43957	-11.168	-12.3628	3.48562	1.03369	2.87799	2.94593	4.12567	7.90529	4.77394	4.48928
ATF1	12.0412	12.8099		10.6379		9.22986	10.7381	12.5801	12.1621	16.0444	14.5428	13.1894	13.8606
ATG3	2.04026	4.32114	3.11956	2.45706	1.21327	0.448386	-10.5495	4.66178	2.49289	4.76654	5.04802	5.58878	5.20437
ATG4B		1.05775					6.57956	2.98823		2.72425	4.39412	2.78411	2.82814
ATG5		0.68286	4.80298					1.79055		0.687837	1.3113	2.4987	1.22324
ATG7		3.78978	2.37298					5.84964	1.98224	4.45305	4.97753	5.27157	4.47037
ATG9A		1.17316								2.10864	2.26497	0.377808	2.10347
ATIC	4.11278	5.45676	5.17163	4.59504	1.61971	0.633116	3.83483	5.35275	3.61793	5.83525	5.3268	5.87642	5.98699
ATL2	3.71549	3.26804	5.26498		2.26808		2.03058	4.33336	3.40287	1.77807	3.88767	3.99536	4.02076
ATL3	3.45808	4.22153	3.32201	2.66051	1.25902		2.51579	4.52228	4.11664	5.73832	5.41671	4.86291	5.38527
ATM	5.15515	-11.1206	-11.5161	6.11451				-11.0258	1.77842	3.06978	3.85344	3.10061	3.58725
ATOX1	2.92041	5.22357	4.99518	2.59472			1.73774	7.5905	4.76041	5.5386	5.71959	5.86145	5.4049
ATP12A	-12.0101	2.69208	1.27759	12.2268	11.7693			-0.541468	13.0116	2.69604	5.61957		3.01694
ATP13A1	1.78768	6.39694	4.50616			-12.4831		7.0958		5.11781	7.3216	6.92166	6.18837
ATP13A3										2.53569	4.53533
ATP1A1	6.30713	7.17485	7.05861	5.73565	3.89576	3.38311	4.48103	6.92842	7.76651	7.65843	8.10143	7.41941	8.05663
ATP1A2	7.52971	6.95006	7.7782	6.11927	3.58981	3.28695	3.39978	7.02804	8.08505	7.38428	7.51129	7.06585	7.57821
ATP1A3	8.60486	4.4015	2.95617	6.67712		2.3326		7.82378	5.42332	1.77842	-0.521466	4.47932	3.7394
ATP1B1	5.10726	3.07351	7.62279	5.46285	5.5838	4.99815	6.82733	1.25146	4.41268	4.91962	3.84538	3.74956	4.82506
ATP1B3	6.79977	6.77398	6.85203	5.48974	3.01097	3.21386	2.07333	7.0159	7.74394	6.80881	7.12277	7.01628	7.2082
ATP2A2	6.10323	7.47902	6.83567	5.42908	4.62651	3.73548	5.86548	7.0328	6.65802	7.07772	8.51876	7.38113	7.33439
ATP2A3	2.25441	4.52678	-11.5161	-11.3881	-11.8188			2.5057	5.3551	4.2842	5.41145	5.34706	5.11019
ATP2B1	12.6027			13.1769	11.7796		13.4588	3.73408	6.65898	3.33313	3.67829	3.66044	4.31378
ATP2B4	3.34619	4.98335	4.73163	3.57858	1.35766	-11.2382	5.21651	5.04634	5.16512	6.10654	4.77453	5.84093	5.90268
ATP5F1A	8.2563	8.97432	8.93693	8.3567	7.09015	9.07333	8.216	8.97374	8.86218	9.48217	9.79938	9.60119	9.77302
ATP5F1B	8.36676	9.08795	8.82883	8.39421	6.89111	9.30969	8.37199	9.16821	8.73836	9.22677	10.0137	9.65236	9.49578
ATP5F1C	7.12179	6.53523	6.19721	5.66729	3.43714	-11.3965	5.51758	6.55885	6.51552	6.90817	7.84826	7.15472	7.33992
ATP5F1D	7.04117	7.1175	6.25738	6.27388	4.79219	3.04503	6.34787	7.1072	7.05534	6.67382	6.70952	6.97244	7.17023
ATP5F1E	4.4459	7.15578	6.13134	5.31872	4.19692		4.84813	6.31789	6.71317	7.09953	7.7362	7.11755	7.68977
ATP5IF1	5.43117	5.41033	5.42008	6.08989	3.80082	-12.4111	5.40032	5.81788	4.99136	4.89147	6.30545	6.10822	4.40947
ATP5MD	3.62257	5.2685	5.33541					5.63186	6.57335	5.39528	6.66748	6.33496	6.14116
ATP5ME	5.07876	5.64732	6.41337	4.73141	3.92642		1.71024	5.69805	5.7599	6.01029	6.38819	5.88301	5.82654
ATP5MF	5.1301	5.85202	5.56099	4.37743	3.29809	2.39708	5.21767	6.17016	5.60564	6.33935	7.14184	6.84358	6.93856
ATP5MG	5.31585	6.45612	5.98606	4.56766	3.60197	6.55684	4.27866	6.43949	5.90856	6.37874	7.33164	6.97162	6.79321
ATP5MPL		3.93769								0.234626	4.85632	3.41759	2.84373
ATP5PB	5.71021	6.5851	5.96988	6.04368	4.25871	3.89648	5.52568	6.46158	6.59304	7.95239	8.21796	8.02108	7.8163
ATP5PD	4.59344	6.16011	6.25258	4.61607	3.74743	1.37274	4.33258	6.14103	6.02348	6.76112	7.75977	6.64665	7.259
ATP5PF	2.5133	5.81122	5.93088				4.53659	5.9871	4.93188	5.55427	6.62131	6.34538	5.74921
ATP5PO	5.94337	6.09492	5.96838	5.876	3.60869		5.22517	6.15993	6.18639	6.87656	7.07366	6.9491	7.48419
ATP6AP1					12.3839						5.95349	2.41619
ATP6V0A1	0.644416	4.72472	5.96694	0.705048	-0.183864		3.8698	4.25873	1.38048	4.7107	5.045	2.92453	4.29142
ATP6V0C		2.94525						2.79289	2.1126	4.76816	4.84954	3.76997	4.54266
ATP6V0D1	1.37848	4.7408	5.95499	7.16099	3.88437		5.67027	4.98021	4.25832	5.3199	5.76435	5.58845	4.94356
ATP6V1A	3.36364	6.2406	5.80962	4.93349	3.71275	3.94382	6.48182	6.3426	4.93248	6.5046	6.75849	6.68644	6.54019
ATP6V1B2	5.05116	7.22694	7.21171	6.01052	4.28997	5.06767	6.75296	6.99305	5.47438	6.03603	7.67029	7.44643	6.27786
ATP6V1C1	4.5627	7.48236	6.18974	3.95478	4.6181	1.79602	4.20953	6.81084	4.61555	6.09314	5.7185	6.01504	6.42886
ATP6V1D	2.81929	3.62138	4.56327	3.32083	-12.0158		4.19143	3.8708	3.50515	3.98027	2.3224	4.36168	2.60767
ATP6V1E1	3.99848	5.74152	5.37397	3.82626	6.38505	-12.4067	4.5676	5.96427	4.83423	6.39285	6.59349	6.83483	6.4505
ATP6V1F	1.92261	3.92369	3.47029	2.10949	-11.7249		2.16726	3.59484	3.20152	4.68518	4.85919	4.86718	5.05203
ATP6V1G1	3.56064	5.98649	5.24784	4.45887	3.49757		5.04225	6.12523	5.13387	7.99052	6.616	6.60242	6.3253
ATP6V1H	1.83122	4.25412	4.0147	6.83201			1.82165	4.27924	2.422	5.0868	4.95819	4.20738	4.91382
ATP7A						9.77275
ATRN		5.91826		2.16199			2.92454	3.91328		3.59983		2.83015	5.11812
ATRX		2.252		2.7335				5.925		2.2991	2.74466	1.9088	2.63677
ATXN10	8.38768	2.00759		-11.7678			-11.3136	4.97243	8.87754	3.39916	3.85463	4.80263	4.04606
ATXN2L		4.85254	4.2654	2.95579	4.0797			4.43453		2.34496	3.72818	3.99627	4.33331
ATXN3										0.210074	2.88406
AUP1		2.88416	1.46921					4.84231	5.46011	3.67501	6.51086	4.09836	6.38009
AVEN									1.05128	3.02582	2.23902	3.39217	3.01221
AZGP1	7.25674	6.6756	7.28665	7.67189	5.49664	5.09424	8.78135	7.02157	6.15684	5.66513	2.97472	5.0249	4.68012
AZU1		7.01535			4.20859			7.13971	2.27569	5.37811	9.13727	7.18203	5.19046
B2M	6.114	9.18689	8.62622	7.5995	6.46177	4.88758	7.26893	8.85938	8.41289	9.17032	10.3511	9.69266	10.0102
B3GLCT
BABAM2	1.52346	2.38663	1.20749				-11.3106	3.66335	3.42862	4.51255	4.48319	4.32827	4.78527
BAG2					-0.295759					4.12167	3.92507	2.18388	4.30677
BAG3	5.01793	4.47689	4.19561	5.61307	2.48247	4.77579	4.95107	4.13284	1.44134	5.09055	4.45109	2.97697	6.61863
BAG5	-11.8713	3.01703	3.21596					-0.37009		3.42998	3.24237	4.34765	4.61154
BAG6	3.21448	3.93355	5.93334	4.57988	-12.0485		3.1129	5.07079	4.44253	4.97598	4.97827	5.34273	5.16769
BAIAP2	4.28301	3.90537	3.09867	3.19976	1.49634	2.62481	4.59385	3.72647	1.45933	3.24115	3.57199	3.18884	2.71838
BAIAP2L1	8.82101	2.45206					7.24747			-0.102341	2.38223
BANF1	6.75887	6.40813	6.31758	6.02349	3.43882	2.95521	3.74252	7.13743	7.38613	6.77687	8.10053	7.58695	7.07641
BAP18	3.12376	4.46663	3.4901	2.86143	2.18786			4.96394	4.0769	4.9327	5.86446	6.05408	6.00733
BASP1	5.15186	6.24611	6.10187	6.63096	4.46732	2.01674	5.23294	7.01934	6.608	7.89172	8.0274	8.28553	7.89591
BAX	2.68561	4.49774	6.60179	3.65718	2.10125		-11.3926	6.60615	4.80693	5.76511	5.25502	5.5916	5.56962
BAZ1B	5.23807	3.40331	3.4586	7.28076			3.50558		2.52427	2.10748	3.65314	2.56017	2.79482
BBOX1	2.4361	4.00822	4.1637		3.93343			2.77332	2.52928	3.92552	3.00328	3.00804	1.81755
BCAM			3.31543						4.23558	5.32756	5.48449	5.03736	4.68523
BCAN	7.23126	9.63213		8.36987	6.24789	2.97061	8.55023	9.13171	8.7584			9.83011
BCAP31	4.74008	6.68859	6.17077	5.21588	4.43194	1.63464	5.48925	6.79287	5.98652	6.4498	7.11545	7.2249	6.39389
BCAS2		3.15368	1.78901		-11.7455		2.30551	5.46516	4.08679	5.16671	5.56105	4.61863	4.11354
BCAT2								1.08415		2.58837	3.07212	2.54137	3.47609
BCCIP		3.59254						4.17009		3.30038	2.85528	4.32046	3.92416
BCKDHA		4.82905		2.77086	1.51637		1.95668	5.26809		4.48177	5.08989	5.7559	4.86401
BCKDHB		4.56229	2.14105					4.29873	3.37717	4.15669	4.20484	3.97924	4.92143
BCKDK	5.73564	7.95333	8.87156	5.80788	4.22125	5.72741		9.56636	7.0829	5.82108	6.61356	6.63182	8.29036
BCL10	3.64232	1.72021	5.54381	4.56317	6.78726	1.91054	2.2099			4.47401	3.84829	5.24832	4.33193
BCL2										1.86693	2.78349	1.87418	3.18101
BCL2L13	-11.4272	1.67985	4.91304					3.55126	1.54017	3.66169	6.44351	4.11391	4.03032
BCLAF1	3.87655	4.8677	4.63549	2.39809	2.63708		3.57935	5.01362	3.94169	4.31493	4.92251	5.47596	4.30295
BDH1	3.67651	-0.0940222	3.46743	0.902082	-11.2573	2.53102	-11.0046	4.10812	-0.874582	6.47205	2.5664	1.38668	-10.5911
BDH2		4.70493	4.52418	3.78548			3.1814	3.90973	3.18778	5.23412	4.11505	5.52191	4.02576
BGN	2.96108	4.85139	4.43005	3.55045	4.31906	3.80502	3.4961	5.55223	6.45984	8.43293	9.73507	9.53889	9.87465
BICD2	0.943422	3.62555	2.59917	3.00182	-12.1483	3.81034	2.48524	2.86863	-12.0034	3.0711	2.31143	2.93345	0.972803
BICDL2	0.698187	4.63249	3.77612	-11.0417	0.274466	-11.6584	2.46273	5.31618	3.11657	7.11526	5.101	5.60493	6.77173
BIN1		4.57215	0.772776	3.55649				4.55795	2.29221	4.45053	4.36638	5.28465	4.40368
BIN3	3.20718	-7.97791	7.62168						-0.285394	1.82875	0.985242	2.60013	2.21202
BIRC6			-0.0593472			6.23782				1.90726	1.35419	-0.156236	-10.5911
BLMH	4.96277	5.69181	5.37498	9.18808	5.10673	4.0018	7.61504	5.93376	5.43369	5.38305	4.44244	5.69305	3.01015
BLOC1S5		4.60747						4.55955		4.33601	7.2934	5.27164	0.573562
BLVRA	4.2081	5.94197	5.34633	4.78592	3.32868	-12.381	3.82661	5.95046	5.24385	6.50836	5.83371	6.70248	6.24745
BLVRB	6.38942	4.53849	4.78971	5.84187	3.93909		6.39714	4.90064	4.96503	6.30696	5.24139	5.47618	5.546
BMI1	-0.323851	0.157149	1.58204	2.32453	1.34567		-10.132	0.716485		-1.16359	0.214869	0.578262	-10.5911
BMP2K		2.79803						2.92679		3.49412	2.15423	3.06747	2.45786
BMS1		9.00468	7.6517					5.74319			4.63905
BNIP1			4.51234								5.32801		4.03094
BNIPL		2.92004	3.54239					2.81851		0.913406	-10.4785	2.83972	-1.21613
BOLA1
BOLA2	2.58958	5.03943	4.30887	1.46986	1.39267		3.09374	4.81173	3.84478	4.32067	5.12501	5.45312	4.75715
BOP1	6.26252	2.98312	3.69878					3.25214		3.63559	3.83557	4.10018	3.43996
BPGM	10.6011	4.59439			9.10639			5.38391	9.71028	6.1523	5.72415	5.18263	5.98133
BPHL						4.93324				3.03677	2.57112
BPI		2.52765						3.24959			4.91431	2.82934	2.01369
BPIFA1		-11.1206	2.76491				3.06913	3.11097
BPIFB1			4.77258			3.14499		4.81967	2.40253		4.64932		2.2632
BPIFC	-11.9436					2.99042	3.83517	5.63829	6.33251	1.09793	6.37123	1.67762
BPNT1		5.86825	3.98157					4.11607		4.64899	3.57204	4.37768	4.04817
BPNT2		3.83704								3.3086	3.33894	3.22244	2.82433
BRD4		4.07588		13.8053	-12.1449		13.1385	0.856955		1.60821	6.6146	3.85995
BRI3BP		2.26081	-0.0747577	1.5318			-11.3098	0.829682	2.89642	2.19582	5.03959	4.38526	3.45648
BRIX1	0.418494	4.49449	1.25446	1.65383	-11.7797	3.44274		4.42435	4.69486	2.92889	4.35302	2.52964	3.35894
BRK1	-11.1129	5.99008	4.24764	1.83679	0.0335729		2.64397	5.37254	4.7853	5.37958	5.59749	5.96124	6.01077
BROX		3.6168	3.48808			6.49366		3.45641	-12.0034	5.0323	4.77844	4.96436	4.92336
BSG	3.47976	5.46647	5.36771	2.96752	2.87073	1.65606	3.8008	5.84972	6.24692	5.90377	6.75993	6.02873	6.60255
BST1	-11.304							2.33533		3.87735	4.96012	3.23823	5.10732
BST2		6.24511		2.46008	3.08867			6.66396	5.62674	5.91906	7.47574	7.56762	7.61769
BTF3	3.93468	6.8299	6.36873	5.84476	2.5187		4.05543	6.53786	4.61758	5.59296	9.6507	6.1087	5.22217
BTF3L4	3.08638	5.94592	6.28311	4.1184	0.794867		5.17517	6.18583	5.27042	5.16647	5.78765	6.49945	6.65746
BTK		7.63596	0.992659							7.09056	6.71091	5.77032	4.54747
BTN3A3		-11.1206						5.19855		2.17158	4.27222	3.72916	3.79723
BUB3	3.92686	5.93964	5.88468	3.95193	3.31927	3.60795	3.46715	6.22876	5.42043	6.08655	6.56094	6.6459	6.36589
BUD31	1.16543	3.75442	4.40878					3.10098		1.08223	3.25455	3.20909	2.70271
BYSL		2.14629	0.947735					2.74576	2.05626	1.5979	1.26811	2.46977	1.92044
BZW1	1.79903	5.58116	4.15432	2.17625	1.47808		4.06671	5.45056	3.98851	5.12157	5.47922	5.75589	5.37476
BZW2	2.66669	3.98038	3.48247	0.910344	-11.6671		1.93155	4.27136	2.9686	4.05063	4.62998	3.71309	4.31293
C11orf54	0.640863	4.30841	4.53689	3.2526	1.48716	-12.4069	4.98549	5.0975	4.45076	4.67259	4.41691	4.87227	4.87491
C11orf68		3.53253	4.14585					4.10442		4.68519	3.9425	4.24568	7.09628
C11orf98	3.48865	5.01494	3.71011	2.79834	-1.51512		2.45837	4.41663	4.50753	6.07613	5.22867	6.2354	5.56666
C17orf58										3.63594			-1.59007
C19orf12										3.36795	2.19178	2.70797	2.97137
C1orf198		7.13181	3.22277		4.79855			1.99115	5.95302	2.73518	4.61639	7.97019	4.20756
C1QA	8.00233	8.27092	6.35569	9.56097	9.1218	7.26556	10.4384	9.99074	10.8915	9.80937	9.99017	11.282	11.6191
C1QB		4.174	3.37496	-11.3074			2.13167	5.9409	1.97436	6.81389	7.46613	6.34805	6.56457
C1QBP	3.2003	5.72134	5.91159	3.72768	2.34075		2.98951	6.5183	6.05553	5.63862	7.23989	6.90359	6.2271
C1QC	-11.8673	5.2393	4.02344	3.64349	0.506674			4.989	4.00187	7.45357	8.25313	6.93883	6.9643
C1QTNF12										2.59735	5.565		3.20147
C1QTNF2	-11.4617	-11.1206	1.52321	-11.2727	-2.68523	-11.885	-10.7965	-11.0258	-11.58	1.07328	3.6093	-10.5881	-10.5911
C1QTNF3				-11.1936							1.86869		-1.16914
C1QTNF7										1.84282	2.45357		4.17255
C1R		6.34936	4.73547	2.42101		-0.161432		6.60234	4.72012	5.41174	7.22327	5.30878	4.44954
C1S	1.59069	4.66923	4.47883		-12.2242	-12.1912		4.72346	4.03258	6.13563	6.09911	5.20434	5.91038
C2		2.87865						2.77948		3.92682	4.24696	3.30579	4.55546
C20orf27		1.95551	-11.5161	-11.4398				2.06934		7.08817	3.78427	4.08273
C2CD5								3.81798			4.51497	2.22734	3.2184
C3	5.23875	8.79009	6.62851	6.66012	5.32442	3.03647	5.03893	8.2222	6.31522	8.60084	9.5145	8.52063	7.19904
C4A	2.55325	5.86382	4.6429	4.14754	3.25751	-0.550332	1.66917	5.5431	4.3439	7.21583	7.1681	6.51979	6.66141
C4B	1.12486	4.44778	4.20661	3.95407	2.89148			4.40178	4.22256	5.97951	7.18986	5.61548	5.75843
C4BPA		4.89644	3.90562	2.42232	1.32963	1.86274	3.87072	5.33282	3.60013	6.12948	7.30881	6.56656	5.52083
C4orf3			6.20714				1.90045				2.29086
C5		3.93267	1.48889		5.08202	0.55312		2.47648	3.05558	4.70017	5.45172	4.59519	4.33522
C6	6.68774	4.48088	3.67548		5.76177			2.53537		4.18793	5.25901	4.2162	4.01296
C6orf132	4.61494	3.49874	5.48999	5.01651			4.75081	2.24374		2.00375	6.17392	3.42866	0.145012
C7		2.82668	2.33467	1.96363				3.30223		4.39007	5.15831	3.83426	3.89344
C7orf50		1.11036	0.726807					3.62474	-11.4564	4.29777	4.40758	3.01754	5.23575
C8A		2.33047	2.28218					0.7734	-11.8268	3.95683	4.72993	5.56629	4.66074
C8B		2.79052	7.43871					2.7231	1.57157	4.58336	5.1829	4.9575	4.92583
C8G		3.85612	5.03482	5.61683	4.52085			3.7553	7.24879	5.16869	6.4573	5.88045	4.29708
C8orf33										2.521	3.17455
C8orf82		2.15943	0.883939	1.99307				4.84607	-12.0034	4.88692	4.14921	3.59246	3.55727
C9	5.14425	4.95731	3.71757	4.56994	4.2171		4.9387	4.99018	3.63452	6.85797	7.94579	5.91693	6.17461
C9orf64		5.22085	4.71053					3.42174	2.0636	4.6203	4.64629	3.34333	2.97329
CA1	7.56304	7.80857	7.7265	7.90234	5.44392	4.55975	6.72833	7.74633	7.67896	9.89698	9.62512	8.1416	9.04833
CA12	1.79981	8.03958	9.01815					3.76679	4.00734	4.06426	4.69743	2.55319	4.08754
CA2	5.72839	6.81314	6.03121	6.30277	4.23079	2.8625	6.81477	6.1655	5.74396	8.34979	7.54518	6.91269	7.28606
CA3		1.8826								3.92731	4.04824		-10.5911
CAB39	4.02397	4.29583	4.43302	3.84381	2.87275	11.8762	3.39128	3.96481	4.28507	5.19371	5.28476	5.75308	4.74206
CACNA2D1								6.08224		3.88866	2.01393	4.29151	4.22656
CACNG6			6.3716	6.74772		6.51044	7.09695	5.6058	8.08464	7.72531	7.74941	7.42868	8.41884
CACYBP	5.18512	6.39854	4.9112	6.14536	2.62043			6.689		4.33708	4.53491	4.93241	4.86009
CAD	5.14222	5.16867	6.24362	4.94648	3.8389	1.52341	4.35117	5.91907	4.81887	5.20361	5.62295	5.93562	6.10945
CADM3		1.94781							2.37391		4.6698		5.46558
CADM4
CALCOCO1										1.8176	2.50983	1.37628	-0.568381
CALD1	2.98835	4.52191	3.81074	5.33434	1.72841	-12.6528	3.26564	5.14061	4.60459	6.93453	5.88782	6.6289	6.06724
CALHM2										2.23574	3.26227	3.60206	1.84999
CALHM5	7.31175	4.10709	4.15278	6.37229	-11.378	3.55433	7.34832	3.91624	4.81093	4.36801	3.19999	3.1326	4.80686
CALHM6								3.83783		2.83647	4.6305	4.60103	3.33337
CALM1	6.8144	8.63667	8.31718	7.73935	6.26689	5.74927	6.97231	8.57942	7.75088	8.87157	8.3986	9.36347	8.94246
CALML3	6.97987	8.94067	9.06436	7.69022	6.63385	6.17483	7.50058	8.83136	8.09573	8.07533	7.88336	8.90043	8.44125
CALML5	6.91724	8.77734	10.1103	7.87692	6.47945	6.17344	9.42907	7.64128	8.18134	6.60647	6.24706	7.18887	7.29004
CALR	5.21632	8.35397	7.51967	6.8858	5.5249	4.05498	6.44238	8.38189	7.5375	8.64148	9.49143	8.99137	8.80254
CALU	2.8865	2.92953	5.36715	3.61875	-12.1473		0.753528	3.04504	3.57102	6.24542	5.19508	5.84016	6.50638
CAMK1D		1.36608				2.21484	-11.1902			3.89102	3.98566	2.30051	3.87732
CAMK2A				-0.389048		3.98358		4.22022		2.06554	1.96083	2.94207	4.86354
CAMK2B		5.01494	4.13969	2.75969		-12.4071	-11.2778	4.17965	4.6854	4.83302	4.97844	5.32237	4.40484
CAMK2D	3.11629	4.04335	4.47728		0.656077		2.93374	4.48598	2.92121	4.91195	4.86049	4.32961	4.56608
CAMKV
CAMP		2.65494						4.87875	3.7566	-0.184988	5.2815	3.31155	2.5208
CAMSAP3		3.84129	4.12928				3.68048			2.39834	4.8995
CAND1	4.30796	6.39257	6.26796	4.84838	3.25382	8.3166	4.81555	6.35467	6.2222	6.75534	6.56095	6.98682	7.08523
CANX	6.0347	7.21357	7.20583	5.69328	5.10011	3.31034	5.09404	7.56731	7.00998	7.44674	8.87783	8.38242	8.22952
CAP1	5.59757	8.10203	6.92434	6.67996	6.15153	3.73494	5.81694	8.54636	7.4534	8.42966	8.04697	9.09221	8.44226
CAPG	6.93716	8.74219	8.21878	7.6386	7.32762	3.36522	7.25187	9.08907	7.78055	8.47106	8.43327	9.66371	8.52539
CAPN1	5.2785	6.73717	7.03485	5.6314	4.50833	4.92875	6.23265	6.73117	5.95526	7.08788	7.12459	6.60447	6.98982
CAPN2	3.93285	5.25468	4.5897	4.80278	2.80955	11.1602	-11.0403	5.30315	4.66282	6.18815	6.25724	6.45032	6.14874
CAPNS1	4.06225	6.1589	6.35268	5.63941	2.84691	-12.4247	1.99892	5.87718	4.5948	6.92062	6.67429	7.17917	6.54506
CAPNS2	2.07045	6.27741	6.51154	3.12202	2.53326	2.61382	9.47044	5.89415	6.02386	6.02202	7.04117	6.43702	6.0703
CAPRIN1	3.76437	6.67096	6.38346	2.77103	1.91814	-11.968	0.860499	6.45359	5.32332	5.82945	5.95008	6.51744	6.2213
CAPS			2.48966	3.00974						6.74292	3.65588	4.05678	8.57038
CAPZA1	6.96027	8.72408	8.48347	7.58858	6.69599	4.20686	7.41379	8.37425	7.80395	8.24816	8.99332	8.89341	9.03169
CAPZA2	3.76042	5.00861	4.85826	3.83081	2.38415	3.17093	3.38172	5.22573	2.22178	6.43924	5.83329	5.97191	6.02252
CAPZB	5.24344	6.88793	7.02105	5.02161	4.368		6.07022	7.17078	6.35399	7.03085	7.98482	7.81425	7.41606
CARD18			1.49583				6.2327			4.37999	2.59479		0.490266
CARHSP1	0.796739	5.82044	3.63847		-11.5077			5.19804	3.90313	5.36132	4.67856	5.26046	4.59442
CARM1		6.36043	3.45692	-10.976	0.458429	2.29784	6.79778	6.86757	-11.5494	4.49186	4.38075	5.92081	4.11965
CARMIL1	5.31908		2.94904	4.81289	0.959565		-0.205			2.06075		1.66149	3.93845
CARS1	2.14347	3.95295	3.34425	1.07585			-11.3647	3.902	2.46263	4.43206	4.41377	5.09308	4.43768
CASK		3.81809	3.05282	6.28754				0.822178		3.38283	3.14056	4.69895	5.29916
CASP1	12.5111	11.8853	11.0299	8.9676	12.6235	10.1679	8.19586	10.225	9.32576	8.27648	7.3118	8.45491	7.33577
CASP10		5.2737						4.79417	4.97432		3.49563	5.04511	3.67077
CASP14	6.61432	10.6063	9.70423	8.3079	6.47256	5.93612	9.24577	9.79862	7.89256	6.19799	8.97581	6.98027	5.47925
CASP3		7.13203	6.29903		2.9515			5.40739	5.02318	4.69749	4.69992	6.12296	5.64387
CASP4	1.44025	4.65724	4.0818	5.45676	1.47236	0.963501		5.16316	6.08889	4.86944	4.70167	4.82273	3.95435
CASP6										2.0191	0.728419		2.52549
CASP8		-11.1206						6.62288		5.69239	6.57037	7.23201	6.78506
CASQ2	1.97868	4.06806	3.85948	1.75907			4.61297	2.9356	3.79565	8.37315	4.2391	3.98541	5.08438
CAST	6.16639	6.14586	5.72797	5.00012	3.19986		6.3749	5.73872	4.44499	6.76658	5.33681	6.5207	5.82261
CASTOR1
CAT	4.17561	5.76299	5.64226	5.01738	3.52964	3.9884	5.08727	6.38538	5.78367	7.36959	7.51762	6.87125	6.68253
CAV1	5.02214	5.7911	4.94402	6.61013	1.52456	3.50068	5.65447	6.16699	6.53281	9.39947	7.80374	7.5518	7.92617
CAV2								1.09985	1.62006	6.12755	2.96426		5.6164
CAVIN1	5.12857	8.29432	8.28213	6.77427	2.84266	4.42664	5.55633	8.91427	8.67163	11.132	10.1817	11.2219	11.9602
CAVIN2		5.23331	-0.048701					2.33391		5.90509	4.91807	4.64367	4.16368
CAVIN3		3.85087	2.49249	-11.8173	-12.224	0.57441	3.31276	3.66365	3.9573	6.74656	5.28811	5.11015	6.01916
CBFB		2.66149		1.33091				4.87455	2.96247	3.2079	5.0003	5.8065	4.64765
CBL										3.86566	2.74041	4.84272	2.90445
CBR1	3.17178	6.37589	6.85332	3.89854	2.33517	1.5922	5.48417	6.05778	5.98229	6.74318	5.61744	6.22423	7.01816
CBR3	6.97697	6.47958	7.02012	6.92966	6.30838	3.46273	7.00346	6.03328	6.35314	7.2726	5.84767	6.39065	7.36054
CBR4		3.15513	3.37507					4.3553	3.85429	4.1647	3.3918	4.51172	4.59889
CBX1	2.49035	1.07337					-11.3161	3.68904	4.18416	3.89965	4.72563	4.03746	4.75833
CBX3	4.28175	5.07686	5.74422	2.16983				6.00601	5.96724	6.06002	7.18037	6.87066	6.61934
CBX5	2.52635	4.53776	2.61053					3.7778	3.24815	4.95721	5.07357	3.63749	4.86295
CBX8		4.68329	7.17202	1.30051	0.744932		4.57256	4.06072	-12.0034	4.04434	5.37593	6.18184	6.17331
CC2D1A	8.24535	3.00595	2.69834			8.96632	7.51826	4.26643	5.68072	6.64914	4.09894	3.51925	3.08307
CCAR1	-11.6367	4.4771	3.61361	2.55125	1.49297		2.75763	3.47976	3.69277	4.07279	4.13413	4.30656	4.77733
CCAR2	2.88665	4.97438	5.02208	3.81016	2.808	-12.6128	3.7853	5.83214	4.9973	4.96519	5.53929	5.85871	5.52843
CCDC124	2.39946	8.1587	5.03332	0.798965	0.915626		4.2908	4.36872	2.92238	4.55721	4.36565	5.25066	5.00115
CCDC22		1.19833	1.7635				1.18482	1.48583	2.7246	3.59478	3.00739	3.33238	3.66483
CCDC30	3.67463	6.08487	5.64367	5.16132	4.01263	2.90891	4.46474	6.35163	5.88083	4.59986	1.22222	4.07405	4.12659
CCDC47		4.62128	3.65888	3.33543				4.5319	2.31976	4.12159	5.52634	3.96771	4.99985
CCDC50										5.04731		4.7608	4.82488
CCDC6		4.44776	4.57728					4.38279		4.14176	4.41914	4.25276	5.03074
CCDC80	8.14261			8.77263						2.57598	0.813964	0.808591	6.58765
CCDC88B						6.60598				3.35677	6.26709	3.7069	3.27115
CCDC9		3.35837	3.38835					2.6673	-11.6533	3.10004	6.27265		9.28591
CCDC93		5.06736						3.69335		4.57104	5.03685	4.06796	5.56706
CCDC97										0.793481	3.18314
CCL15										7.70898	7.1675	8.20098	8.47022
CCL21										3.41266	4.05164
CCM2L
CCN5										4.58468		-0.206079	3.53484
CCS		5.87074	6.84966	6.22921				7.95757	7.9027	4.70703	7.34514	7.20265	6.8805
CCT2	5.80685	6.51746	6.16643	4.86429	4.00103	1.34148	7.6803	6.4993	5.81794	6.52476	6.79503	7.16599	7.03956
CCT3	5.7673	6.82232	6.64152	5.61063	4.57289	4.07809	5.19803	6.90572	6.26975	6.91279	7.35104	7.58677	7.37502
CCT4	6.31346	6.6213	5.91606	6.49534	4.66142	3.19324	6.63967	6.44267	6.24236	6.36044	7.06992	7.1753	6.46911
CCT5	5.50861	6.87719	6.19948	5.71091	4.10861	4.27326	5.84917	6.78834	5.90608	6.90007	7.35757	7.5925	7.0419
CCT6A	4.55722	6.67637	5.91815	4.72626	4.08683	3.35209	4.37787	6.61976	5.71793	6.53642	6.89121	7.41794	6.61963
CCT7	5.91128	6.53712	5.58427	5.93463	4.46246	1.77704	5.99243	6.56129	5.44982	5.3725	6.85759	7.06324	6.12878
CCT8	6.27708	7.57201	7.06051	6.12502	4.97302	2.01256	6.1248	7.45348	6.7608	7.5377	8.09752	8.31571	7.99573
CCZ1B		2.76455	1.11776					4.18648		5.55561	5.63478	4.64672	8.63159
CD109	1.28067	4.21722	4.5812	1.08817	-11.3324	-11.9529	2.19625	6.99642	4.18791	5.09974	3.36842	4.87397	5.47174
CD14	3.30037	7.75156	5.65025	8.46738	2.3436		4.5034	8.32522	4.08021	6.48766	7.37219	7.60282	6.18552
CD151	3.49594	6.19918	5.09549	4.56714	3.91417		-11.3126	6.58128	5.23035	8.1693	6.7309	6.66679	7.487
CD163	6.05246	5.64953	4.03099	7.83675	3.81481	8.04508	6.28122	6.35286	5.36977	9.65176	8.81696	7.36983	7.11796
CD163L1	5.66652		2.02454	4.18221			3.84899	3.23935	4.08682			2.44028
CD1A
CD207	1.50567	3.28139	4.8173						-6.83754		-1.21267	-0.218051	-0.163106
CD248		2.36341	-11.5161					-0.0813767		4.31581	2.18981	0.783927	3.59106
CD276		6.51102						6.15569	7.49237	4.21353	5.22532	6.13157	5.30295
CD2AP		3.83399	3.92612				2.03056	3.7913		3.65846	4.69963	4.6306	3.58431
CD2BP2	3.45397	6.35261		4.22885	3.6163	2.81549	3.57174	3.66826	5.59539	5.65	4.49704	5.19175	7.06332
CD34										4.21105	3.75549
CD36	4.23643	4.79288	7.6368				3.4915	3.90307		4.99284	5.16406	3.74708	4.67825
CD38										4.25103	6.51487	5.41905	6.1227
CD3D								2.79146		3.26138	3.02986	4.37358	2.93968
CD40		1.10988	3.93101					2.1077	-11.972	3.42781	6.27189	4.3933	4.40685
CD44	5.47887	7.00296	6.83807	5.99375	4.25398	0.924542	7.18866	7.52714	6.74092	7.90869	8.69677	8.30681	8.70454
CD46		4.62019	4.08264		-11.4964			4.33774	4.67239	4.57248	5.6219	4.08933	4.96308
CD47		6.05822	6.46611	5.69097	5.01488	8.3305		7.17772	7.91458	6.54137	6.94866	6.75873	7.09723
CD48		0.494896						1.96566	3.08319	5.01466	5.69617	4.72618	5.01095
CD5								5.03458	4.38	4.18873	5.79088	6.3166	5.55928
CD53								5.1173	4.12007	5.55188	7.75092	6.8619	6.87439
CD55		2.42434	3.8389	3.51647		3.01535	1.95131	5.94889	2.96758	6.59885	6.29489	4.54388	5.61209
CD59	3.70658	6.39859	5.93767	3.78586	-12.2342		3.53554	6.02439	5.41432	7.02279	6.65154	6.88101	6.62067
CD5L		5.34204					-11.3861	4.80936		6.03894	7.59118	5.21409	7.83246
CD63			1.7358					4.34568		5.17907	6.11431	3.41823	6.07642
CD68										3.59395	4.91499
CD74	4.09333	6.16465	3.1553	3.68942	3.68331	2.58437		6.18127	5.72576	6.62384	7.74196	7.72398	7.48571
CD81	2.99247	3.7091	3.48892					4.66953	4.36412	6.11425	7.30121	6.14797	6.85958
CD82	4.37937	5.85189	4.49914	3.86986	3.25715			3.78528	4.37369	4.00063	4.76047	4.25799	2.5972
CD84										2.98461	4.89474		3.74032
CD9	5.07162	5.60784	6.20435	4.32641			3.83587	4.91636	6.00369	6.05734	5.08824	5.0319	6.45673
CD93										3.87218	5.25094	3.89014	4.30416
CD99	3.36911	2.32076		4.46396			4.31529	-11.0258		0.617895	4.40945	3.5005	3.54974
CDA	7.19499	7.02631	6.73225	8.24169	6.92015			1.94982		4.85109	6.55982	8.39652
CDC23								-11.0258		-0.214074	3.29784		3.458
CDC37	4.57476	6.26321	5.60103	5.15496	4.38729	2.74115	5.42401	6.51138	5.17098	6.0344	5.59604	7.07155	6.0861
CDC42	6.72483	10.4386	6.78055	6.97365	5.90755	2.46533	6.82723	10.9324	7.04276	8.66525	8.34655	7.50427	10.009
CDC42BPB		2.24902	2.62597			6.30588	3.17142	0.749516	2.80092	5.04772	3.34434	5.8152	4.30562
CDC42BPG	-11.8678	3.93342	4.31562		1.5961	8.88424	7.74889			3.47205			3.78718
CDC42EP4	1.79346		-0.279149	-0.0876084	2.8949	0.237798	0.374982	5.04999	-1.55744	4.50207	2.32328	-1.04653	3.49244
CDC5L	5.2881	5.37969	4.21963	6.14687	0.326703	3.27076	7.10601	6.42528	4.05627	5.06089	5.03765	5.19039	5.14093
CDC73	6.11667							2.49243		1.88736	2.28355	1.78588	2.04958
CDCP1												0.694778
CDH1	3.30126	4.15541	4.32359	4.14988	1.092	0.430624	6.19779	3.86685	4.48931	3.91411	3.66044	3.71008	4.29612
CDH11										2.44218	4.0921		5.98898
CDH13	6.34757	4.43446	8.90299	8.05181	5.13436	5.36894	7.54854	4.53925	5.81676	7.91151	5.42817	5.88169	6.94411
CDH3		4.15417	2.25509	3.35412				4.49697	3.67213	2.58363	1.27658	1.06256	3.51202
CDH5										3.55648	3.14428	6.21911	3.68389
CDIPT		1.87564	3.96954				4.08187	-0.206786	2.62754	2.87111	4.19907	2.73476	2.11211
CDK1		3.3834		-11.7974	0.146986	0.31896		3.02885		4.41812	3.80479	3.92512	4.4445
CDK11B			7.80715	3.02405		7.86478	4.55272	1.85997		4.36267	4.94744	2.88793	5.36617
CDK2		2.31816	3.92547			0.45632		3.39153	-2.65142	2.96847	3.33851	2.16168	2.85987
CDK2AP1	1.84217		0.365498	2.55183	-5.25869		0.647581				2.65467
CDK3	6.2168	7.75178	8.50973	6.73673	9.00527	8.0605	6.59586	8.25677	8.91701	3.83886	6.75814	7.32084	6.37824
CDK5RAP3	3.59664	4.57851	3.67632	5.02021	2.634		5.72529	4.98653	4.3012	4.2918	4.77295	4.37046	5.1783
CDK6			5.62959							4.80644	5.55714	4.75642	4.29731
CDK9								1.76097		3.13093	2.86884	4.27606
CDKN2AIP	3.16234	4.88366	5.82614	8.65632			4.74237	6.05947	8.001	3.91863	4.07516	5.22504	5.03625
CDS2		3.26283						2.94842	1.02886	3.00937	3.47696	4.02898	4.16401
CDSN	6.24426	7.27181	7.82389	7.55601	6.76974	5.56913	8.80108	6.69087	6.54203	5.68733	4.56779	4.94493	4.97961
CDV3	3.03915	4.9391	3.50505	2.19928	2.41091		3.21632	3.75622	2.80152	3.89272	1.79564	4.62971	3.1877
CEACAM6	-11.4082	2.64957						1.37354			3.87163	-10.5881
CEBPB		9.30009	9.34856					8.54186		6.86756	3.42898
CEBPD			1.79308			5.40941		2.95287		1.8841	4.81657
CELF2		3.65688	2.64493					3.51436	-0.123496	6.29897	5.62642	5.47917	5.14997
CELSR1	4.08325		5.29894	6.99135	5.17838	5.08339	6.79257	-0.398322	6.60349	5.9308		6.41948
CENPA		0.782981						4.78395	2.61656	3.3054	2.66449	4.88402	6.01833
CENPB	7.05883	8.07739	7.48903	-11.3544				8.38134	6.7204	2.03605	6.66473	7.6303	3.66391
CEP104		2.48576	3.50322	1.19569	-12.122		-11.3124	4.06794	4.64734	3.79046	5.25917	3.6456	4.06267
CEP170B		2.62543				2.68144
CERS2		7.26599						2.37795	0.0641644	3.72469	4.71137	4.42629	7.60822
CERS3		2.75537	3.09988					2.75514	2.73391	2.69049	1.57944
CERT1	4.91289	3.05498			1.51139			2.79707		2.09188	4.38252	4.34495	4.23685
CES1	-10.8068	2.67347	6.17022	2.03403	2.39722	4.86479	-9.78896	4.49458	-0.0212743	4.80221	5.61843	5.50224	3.50858
CES2			5.03805							4.17869
CES4A
CETN2		1.60357						2.33389		2.915	4.13132	2.72808	3.2661
CFAP44		-1.51262	4.07586					2.31489		3.7751	1.1818	-0.365719	4.16097
CFB	3.61965	5.86638	4.17757	5.28798	3.45444	1.88669	2.56137	5.89154	3.86377	6.64528	6.59985	6.74524	5.65828
CFD	10.9895	5.83992	8.05144		-5.9113	11.3318	11.7492	8.8475	9.58813	5.26006	8.32571	7.34401	6.01904
CFH	3.34094	6.91817	5.41688	3.89092	2.581	-3.71953	2.63792	6.44376	4.89926	7.59491	7.609	7.60617	7.29892
CFHR1		5.26776	5.17629	3.85051	3.26312		-10.2534	5.38878	3.26233	6.64157	7.78449	6.8518	6.84215
CFHR2		1.60086								1.60691	3.27239	4.2361	2.09961
CFHR3		5.52014	4.02999					5.76655	-12.0034	5.2519	5.60781	6.50274	6.48073
CFHR5	-11.9136	4.91982	-11.5161	4.28655	4.24911		-11.3169	0.116493	5.78919	6.6257	6.60611	6.22842	6.18174
CFI		5.55406	3.42143	1.91298	1.79145			2.52353	1.31773	5.58897	7.0444	6.46646	5.11875
CFL1	8.74526	10.7448	9.77566	9.59256	8.78424	6.36581	9.03445	11.0506	9.93707	10.4646	10.1894	11.5753	10.6531
CFL2		2.00134	4.01604						2.77513	4.48978	3.39431	4.7604	3.65273
CFP		1.10765								3.82662	4.30615	3.70433	4.13629
CGN		4.58346	0.486914			7.39349	8.69677	5.63013		4.34911	4.67811		3.2995
CHADL	0.603441	1.1923	1.42692	-10.2136	-10.6493	0.897816	1.29884	2.95465	1.94904	-0.992127	6.41874	6.65719	6.6725
CHCHD2		3.78321	2.77582					2.44073	1.54263	4.68909	4.44244	4.30992	4.61112
CHCHD3		5.18381	4.5953	14.8059				5.67863	4.47405	6.24492	6.29995	6.38328	6.68575
CHCHD5		-0.335767						1.74534		2.2996	1.69349	-1.23151
CHCHD6		2.74105								5.36735	3.77225	3.12232	3.16644
CHD4	9.12584	9.412	9.06285	10.6608	9.26461	11.0332	9.76818	10.3222	11.0828	7.09311	8.86221	8.84162	7.50787
CHD8	4.10949	2.58478	4.22867	4.93897	2.27059	3.13815	2.74223		0.957249	1.87621	2.07793	5.16825	2.26764
CHERP	0.76484				-12.148		-10.8744	1.11787		4.34544	7.34528	3.97194	3.14006
CHI3L1	15.9694	1.12066		11.0358	16.1118	17.4403	3.58166	2.21488	10.1595	2.11917	4.00531	3.77054	3.30991
CHI3L2		-11.1206					-11.2777	5.41258	6.34824	-0.472498	2.39595
CHIC2		2.6313			-12.2572			4.64328	4.47839	6.61194	6.46641	6.47018	6.27237
CHID1	1.17283			1.36802	0.848439		4.84346	2.37774		4.27757	4.76829	3.80165	4.0302
CHMP1A	5.50481	5.63706	5.40252	5.49487			5.83992	6.23515	5.95046	5.62755	5.18125	5.24962	5.12681
CHMP1B	2.77082	5.27787	4.86479	3.56752	10.7517	8.70646	-1.01736	5.59558	3.95902	6.50707	5.25399	5.27178	5.22053
CHMP2A		-11.1206	2.33422	-11.7969				2.05049	-12.0034	2.35543	4.52443	3.89279	3.35052
CHMP3				1.57981				2.6805		4.448	3.77352	3.88138	4.32585
CHMP4A	13.6704	4.11668	10.6645	13.7534	13.5059	11.5297		11.1279	11.7596	9.35732	10.2759	10.3584	10.0407
CHMP4B	10.7454	5.90558	5.1489	4.04869	0.595618	2.41166	6.32792	6.09537	5.73557	6.00237	6.26975	6.77778	5.91313
CHMP5		5.62921	5.01008	0.670793	0.944413			5.39634	1.29929	5.00706	4.69392	5.0532	4.28928
CHMP6		5.17254	6.11344					-11.0258		4.46062	5.77331	3.54666	4.58506
CHN1	-11.8913	5.52986	3.49449	3.54707	-12.2239		-11.2936	6.12839	5.09134	6.05676	4.66473	6.87015	5.76309
CHP1		3.15011	3.05247	3.75315			3.32295	3.81365	4.32898	5.44487	4.4773	3.94549	4.08077
CHTOP	2.47566	5.99962	2.84623	1.08767	-12.1483		1.95081	3.41372	1.8644	6.05625	4.11115	4.772	5.24048
CIAO1		-1.80298						3.06516		4.0154	4.45695	5.87286	3.50922
CIAO2A										4.08676	2.54574	4.13208	3.25415
CIAO2B	5.46951	4.17875		4.30713				6.16499	5.57345	2.74313	3.4533	3.36803	3.43812
CIAPIN1	1.04031	4.30485	3.3823	4.22326			1.81452	4.22436	4.27176	4.84614	4.43001	5.08797	3.87132
CILP	-11.9461					3.97129		3.55337	-12.0034	6.37711	3.08704	4.83727	5.81948
CILP2										5.09295		3.80966	3.54783
CIRBP	4.15686	5.14888	6.08648	6.31275	4.20299		4.19812	5.47242	4.83323	5.2983	5.39285	5.47523	5.28931
CISD1		4.20159	-11.5161					2.6293	-12.0034	3.2206	4.9192	4.60592	4.57946
CISD2	4.89391	6.43415	3.80956	6.52885	2.97584		5.11421	6.48046	3.67825	4.38983	6.94463	5.9564	6.97856
CIT	3.97242	1.56266	5.47696	4.16528	2.10109		5.00968	1.42612	1.55252	2.79554	-10.4785		-10.5911
CKAP4	5.11137	7.56033	7.24906	5.57009	4.1023	1.55332	5.83596	7.78344	6.80959	6.91075	7.97745	7.96913	7.74118
CKAP5	2.17317	4.6213	3.33583	1.18611		4.61557	1.56497	4.75866	4.08637	3.63214	4.94841	4.49303	4.02935
CKB	0.937191	4.27203	5.14564	4.05254	3.22708		3.05542	3.61697	3.80375	6.44302	5.41665	3.07727	5.30628
CKM								5.3235		4.62397	4.37258
CKMT1A	6.77071	6.85419	7.14105	7.61475	5.66884	4.25515	7.3051	6.26404	6.89937	5.7609	4.86716	4.88069	4.50604
CLASP2		0.818467								1.71422	4.56083	2.1469	7.88899
CLASRP	10.4768	9.79784	10.0722	11.0052	9.97157	11.4346		10.4446	11.0706	4.75546	9.89056	8.61152
CLCA2	5.24664	4.81334	4.88926	4.52788	-11.4402		3.61981	5.24312	3.20376	3.18006	2.96072	3.3264	1.42624
CLCA4	2.80231		-11.5161		-12.1499				-12.0034	3.97095		4.03502
CLDN1		6.31266	5.41796				4.37638			4.378	6.43593
CLDN4		0.0456025	-11.5161				-11.2797			2.30262
CLDND1											5.43656
CLEC16A	-11.8738	5.42726	5.60619	-11.7973	-12.1552		-11.3129	3.99295	2.85884	5.1615	3.19548	5.03815	5.24868
CLEC2B											2.75793		0.640679
CLEC3B	-11.8715	3.06672	2.26024	2.39263		3.41106		3.88089	3.4732	5.46536	4.14509	5.17438	5.98402
CLIC1	6.67038	7.57829	7.31126	5.84868	5.40727	3.54535	7.45512	7.81218	6.68008	7.50443	7.2685	8.21468	7.60488
CLIC2		2.90582	2.38299					3.37382		4.36794	4.13235	4.3868	4.16323
CLIC3	3.32466	5.58396	5.10357	2.75823	1.41598		4.18609	3.65634	2.23638	6.59505	2.12498	3.30188	3.5764
CLIC4	3.52863	5.44972	5.05087	-11.797	3.60905	2.20605	0.864851	5.71187	4.93221	6.14361	6.13797	6.15396	5.90783
CLIC5		4.69891						6.26838		4.81799	4.23278	6.59772	4.82265
CLINT1	1.62282	3.40965	3.79037	2.82503			4.36055	6.3094	3.828	4.65947	5.3759	4.58555	4.69443
CLIP1	4.00753	6.27936	5.60303	8.89724	3.27561		9.06497	6.16755	8.65399	4.5204	5.36967	5.34997	5.09884
CLIP2	7.69395	6.83187	6.54234	8.59944	6.21254	4.80196	7.11434	7.48025	9.98351	8.59697	7.62504	8.97481	9.02815
CLNS1A		5.75038	4.95281		3.34096			6.06962	3.9537	7.50894	6.45778	6.76826	6.99005
CLPP		6.19157		4.43611	2.25529		3.6251	6.60619	6.68476	5.0012	6.24795	6.90267	7.88651
CLPTM1	9.34633	4.52083	5.07843	3.34768			10.2622	4.26549	4.31935	3.00163	5.70014	4.71984	5.16968
CLSTN1										0.483231			2.7858
CLTA	1.29099	5.44826	4.27712	4.00714	3.96442	5.57385	-11.3718	6.24801	5.5579	7.16651	7.21196	7.66623	7.08418
CLTB	6.66279	7.66881	7.77158	6.59	5.52081	5.23693	7.14693	7.65463	7.41656	6.70023	6.93243	7.46814	6.60122
CLTC	6.65144	8.05241	7.83241	6.89825	6.67384	5.12461	6.8977	8.46254	7.72683	8.70494	8.81791	8.85462	8.64735
CLU	1.69218	5.95838	5.18931	4.06907	2.24932	1.54521	3.03877	5.93919	4.5253	6.12467	5.95857	6.27253	6.1973
CLUH	3.97505	4.8766	5.13995	3.50984	2.23874		5.89611	5.07147	3.74591	5.15375	4.65192	4.33627	4.63517
CMA1		1.74405	6.99835			1.68225	-11.312		4.29051	5.39093	8.74785	6.80883	6.83569
CMAS		5.28707	4.92734				2.33294	4.17954	2.51089	4.12246	4.09309	4.39894	3.90561
CMPK1	3.20918	5.10376	4.77322	4.18319	2.1964	1.95962	5.06874	5.23699	4.68005	6.21684	5.3532	5.89179	6.05145
CMPK2		6.74472						9.21244	7.1281	5.19858	4.88391	7.2893	4.66216
CMTM4
CMTR1		4.57202	4.28847							3.99748	1.42472	2.22	3.27765
CMYA5		7.75715	7.07321		5.08838	1.29827		7.43611	5.85606	7.20811	7.1532	8.11194	7.1193
CNBP	2.7731	4.12536	4.27573	4.7074		8.70686	2.01161	2.76894	-12.0034	4.37461	4.57328	3.82911	3.72321
CNDP2	4.88762	7.22161	6.49902	5.15814	5.32828	4.61586	5.98144	7.35184	5.89963	8.03394	7.46326	8.13041	7.43519
CNN1		1.36985	3.62048	4.69059	14.5199	5.32044	6.01927	3.00551		7.20341	1.59335	4.07006	5.37103
CNN2	2.04481	5.76918	3.91362	2.36064	1.36295	0.809167	3.08609	5.21295	3.2042	5.02828	5.52893	5.4923	4.8722
CNN3	3.02737	6.07866	5.40158	3.66597	4.46375		2.58164	6.3271	4.57859	5.87311	6.68605	6.43882	6.10965
CNNM2	-12.4328	5.75328	5.1962	1.33963	-0.0526735					5.0003	3.4768	3.48856
CNOT1	0.419972	3.76937	3.33321	2.06785	-0.29879	0.458715	-0.132608	4.85115	3.00118	4.2541	4.74443	8.19729	4.47117
CNOT11			-11.5161								1.98705	2.94004	2.39226
CNOT2		0.210812	2.40841					1.58028	-12.0034	3.66374	3.46382	4.07838	4.30281
CNOT6L								-11.0258		-0.0374526	2.07838	2.2326	2.91655
CNOT7		4.80167						3.99209		2.97888	4.84402		3.4686
CNOT9		2.46194						2.64286		5.775	3.62339	3.5371	3.49337
CNP	-3.112	4.00932	3.56942	4.99306			3.81422	3.75796	3.85679	3.89092	4.5773	4.84182	4.76048
CNPY2	1.0857	3.61875	3.37592	0.234281	-12.1133		7.96153	4.27497	-2.1261	4.53558	5.05887	4.5951	4.88522
CNPY3										4.89685	7.83748	5.67864	4.62419
CNPY4										4.46755	4.4253	2.17628	4.71538
CNTN1	1.05411	2.23606	4.11582	3.58625	-0.546149	1.03751	3.50996	2.90878	0.759995	4.94135	4.40619	2.6708	3.39436
CNTNAP1
COA6		5.289	1.48431					4.24555		2.95452	5.42288	3.97946	2.7093
COASY	2.7573	4.28245	4.06301	3.2737	0.448429	-12.4056	9.21531	4.71081	4.01592	4.07324	4.69774	4.86359	5.17749
COBLL1		-11.1206	-11.5161	2.57903			-9.96451		1.61736	0.898397	1.54737	-4.19902	1.36037
COCH	13.6595			-9.59525				-11.0258	1.8077	8.89369	6.39946	5.10523	4.89234
COG2	-11.8676	3.56817	3.20812	2.83026			2.98579		3.25691	4.21007	4.16179	4.66947	4.22467
COG3		-11.1206					-10.8622			4.77817	5.28014	4.06761	5.44262
COG5		0.0246482	3.16383	-10.5407				0.388769		1.56336	3.53461	3.06316	2.9731
COG7	8.3796	8.49542	9.89227	8.07593	6.93678	5.31813	7.72931	7.15536	7.07273		4.47097	2.37754	2.79267
COIL								-0.134346		1.23314	1.59625		1.71996
COL10A1	7.76406	6.45446	7.0217	9.02638	6.54455	7.19967	8.97477	8.14975	6.68298	7.97379	6.62543	8.82816	10.8396
COL12A1	0.801293	3.83781	3.25345	1.87771	2.24503	1.34804	-0.916761	5.59948	5.84653	6.03893	8.29438	7.37108	7.31714
COL14A1	-11.6253	3.00518	2.87111	2.75974	2.48018	-11.9544	4.23121	0.526047	3.32842	7.28807	8.13721	5.57377	7.52923
COL15A1		2.78949	2.98884	2.78173	2.07095	2.22487		3.17531	2.06617	6.33638	6.61344	4.98676	5.34859
COL16A1	-12.0992			4.05103				4.14616	4.35253	5.45146	6.56537	0.393521	4.6985
COL17A1	3.46056	6.31877	5.23688	5.94078	4.82337	3.13233	3.70136	7.65349	7.153	5.4642	4.77686	6.35863	5.53336
COL18A1	3.81942	5.66768	4.80973	6.12539	3.4387	6.02964	6.06229	6.01049	6.55485	8.00736	6.94524	7.3403	7.78516
COL1A1	7.82433	7.56043	6.44992	9.73958	7.41911	7.81111	10.0391	9.9162	10.2481	11.231	10.9273	11.9048	12.7217
COL1A2	6.70229	7.45777	6.84082	6.44929	6.69086	8.20005	8.77711	7.56647	8.10059	7.50908	8.9277	8.94991	10.0597
COL21A1				4.44943			3.65002	0.984841		5.71099	4.86326	3.24853	5.27473
COL24A1	7.78609	6.27049	10.2831	4.81217		5.55351	5.97501		6.87837	5.61193	5.52474	5.30475	4.80222
COL28A1			5.23844		3.07627		2.27771	6.84714	7.33458	6.49896	6.07308	7.41224	7.82068
COL2A1	8.25981	5.11929	4.5727	9.24028	4.60534	2.57793	10.0111	7.11993	8.825	8.59214	11.0963	9.75797	10.5327
COL3A1	8.29677	7.05247	7.08253	9.49195	7.51748	7.73375	9.28222	8.86952	9.72049	10.469	9.89605	11.66	12.1571
COL4A1	1.98867	6.01236	5.04565	6.88336	3.96427	5.08299	5.18441	6.96777	6.90257	9.88103	9.35641	8.86262	9.40882
COL4A2	8.12452	6.00998	5.35487	10.215	4.5224	4.34325	6.77755	9.19544	10.3168	11.773	11.5364	11.9672	12.8405
COL4A5				4.22319						3.06312	5.22577
COL4A6		0.0497636	0.866247	1.11006	-10.8882			0.624392	4.82068	3.627	6.22065	2.51193	5.88008
COL5A1	-11.867			5.17805	5.46665	1.72388	5.44326	6.48847	6.04923	5.27682	4.76828	5.42117	6.52242
COL5A2	2.49619	4.76171	5.42865	3.70335	2.37317	3.03161	4.22625	4.89118	4.44953	6.1008	9.97461	5.91129	7.66914
COL5A3				5.17505	3.26088		2.89361	5.8785	4.9997	5.34029	4.20989	5.24681	5.46101
COL6A1	5.93514	7.00011	6.32579	8.88747	6.08529	5.26951	7.54336	8.03398	8.46135	11.3586	10.2372	9.83275	10.8498
COL6A2	5.1457	6.93326	5.98355	8.46237	5.36428	4.66576	6.47737	7.58669	8.17848	11.9837	10.2483	9.81743	11.4281
COL6A3	5.78535	6.99796	6.40352	8.79723	5.6481	5.30474	7.1792	7.67905	8.73071	11.7136	10.8106	10.6647	11.183
COL6A5	1.98259	8.30235	8.0272	4.21635	2.71712	5.54354	-6.05342	8.64272	4.84598	3.80169	4.11572	4.40592	5.19596
COL6A6	1.12607	4.8167	3.83055	4.07363	-0.19593	3.36546	-0.62734	5.05069	4.95536	4.40672	5.40827	5.53584	5.06581
COL7A1	3.71093	8.0156	5.99537	7.96028	6.84799	5.50103	5.2597	9.50595	9.48176	6.90686	8.95822	8.6702	7.42795
COL8A1	-11.8677	-11.1206	3.59478			3.69317				2.51123	3.0212	-10.5881	-10.5911
COLEC12		2.31095	5.92812				5.38408	3.70297		3.61469	4.62543	4.82482	5.99199
COLGALT1		4.15947	4.13523	2.37968		0.078753		5.19309	3.8794	6.17115	6.33499	5.84608	5.50698
COMMD10	2.11808	3.26511	1.58491	2.79951	1.61946		1.22124	3.64028	2.58503	4.15801	6.37988	4.68201	4.22493
COMMD2		3.28696					4.73178	2.91887		4.31657	4.86675	4.32226	4.33723
COMMD3	1.91894	4.33501	2.40341	2.12314			2.95039	4.95252	2.42209	4.72408	4.62897	4.55204	4.26787
COMMD4								1.20977		4.26601	3.40793	2.55946	2.89087
COMMD5										5.86342	3.26621	6.1739	3.85223
COMMD6								6.9828		3.80456	4.35444	4.95825	4.05493
COMMD9		2.90926	3.28408					3.68398		4.35819	4.36981	3.69098	4.51066
COMP	-11.8671			2.5748					2.59257	3.9396	-2.50026	5.20515	5.23111
COMT	7.72624	5.42439	6.61896	6.14186	4.41984	0.264914	7.26706	6.07679	6.28699	6.98765	7.21146	5.73657	6.41942
COPA	4.30907	5.80905	5.77751	4.25863	4.3083	4.81483	5.93775	6.08952	5.5225	6.17798	7.11231	6.96301	7.11164
COPB1	1.89838	5.61729	4.97503	3.74839	2.12563		3.04218	5.86249	5.02308	5.92656	6.96816	6.36619	7.29987
COPB2	4.59286	6.59686	5.97707	5.19676	4.23496	1.33285	5.28971	6.83561	6.24765	6.64724	7.71146	7.52495	7.75269
COPE	1.41166	4.4136	4.56281	1.6521			1.91954	5.04067	4.93437	5.10038	5.38698	5.99398	5.01921
COPG1	5.55282	4.63948	4.8119	6.94584	1.02851		5.69405	4.97986	5.00205	5.23309	6.14385	5.59957	6.06439
COPG2	5.77675	5.03265	4.65516	6.37731	5.17784	3.88683	6.66088	5.1424	4.69375	6.64622	7.86973	8.57669	6.3443
COPS2		3.56996	-1.7538					3.29818		3.91847	3.82212	4.27539	4.18232
COPS3	2.73336	4.85577	4.82285	4.34217	2.52689	-1.17115	4.39025	5.02779	4.58801	6.06272	5.29342	5.93136	6.31288
COPS4	4.71316	5.70212	5.98482	2.57175				5.35282	3.99741	5.68296	4.66451	5.25927	5.69704
COPS5			4.37235				3.52518	2.17835		4.13411	5.00915	4.66505	5.7906
COPS6		3.66738	4.33187	0.0321699	3.98829		4.96691	4.0539	0.78398	4.26812	4.74884	4.41529	4.0256
COPS7A	6.89326	6.67836	5.62229	6.76427	0.916863		3.00835	7.40084	7.64918	4.05823	4.4965	5.75779	4.94399
COPS7B								0.646296		2.36251	5.86148	2.51258	3.0434
COPS8	6.0462	5.98635	5.96956	4.73255			-11.3046	12.5111	-12.0034	6.04494	5.54614	6.23116	7.40579
COPZ1	4.01904	5.61496	4.62002	4.48444	3.57368	-12.4059	4.12292	5.57078	6.21656	5.55766	5.50117	6.37303	6.20458
COQ3			0.68972			-10.278	-10.0043			4.90983	4.23852
COQ6	13.7996	13.5059	13.2017	13.273	13.2701	11.4628	12.7292	14.6676	14.3164	6.60225	14.4525	14.674	5.74464
COQ9		7.60695							3.83598	2.30762	5.40736		3.6343
CORO1A	5.46913	8.73534	6.8483	7.23762	6.25784	3.761	5.62662	9.43151	8.13949	8.41591	9.71275	10.6945	9.27202
CORO1B	5.42096	6.24305	6.0657	5.70842	4.25858	2.55828	4.98501	6.85404	6.00263	6.27853	7.01866	7.21401	6.68048
CORO1C	4.41083	5.53908	5.33448	3.88785	3.34994	2.1588	2.83359	6.23389	4.75886	6.77128	6.81133	6.25266	6.77067
CORO7	2.95717	4.97283	3.40995	4.95949	2.35942			5.89379	4.01825	5.92966	6.39678	6.43122	5.4923
COTL1	3.06493	6.94489	5.30414	3.72205	4.7112	1.96254	3.48417	7.1312	4.49735	6.79202	6.97527	7.95305	6.83791
COX17		2.04497	-0.196318								2.51962	3.72015	5.07797
COX4I1	5.28401	7.28558	6.80313	5.41986	4.62905		5.49307	7.01089	6.69149	7.54645	8.93368	8.01554	7.75756
COX5A	7.15337	8.30117	7.80607	6.92403	5.14344	3.30024	7.73378	8.03551	8.02231	8.32413	9.09565	8.81214	8.88933
COX5B	5.34545	7.07738	6.91228	5.49968	3.10404	-12.4923	6.51911	6.83113	6.62711	7.40996	8.38556	7.96076	7.57091
COX6B1	7.35625	4.92627	6.12359	7.58559	2.33727		3.80646	5.81041	5.52469	6.27248	6.94564	6.07325	7.02732
COX6C	5.2586	5.70162	4.7691	4.32401	3.34446	-12.4075	5.26628	5.62398	5.52749	6.60104	7.69691	7.34876	7.35118
COX7A2	5.78254	7.50672	7.1654	4.52786	4.79414	4.01989	5.83265	7.4012	7.10555	6.23203	8.45368	8.10858	8.31095
COX7A2L		5.47737	2.62499					2.28196	-2.26374	4.38453	5.13786	2.4406	5.2722
CP	3.37574	5.22755	4.72735	2.2749	2.57183	-12.5628	2.78534	5.08005	3.9882	6.8234	7.28664	5.88829	6.13654
CPA1	3.29887	8.99959	5.59901	5.41018	7.18049			8.41227	5.31273	6.39794	5.09783	5.45989	4.82561
CPA3		3.3417	2.36397	2.21632		6.68659		3.86422	5.35833	4.5238	9.77506	7.48962	7.72121
CPA4	2.20198	4.50653	4.24305	4.88379	3.14032	4.05005	4.81811	3.55869	4.7049	2.96692	-0.594516	4.02698	1.87544
CPB2		3.78081	3.68214						2.55144	7.37404	5.04847	3.60046	4.53216
CPE		6.02788	5.59638					5.35047		4.899	3.74325	6.21941	6.75859
CPEB2	1.90826	3.80274	3.19261					4.51764			3.23779	4.06584
CPLX2
CPM		-11.1206	-11.5161	3.34821			4.95325	1.39046	1.23236	5.75407	4.45015	4.49402	3.58157
CPN1		1.76379	0.394643					4.47337		3.67142	6.83363	4.59288	7.32461
CPN2		1.43302	4.88644	3.18726		2.76433	12.3471	0.629759		3.06648	3.37727	1.76128	2.05222
CPNE1	4.24447	4.83144	4.31546	2.68307	2.97087	0.603821	3.65977	4.96233	4.41946	5.79017	5.59257	5.90479	6.04659
CPNE2	10.6943					10.179	11.213	2.03762		5.61586	3.92977	5.04643	4.86983
CPNE3	4.78315	6.05422	6.01549	4.30153	4.38997		6.485	5.96572	5.29104	5.76481	6.92915	6.4168	6.63896
CPNE8	5.40613	7.00075	6.97827	5.57383	4.67214	3.96803	6.01811	7.32473	7.04442	4.95275	7.15447	7.72895	6.81661
CPOX	-11.8664	5.25073	2.15601	-4.95079	0.844552		0.210069	3.8275	2.62271	4.55905	4.59403	4.4535	4.38073
CPPED1	3.45846	6.10879	4.43722	4.4353	4.54063		3.29467	5.89021	4.17344	6.95649	5.83612	6.95875	6.31981
CPQ			0.676818	-11.797	-11.589					4.09666		-1.37073	3.76719
CPSF1	-11.5184	4.13998	2.56645		-11.6604	5.95851		2.45388	2.13502	2.40336	3.46242	2.82352	4.83163
CPSF2		5.19925	-11.5161			-11.821		2.52598	1.63273	8.05781	8.11646	3.27068	9.21739
CPSF3		2.01492	-0.0172852					1.96537	-0.191085	2.31392	3.86314	3.05149	3.24878
CPSF6	2.33744	5.25492	5.05654	4.16621		3.38948	4.40905	5.11481	4.84967	5.32631	5.77641	5.73414	4.98373
CPSF7	2.84812	4.41699	3.30668	2.26436		0.162431	2.86	4.17686	5.07214	4.18723	4.62054	4.79519	5.26354
CPT1A		4.20431	3.01307	1.28706	-12.1469		1.28924	4.52266	3.21449	4.9837	7.64654	8.17587	5.65345
CPT2	-0.631828	3.76462	3.49464	4.73671	5.62087	5.50879	6.5766	6.99505	6.79983	4.72136	5.19304	4.47362	4.15674
CPVL		6.05099	5.21066	1.54125	-5.25954			7.26692	6.14948	6.2335	6.46361	6.90142	6.91017
CPXM1			-1.87323			-12.4108		2.76419	3.83495	3.79754	5.21318	2.98336	5.37773
CPZ	1.31316			-10.7354	-11.022	-10.9785	2.76723		-10.7762	3.66586			5.18185
CRABP1	6.99712	7.89193	6.55952	6.23552	4.21757		6.96341	6.11212	6.74905	6.71418	5.95599	6.96785	6.2408
CRABP2	6.19177	6.5198	6.61614	5.96601	4.1998	2.93696	7.34244	5.60339	5.82299	7.04767	5.24712	5.76287	6.42662
CRADD										2.6808	-2.16533		0.472879
CRBN				7.05201			7.70271				1.66483		3.05933
CRCT1							3.639
CREB1		3.19226						3.08193		4.60659	3.3433	4.49211
CREB3L4	7.04927	8.78919	8.45392	8.94881	6.78875			8.9723	7.72022	11.352	11.1491	9.40118	10.468
CREBRF	8.64689	9.22732	9.94278	9.52693	8.70895	8.30785	8.65876	8.93549	9.68928	7.69104	6.6677	7.27402	6.6814
CREG1	4.47629	5.40036	5.72681	5.30417	3.19461		6.93185	6.19263	6.12947	4.30106	5.71778	3.0594	5.35967
CRELD1		3.86291								4.09723	4.18448	5.12925	5.09644
CRELD2		3.34965	3.21334		-5.45075		1.75989	4.09788	4.71934	3.81875	4.60336	4.13295	3.95109
CRIP1	7.17623	7.374	6.63894	6.89163	5.35605	2.47837	7.4977	7.38227	6.61964	7.01797	7.05247	7.31228	6.62272
CRIP2		3.05192	3.83295	3.82528	1.96556		1.86052	3.49021		5.52593	4.2575	6.39703	4.31684
CRISPLD2										3.15938	6.31835	3.19516	2.60526
CRK	4.06493	4.46988	4.45084	4.92363	-12.1478	-11.6805	5.51907	3.54335	1.17091	5.64449	4.32362	5.11201	5.49738
CRKL		3.79783	3.65979	2.45959	2.02446	-11.5397	1.91706	4.91628	2.76707	4.90492	4.8494	5.02151	5.21666
CRLF3	5.40797	5.5261	3.13625	4.93108	3.59878			6.01133	2.12776	4.57664	5.00153	5.88786	3.15651
CRMP1										4.52882
CRNKL1	-11.8658	2.37493	1.46822					1.51953	3.93102	6.62503	6.12667	2.60959	6.07911
CRNN			3.95208	4.39944				0.434068	0.902788		1.16873	-10.5881	0.517349
CRP		5.19384						4.67719		2.877	6.35287	5.74168	3.61512
CRTAC1		0.252663								4.13923			4.09576
CRTAP		2.21899						2.32329		3.86056	3.18702	3.47159	4.25185
CRYAA2	3.18113	4.11222	5.41921	2.04251	1.47433	-1.41957	3.15961	3.9533	0.506395	3.17695	2.01639	2.91233	4.1849
CRYAB	0.521985	3.67152	6.46215	2.26581	-11.127	-12.406	2.59728	3.70309	2.38748	6.06966	4.25646	4.75795	4.86785
CRYBG1	3.23846	4.4994	4.92747	3.30722	2.46938	1.61261	2.84118	4.22955	3.78129	3.47535	3.35011	3.86521	4.18802
CRYBG3	8.93423	9.77324	10.3584	10.1482	11.1159	2.68519	8.31467	8.69861	6.71223	8.48678	5.51779	8.07962	5.62859
CRYL1	1.62877	6.80968	5.08895	5.37892		1.17869		6.53917	2.80636	5.77699	5.23465	7.75401	5.48715
CRYM							-0.576273	-1.03094		2.17875		0.820624
CRYZ	4.10016	3.87465	4.13195	5.62115	5.7626	0.292995	6.41208	8.75043	8.12636	5.60121	5.52212	6.95244	8.78981
CRYZL1		-0.492975	7.89144	0.72384				1.0848		6.10793	7.19024	6.02613	5.29963
CS	4.74168	5.72628	6.09385	4.44086	3.26601	0.438866	4.82491	5.95302	6.21255	6.77922	6.92473	6.98795	6.95003
CSDE1	3.71588	5.73469	4.51174	4.40726	4.05905		0.262968	5.70758	4.12194	4.5031	5.29168	5.64445	4.99197
CSE1L	10.2256	10.7077	8.48044	8.43585	-0.601005	0.945592	9.12122	11.9442	4.9944	5.31379	11.5226	11.1563	9.37002
CSK	3.97381	4.87371	3.75232	4.63281	3.20609	0.658502	5.10261	5.73691	4.13237	5.59073	5.42174	5.91151	5.15346
CSNK1A1	6.38636	6.09265	6.51212	6.25324	5.9486	-12.4194	7.10532	6.05236	5.31647	4.67634	4.82386	4.89798	5.18238
CSNK1E		4.17214	-11.5161	-11.7971			2.35316	1.01218	-12.0034	4.41424	5.57055		2.20308
CSNK2A1	0.282356	3.90543	3.49713				4.4047	3.33671	3.41327	3.78573	4.07317	3.81836	4.04606
CSNK2A2		3.66391	3.66685	-11.8404			4.09272	3.76221	2.86472	4.01057	4.60524	4.9389	5.11579
CSNK2B	1.8081	4.21274	4.18763	-1.25041	-12.1517		3.04701	4.04627	3.82316	4.59576	4.81602	4.97883	4.74891
CSPG4		2.88294	2.78934	7.25416	-0.807752	-12.6479	4.29282	4.33923	2.29714	3.29655	2.78558	3.59629	3.51214
CSRP1	4.05227	3.98005	2.54668	4.02246	5.49366			5.29314	5.38394	6.46152	5.72856	5.03781	5.43888
CSRP3
CST3	2.40845	4.112	5.62	3.91777			-11.3131	3.75264	4.1925	4.08304	5.81588	3.6051	6.41728
CST6		4.88619	4.88789	4.59344	1.79033		7.14852	3.17174	4.66735	4.15647			3.16807
CSTA	7.14083	9.2992	8.33771	8.24509	7.66277	6.68421	9.39287	8.75486	8.36848	7.5424	5.95649	8.49319	7.083
CSTB	6.87977	8.55371	7.55463	9.95325	6.4603	3.75157	8.11209	8.12341	9.14397	9.15406	8.48856	8.76135	7.92524
CSTF2	-1.8282	5.81049	4.4124	-11.8181		2.41906	2.69233	3.97	3.73958	5.51996	7.32608	5.28147	5.734
CSTF3		2.01459	1.40138	1.42459				5.30834	5.74837	4.974	4.00415	5.54301	6.42375
CTBP1	3.4863	5.14407	4.72447	4.18951	1.9527		3.84414	5.43112	4.94952	5.51226	5.84438	6.26346	5.72173
CTBP2						4.39895				2.81055	4.65341	8.0033	3.81109
CTBS	2.70049	4.46106	1.86968	2.54005				2.2492		2.68757	3.97498	3.1346	4.40372
CTDNEP1										4.45505	5.50272		3.16817
CTDP1	6.35248	4.81706	4.98616	7.23628	6.70096	4.74316	5.46678	4.56035	7.3828	4.11968	3.28069	3.22166	3.96708
CTHRC1			2.31607					-11.0258		3.75476	4.49245	4.34117	5.69746
CTNNA1	5.38457	7.6288	7.13523	4.97293	3.16226	4.37569	6.09271	6.77205	6.1115	5.60362	5.80091	6.88228	5.92227
CTNNAL1	4.77376	-1.84626			3.35678	1.45242	2.67595	0.941792		4.04679	1.91231	1.0457
CTNNB1	7.1953	8.68895	9.35803	6.85226	6.08366	5.20675	8.48109	8.03003	7.44659	6.06409	5.36236	5.92985	5.99123
CTNNBIP1		4.78036	4.36913	1.05429			4.37408	-3.05529	-12.0034	3.24415		1.56958	4.80362
CTNNBL1		2.6527	1.51114	1.89042				2.62893	-0.0441982	2.94768	2.96404	3.45302	3.04122
CTNND1	4.68463	5.67436	5.69587	4.21807	3.84687	1.29055	5.39298	5.04474	4.31714	5.29188	5.49933	5.06219	4.78421
CTPS1		3.70411	3.5966		-11.6767			3.83927		4.98253	4.83983	5.64154	4.99498
CTPS2		12.9751	12.5676	-11.7964	11.815			13.8269		2.73825	3.0957	1.81396	2.2149
CTSA	1.77725	5.40691	4.78819			-11.9719	5.2095	5.74032	3.87413	5.06696	5.44503	5.39882	5.05171
CTSB	7.33894	8.04774	7.78492	7.81375	6.27109	4.23446	7.16532	8.4288	7.06498	8.94041	9.18986	9.05396	7.65011
CTSC	2.94807	5.37829	5.72684	3.42957	2.17565	-12.3795	3.10548	4.85256	3.53746	5.19257	6.40417	5.4694	5.73676
CTSD	6.34167	6.73377	7.25205	7.57015	6.49595	5.16697	8.21858	6.87053	6.5555	7.842	7.11147	7.18587	7.41448
CTSG	2.11438	6.95879	5.60597	4.90655	4.26979	3.5667		7.25196	6.55474	4.9226	10.7152	8.9688	9.4362
CTSH	3.82622	4.68765	4.77548	3.36703			4.40361	5.93309	3.49928	5.75098	5.22766	3.02888	5.64233
CTSL	9.64629	8.61221	9.36113	9.96804	9.42148	9.17419	10.2482	9.7449	9.96649	5.76358	8.54026	6.5917	5.27427
CTSS		6.64795	7.26154	5.76829	4.94419		4.28069	7.36496	6.53601	6.15653	6.76773	7.56083	6.99803
CTSV	-11.867	1.14638	-0.444268	0.714213	1.45541	1.82787	4.83233	-11.0258	-12.0034	0.388397	1.87574	-10.5881	1.60142
CTSZ	1.67922	6.6627	5.48681	5.26539	3.7852	2.20306	2.44741	6.75101	5.07067	7.38555	7.41565	7.52896	6.57064
CTTN	4.29557	5.98708	5.72758	4.26544	3.47175	3.96464	6.27572	6.02763	5.12457	6.17446	5.87066	8.10422	7.61034
CUL1	3.28701	4.48634	3.53676	-11.4394	7.25223		-11.1025	4.38952		4.07227	3.99629	4.30987	3.90867
CUL2		2.54289	2.56828					2.87285	1.31018	2.6206	3.73242	3.90295	3.84982
CUL3		3.98581	0.590458				2.52912	4.57686	3.50838	5.09239	6.29899	4.62987	5.12004
CUL4B	2.2367	3.19267	1.8607	2.36521	2.31628		4.2928	3.36098	2.59246	4.06073	5.34999	4.20294	3.99844
CUL5	6.02648	11.0978		7.99359	6.27781	4.9543	6.58388	11.6643	7.89799	4.13546	2.7856	11.5255	10.2199
CUTA	2.98114	4.89071	5.51782	4.43819	2.45769		3.59265	4.98115	3.46585	5.69866	5.44403	5.62344	6.0531
CUTC									3.57038		4.96024	3.4416	3.66588
CUX1	2.96484	3.7852	2.69112	3.8449	3.19741	2.04342	2.32427	3.46801	1.82965	3.52179	4.73355	4.05177	3.82633
CWF19L1				-11.8731					-12.0034	2.44306	3.65527	2.95186	3.39289
CWH43		5.63463	5.20041				3.83434			4.08848
CXADR	12.8573	10.4333	4.18851	11.9317	13.0128	12.6241	13.7028	5.76595	11.1078	4.31349	3.42342		10.2967
CXCL13		3.55742						6.03179	4.23032	6.54519	6.6729	6.42676	7.42008
CYB561D2								7.17414			9.69511	9.56561	9.845
CYB5A		3.74855	3.28193	-11.873			-10.9751	1.75873	1.40912	5.60441	5.72256	5.13264	4.3511
CYB5B	3.17769	4.58321	3.25354	3.00125	2.24893			5.06486	4.55256	5.3473	6.57424	5.71462	6.2327
CYB5R1	3.19112	6.34979	5.9498	4.34922	3.15617		5.09429	6.11783	5.39819	5.67484	6.27114	5.81891	5.22084
CYB5R2	2.03789	3.78675	1.234	-11.7985	-12.1656	3.01335	2.15537	3.25573	2.31679	4.60885	3.90267	3.85095	3.54003
CYB5R3	3.27128	5.12625	4.70206	5.44442	3.65704	-12.4071	4.6861	5.5644	5.53846	7.40917	6.92733	6.80893	7.2834
CYBA		4.8882						5.68177	3.20568	5.58645	7.16666	7.03063	5.90791
CYBB		3.47065		2.8931	3.19762			5.06876	4.56514	5.21986	7.60532	6.4102	6.19654
CYBC1		1.95835				2.47993		4.08633	-12.0034	5.46548	5.69021	4.72955	6.51525
CYBRD1		3.09742	6.14725					5.3387	6.44727	5.96509	5.89639	8.19408	7.68628
CYC1	4.40189	5.48703	5.39394	3.87012	-10.7618		4.24811	4.98025	5.11463	6.04026	6.56035	6.37251	6.31592
CYCS	6.02379	7.59692	7.10724	6.20547	5.25109	4.99594	7.08478	7.27093	6.98757	7.84124	8.01878	8.32074	8.28689
CYFIP1	3.85995	5.80217	5.25521	3.79951	2.80767	4.17709	4.25506	5.50168	4.78367	6.33794	6.17194	6.51803	6.40597
CYFIP2								5.56374	7.86041	4.43798	3.4028	5.90095	5.64336
CYGB										2.059	2.59198	3.30646	3.00184
CYP1B1										3.5764	4.72278		4.15892
CYP2J2
CYP2S1		2.50612		0.233693				2.97154	1.24538	4.04518	3.76215	4.28679	3.33486
CYP3A5
CYP4F2	-1.82947	2.39126	2.60833	1.10089			0.826893	2.94672	3.39231	0.895944	5.25073	2.17624	5.8763
CYP4F22	3.35117	4.7919	4.79424	6.74961		-1.03429	5.00456	2.82601	1.36389	7.04665	7.02773
CYP51A1	4.88306	3.9192	3.23403							4.23112	3.59951	3.49145	4.45604
CYP7B1	13.3606	2.08007	3.20815					5.80003	1.04895	5.4927	5.86424	5.55316	5.77353
CYRIB	3.79645	6.4381	5.17484	4.8596	4.47991	-12.2255	4.89694	6.93062	5.0537	7.08522	7.49063	7.56534	6.66009
CZIB		4.31615	3.71493					4.00365		4.66948	4.68223	4.3646	4.56702
DAAM1	1.92488	4.62813	3.18889	-0.0309267		2.52901		4.11571		2.41322	1.25307		5.31312
DAB2		-11.1206								4.25164	4.0938	3.58066	4.12625
DAD1	3.44741	5.67449	5.38987	4.13483	-1.13474	3.53154	2.81732	5.80527	6.21629	5.88092	8.1313	6.45804	8.00578
DAG1		4.71637				1.30838		3.93275	2.09177	4.38911	4.07287	4.9133	4.61636
DAP3	-11.8607	3.3903	2.66279					2.01756	1.52427	3.08791	4.44518	3.70005	3.64197
DAPL1	5.6739		7.99878			0.545036	7.03679	8.41464	5.93871				4.20321
DARS1	5.39385	6.40716	6.034	4.57263	3.79806	4.31869	5.0975	6.23198	5.78715	6.15289	6.23719	6.8718	5.97345
DARS2		3.25077	2.41083		-5.53703			5.9441	2.83624	3.23008	3.77982	5.5051	3.52934
DAZAP1	2.81519	6.05835	5.35841	2.81899	2.687		3.165	6.11028	5.00618	5.89902	6.31869	6.60385	6.2888
DBI	5.5362	6.15364	7.47154	6.26461	3.689	1.23248	7.66028	5.73631	6.08483	7.3454	6.13328	6.84531	7.45798
DBN1	1.65491	3.09624	3.03168	9.63356	0.875645	1.19954	-10.7318	4.22127	4.5199	5.47492	3.69842	4.81394	4.63659
DBNL	3.96193	7.72833	6.73653	3.60843	3.69605		2.90165	7.14846	6.06023	6.79226	6.39715	7.83126	7.14011
DBR1										2.67325		3.06157
DBT	7.8993	2.75373	2.67193	7.46818	7.25022	4.61305	12.6042	2.93778	3.35034	3.16645	3.66205	3.73692	3.59465
DCAF8		1.30233						2.29875		1.97547	3.86676	4.0946	3.57571
DCD	11.0446	9.88018	9.95988	11.9573	10.7564	12.1309	12.0594	10.2284	10.5466	8.2754	8.7604	9.14262	7.3283
DCLK1	13.5029	8.75677		14.9365	14.4906	13.8721	14.9826	4.78869	2.57526	4.46771	3.49248	3.68469	3.50328
DCN	5.08938	6.89634	7.04546	8.1227	4.78657	4.57108	5.76129	7.95601	8.72387	11.4921	10.9884	10.7011	11.5102
DCPS	-10.7416	2.05156	3.28686	0.157588		5.1559	-10.0524	6.7362	1.62008	4.66019	4.31656	4.95062	4.91753
DCT									4.22324	3.21991
DCTD		2.46058	0.738427				0.0175832	2.91069		4.09054	3.30336	2.34714	3.58641
DCTN1	4.13406	5.9869	4.94546	4.53847	3.64006	-11.4795	4.74267	5.31489	4.73347	5.19169	5.52509	6.07559	5.45128
DCTN2	4.33688	6.07322	5.72907	5.08613	4.29784	2.25108	3.938	6.12439	5.24773	6.13112	6.18019	6.61063	6.09541
DCTN3	1.53127	3.58203	4.65802				3.79698	4.27409	3.29718	4.28511	4.5962	4.7669	4.60557
DCTN4		2.82693	3.90732				1.2283	1.98365		3.22901	4.15275	3.39467	2.96096
DCTN5	4.27536	3.27957	2.57326	5.16233	0.813778		3.88172	3.54191	2.32527	3.37964	3.60238	3.7072	3.5278
DCTN6		5.36635	5.47592	-11.959		0.729784	6.32447	4.75943	2.49897	5.03928	4.50735	5.33501	4.72085
DCUN1D1	-0.467506	3.97368	4.57678	-2.4375				2.82594		3.22096	2.42606	2.87885	3.10118
DCUN1D5		6.18981						4.69461	1.57078	4.42967	4.18404	3.78769
DCXR	2.39824	4.73637	4.49034	3.22433			5.17396	4.62347	4.35839	4.46359	5.49195	5.57342	5.348
DDAH1								2.30471	5.19826	2.60011	3.11002	3.80529	2.78625
DDAH2	1.38913	3.57854	3.41301	2.52353	-12.0926		2.61957	2.5465	0.064694	4.55734	3.91634	4.46169	4.75813
DDB1	2.9674	5.50396	5.06519	5.57386	2.66363	4.85059	5.37808	5.48767	5.00546	5.63258	5.89541	6.73489	6.43082
DDB2	1.2704	2.90192	4.75915		-12.1135		0.252573	3.29813	0.992121	4.34152	3.364	6.91962	4.06927
DDI2	3.51248	4.18388	3.71829		2.97416			3.87916	4.90499	4.36123	5.62474	5.37814	4.92962
DDOST	4.43442	6.44858	6.62175	5.40402	4.83143	6.30424	5.24453	6.85498	6.29598	7.00345	8.38517	7.5812	8.42948
DDRGK1	1.75501	3.67938	3.65043	-11.7978	0.883767	2.62838	1.13849	3.75934	4.05023	3.78013	5.45948	5.01168	5.84519
DDT	3.77398	7.96323	8.98915	4.69691	4.04755		3.96772	7.72641	7.25926	6.41937	4.39296	5.187	6.52969
DDX1	5.60319	6.33189	7.2916	4.37331	2.4709	-2.57761	4.26374	7.42013	8.72552	6.3483	6.88091	6.74752	6.38069
DDX10	5.15131	4.65742	6.17113	8.50648	5.16281	4.22745	5.56905	6.07272	6.46153	3.56891	1.89143	3.24571	2.54009
DDX17	2.61853	4.8885	4.57364	2.92857	2.02694	0.572172	1.30742	5.35714	4.68985	6.42032	5.85741	5.94611	6.24004
DDX18		3.32643	3.1714	3.79622	10.1625			4.58632	3.95198	4.31924	5.25416	5.0695	4.52458
DDX19A	1.59794	4.02214	4.0823				3.20925	4.89013	4.06509	4.50685	5.19408	5.67979	5.53117
DDX19B			8.07415							6.05426	6.16631	5.96058	7.07602
DDX20	2.44104	1.8387		-11.3673	-12.168	-1.15027	2.1128	-11.0258	2.69668	7.25376	6.45927	5.7271	7.19088
DDX21	4.81912	5.25678	4.19004	5.16134	2.41209	1.62046	2.17107	5.66827	4.47226	4.37644	5.11479	5.24086	4.41609
DDX23	-11.3306	3.87374	0.99302	-11.5024	-11.1913	5.60917	-10.7437	3.39804	1.66562	5.50033	5.18344	4.21795	4.9797
DDX24		3.19977						4.50498		5.49357	4.74106	4.9079	4.20613
DDX27	-0.67672	2.13424	3.0004	-10.9213			-10.5013	3.24195	1.03754	3.89636	3.83023	3.81059	4.01326
DDX31
DDX39A	-1.3164	3.69335	3.04873	-11.5492	-12.1474		-10.6964	4.41668	-0.311342	3.65306	4.89153	5.16067	4.62648
DDX39B	6.04628	6.75643	6.60486	6.00906	4.46837	4.45969	5.98522	7.29105	6.26115	7.33757	7.51868	7.33173	7.50916
DDX3X	5.80534	7.4059	7.67166	5.23513	5.22928	3.61421	6.1895	7.0494	6.30158	6.56734	7.11266	6.67773	6.99453
DDX41					-12.1484		-11.3192			2.65284	4.06291	3.68626	3.57306
DDX42	0.394081	5.14149	4.63148		1.65961			4.27415		3.54897	3.82376	4.32853	3.78958
DDX46	3.66702	2.75784	3.59466	5.30357	4.41867	2.44874	3.25825	5.50301	2.00848	2.99625	3.55365	3.45308	3.12066
DDX5	6.56016	7.70917	7.39644	6.26779	5.25852	3.40514	5.95137	8.33394	7.27183	7.35875	8.35202	8.67071	7.78669
DDX50		1.74402						2.95163		1.32716	2.76197	1.92438	1.97554
DDX52					6.56745	-1.0034				-10.5431	1.00751
DDX54		3.38808	2.67073					2.82965	1.72323	2.89646	3.17269	3.48274	2.95975
DDX58	9.71208	3.53562	3.60412		8.89678	8.32258	1.65705	4.16264	9.95254	6.28771	5.51503	4.43467	5.49441
DDX59										4.30557
DDX6	3.48992	5.04157	5.2074	2.49958	2.65391	-12.3958	2.63141	5.51549	4.05755	6.82479	6.53595	6.34186	6.13095
DDX60	-0.516716	3.41274	9.40818		7.5922	7.35132		2.91824	7.46264	9.42273	8.11188	9.3826	5.28698
DECR1	5.15315	5.67644	5.29214	4.45674	4.10478		5.08854	5.98545	5.72487	5.52343	6.78145	6.86491	6.65415
DEF6		3.89751	-11.5161	-1.64711				4.07444	3.82908	3.20927	4.93747	5.19363	3.94549
DEFA1	8.76413	12.6117	7.53006	9.18531	10.4728	7.68786	7.95999	12.2874	9.03013	12.0361	13.1879	12.2172	10.7715
DEFA4											6.00752
DEFB4A		7.07411						3.97205				3.97255
DEGS1		3.47333	4.97775	-11.381					0.927963	2.96919	3.39227	3.57388	3.8534
DEK	2.52587	5.28989	4.75347	6.01249	5.97059		8.28024	5.65611	4.9207	5.32518	6.20447	6.34608	5.24165
DENND10P1							2.70355			4.07701	4.77328	4.03196	3.99973
DENND4C	6.85693	4.62508	-0.661539	6.79815		7.54599			7.56197	4.38024	0.615655	4.60502	3.08723
DENR	-11.9433	3.43047	0.35209	-11.8735			-11.3838	0.604087		4.41837	0.436191	3.01784	5.31058
DERA	4.22448	4.62315	4.65228	4.54954	3.05166		1.70433	4.90859	4.73492	5.77964	5.76269	5.58546	5.60632
DERL1	1.00674	4.70864	3.31145	-11.8931	-12.1231	4.00499		4.90441	2.61133	5.65159	7.1551	5.73682	6.49347
DERL3											4.72998		5.59312
DERPC		8.39199			1.36452					4.6584	7.94335		7.61065
DES	1.426	2.95837	2.91842	3.24045	-0.648727	-0.13393	2.5924	5.44205	-1.30981	5.56312	5.03743	0.53625	5.1342
DGKA	-10.9486	2.74276	4.57912	2.52313	2.42651			3.02546	0.0705306	3.02689	3.0889	3.05059	2.09453
DGKQ				2.64229						0.859354	1.84761		1.57703
DGLUCY		2.918						2.70438	1.77675	4.29264	4.26405	3.93336	3.96465
DHCR24	4.17105	2.5073	4.47589	-4.40774	-12.2578		4.10442	3.60538	2.91615	2.73566	3.19942	3.83593	3.78979
DHCR7	4.42312	4.789	4.32345	6.11058	1.83928		3.74357	2.31035	5.48751	2.62412	4.64982	2.9462	4.19923
DHRS1	4.84266	5.51138	6.45083	4.66113			3.91204	3.83115	4.33024	3.73158	3.51925	3.829	3.76739
DHRS11		-11.1206								3.50498		2.78959
DHRS4	-11.3871	4.68128	3.81268	-0.911293	-11.3949		-10.6745	5.05698	1.29166	3.92839	4.9974	5.48802	4.01943
DHRS7		4.6823	1.65723	5.16137	0.633618		1.86041	4.81188	3.62919	5.52791	6.17479	5.54383	5.70984
DHRS7B						1.73457			7.29351	2.74489	4.10222	2.15807	4.27304
DHTKD1	5.60642	1.74021	4.7689				6.33382	-0.189956	5.76822	3.7991	0.962802	1.35039	0.813707
DHX15	3.06848	4.90428	3.75626	3.05291	6.55862	1.46743	3.76153	5.32705	4.84432	5.5129	5.84172	5.73641	5.73951
DHX16	7.45806	6.74981	6.36581	9.11225	6.91549	6.8155	8.12177	8.74689	9.68069	9.71794	10.7018	10.3441	11.3178
DHX29	-11.8662	1.79179	1.55524	0.634498			-0.346827	0.180387	-12.0034	3.10097	2.44594	2.80213	3.27384
DHX30	-11.5932	-11.1206	-2.59217	2.1834	2.70064			-11.0258	-11.5068	2.72997	4.67889	4.46872	3.49481
DHX32	5.74975	3.16871	5.97018	5.34936	5.81695	5.81108	5.73779	4.81877	6.74563	2.07361	4.84981	5.41529	4.27016
DHX36		4.68199	0.508414					1.49064		3.94361	2.77752	4.45813	3.01997
DHX38		2.35836	3.15833		-12.1991		2.81089	2.15251	-12.0034	2.8106	2.70866	2.1811	2.86489
DHX57		2.26978			0.194265			1.0355		3.37695	3.23665	5.36127	2.04759
DHX8		2.05903	1.7392					2.58149		1.98559	2.17913	1.0825	2.20248
DHX9	4.80081	7.01669	6.32711	6.12244	4.17284	1.22435	5.76233	7.54638	6.72818	6.92338	7.6559	8.80874	7.41242
DIABLO		4.38785	8.60526					3.03622	3.01368	5.84557	5.88121	4.86973	5.78273
DIAPH1	3.06309	4.6145	2.79856	3.04027	5.14611		2.43618	4.62859	2.97553	5.23283	6.01565	5.908	5.18403
DIAPH2		7.82868		6.58814			1.57676	7.71744	7.76127	7.9122	7.94732	7.93641	7.99644
DICER1	10.4399	8.28961	7.31596	10.6229	10.6622	10.1081	10.9397	6.68558	7.2422	5.75359	7.51562	7.90371	7.31709
DIEXF											4.77369
DIMT1		0.797585								1.12627	2.11611	3.4784	4.40316
DIP2A	0.308466	1.77102	-11.5161	1.44647	-11.3505	2.43818	0.899733	7.42286	3.87205	6.69979	7.40418	5.03978	5.42228
DIP2B	-12.0431	2.914	2.26231	0.403868		1.18003	3.46191	3.63025	2.5361	3.30586	5.52003	5.82811	3.26189
DIRAS2	6.60077	4.46802	4.48728	5.4995	4.99332	4.86283	5.18699	4.89488	4.82528	6.13686	4.17438	5.02134	6.91549
DIS3	3.68863	3.8063	4.0819	2.76072	1.09523			4.03143	4.52477	3.24558	4.43002	3.73536	4.29328
DKC1	0.696489	3.80162	2.90004	1.47648	2.77594	0.255268	3.76818	3.48078	3.8488	5.44775	5.06693	4.36171	5.86549
DLAT	5.20151	4.99198	4.86625	4.23062	1.53466	1.04158	5.11213	5.11492	4.84534	5.91616	6.09412	5.8142	6.201
DLD	5.09997	7.95381	6.64149	4.83539	3.28389	3.08696	5.00856	5.46317	5.96152	5.39629	7.05635	6.93978	6.72679
DLG1	3.00897	5.16698	4.65344	4.56325	2.39459	0.815644	4.24166	5.99074	3.82746	4.30458	4.69682	4.88228	3.53476
DLST	3.65798	5.84411	5.85534	4.25725	1.87964	3.5209	5.35677	5.54376	6.0837	7.01541	7.17263	7.22273	7.1502
DMAC2L		-11.1206	-0.1495	8.22033				-1.03353		2.52515	0.396257	4.79205	1.22253
DMBT1	1.66311		4.65643	1.58224			3.41501	6.08587	3.24308	5.70503	1.67075	6.40942
DMD	-2.25766		9.10248	8.07204	0.82282	3.13632	9.49218	8.5162	7.40058	8.19448	10.7113	8.35601	9.39484
DMKN	5.96434	7.60546	8.16391	6.11514	5.34622	4.82669	8.79182	5.0743	4.33543	5.63267	4.94498	2.47604	4.43873
DMTN		3.44219			-11.6906	-12.4832	1.2455			5.15859	4.73054	2.53191	3.65874
DNAAF5						0.461085		2.62826	4.3079	3.12973	2.74448	2.55282	3.07506
DNAH2	5.89762	6.00824	3.89725	5.23905	5.65458	6.17204	4.92334	5.37772	2.2576	4.85043	6.71862	5.83755	4.89113
DNAJA1	1.80378	4.92813	2.25873	1.46065	-11.242	4.6856	2.85847	4.36492	4.14257	4.01511	5.53143	5.50839	4.28992
DNAJA2	3.61053	6.25594	6.25069	3.03471	1.0379		4.61254	5.32787	4.37681	5.36754	6.08709	6.16267	5.32318
DNAJA3		1.67982	0.606258						2.67584	2.71223	5.42297	1.91952	4.45084
DNAJB1	4.10852	6.48101	5.999	3.93095	2.41103	1.58007	4.89002	5.05178	6.20994	6.96901	9.18596	7.98724	10.6578
DNAJB11		4.27817	2.74935	3.15586				4.79304	4.27669	4.7217	6.55199	5.69256	6.58673
DNAJB2		4.15733	3.13837	7.05302			6.54059	4.22338	6.71546	4.79613	3.49928	4.6445	3.62828
DNAJB6	-0.00745219	4.26985	4.49245		1.0567		3.57235	4.92139	4.65212	4.60974	4.6394	4.06684	5.15843
DNAJB9			4.03271						2.70557		5.95882		4.18572
DNAJC1											3.02602	1.97982	2.65842
DNAJC10		2.45696	3.25219					2.05555		3.2776	3.70248	2.73192	3.39614
DNAJC11		3.90554	-0.218263					2.63076		3.32276	4.50833	3.89118	4.07328
DNAJC13	13.5747	12.2004	12.5913	13.3657	12.8504	12.7241	13.6635	12.8688	13.2175	10.0205	11.6499	11.1544	10.4861
DNAJC17		2.16519								5.04135		3.19819
DNAJC2		1.36492	-11.5161	3.1515			0.464432	0.62814		2.38408	1.42332	2.07343	2.81675
DNAJC25											4.60959
DNAJC30		0.998103										2.74564
DNAJC7	0.740255	7.75086	7.50112		1.92983		2.90294	7.57615	6.01916	6.43517	6.7113	7.78358	7.58509
DNAJC8	4.8986	4.61301	4.36122	4.86526	3.37091	0.810624	-11.2688	4.31641	5.10241	6.20479	4.1491	4.99348	4.42819
DNAJC9		2.46561	3.20278		8.22372			4.32818	6.64495	4.62412	4.64061	5.28558	4.0453
DNASE1L2						4.39991	4.37635
DNASE2	-11.8674	4.15422	3.84247					3.50596	2.72298	6.02154	5.32303	4.77148	5.17595
DNM1		3.98341				-0.634996		2.38607		4.11363	2.86098	2.96793	4.05257
DNM1L	1.33066	7.05894	3.76882	1.59654	-0.117533	0.961219	0.195672	4.55558	2.6563	5.03873	5.23633	5.20167	4.84956
DNM2	3.7163	4.51895	4.91513	3.84801	2.03989	4.78462	4.81212	4.62574	4.78845	6.10108	5.90039	6.4068	6.11682
DNM3		1.31295				5.58236	6.47247	1.41781		3.63828	3.51424	3.79665	3.57054
DNPEP		4.93826	5.57736	1.62863			1.33469	4.7441	5.19837	4.82603	5.31582	5.33863	5.41053
DNPH1		3.63717	2.84035	3.08395	6.49117		7.27259	7.91432	-1.91538	3.94044	1.24454	3.96431	3.45772
DOCK1				5.81187		3.65887		11.2821		8.85402	0.521504	11.5628	7.79092
DOCK11		0.338598				10.8228		1.43872		3.28261	3.30572	3.56172	4.17644
DOCK2		3.42651		4.73697				6.36389	3.78736	6.6101	5.76368	5.99802	5.20936
DOCK6	1.04876	-11.1206	4.73863				0.0328322			2.35775	0.808737	-0.266425	0.449896
DOCK8	2.04474	4.49352	-0.145003	3.37747	2.71026	2.42519	6.13279	1.60604	4.12365	3.21708	4.69886	4.17073	4.82341
DOCK9		-11.1206			7.88705	1.79497		2.05082		2.39763	3.88302	3.81244	2.9095
DOK2		0.347258		1.24804				2.21642		3.77405	3.47382	4.23121	3.49851
DPH1											-0.72522
DPM1	2.32916	4.57643	3.65565			-12.4156		4.34513	3.11196	4.53212	5.65139	3.75666	5.47224
DPM3	4.16102	5.11234	5.4394	4.40704	3.13315		5.5372	4.82117	5.3559	5.04798	6.10623	5.6417	5.80878
DPP3	3.67099	5.90986	8.44906	7.82509	6.51358	7.91602	3.58801	6.81394	3.88392	4.97241	8.656	5.94878	5.28604
DPP4	3.82902	2.60182	3.83653	3.86673	3.07726		4.04335	3.85906	3.75115	4.58603	4.15168	3.79544	4.45372
DPP7	3.16446	5.50626	4.0102	4.12127			4.34979	3.00982	3.10534	5.00421	4.65393	5.679	4.77544
DPT	6.55671	5.07959	4.03665	6.16261	5.14343	4.72178	7.03949	5.61199	5.92773	8.10006	7.2229	7.04004	8.39788
DPY30		5.02557	5.09741							4.47569	5.29292	4.16428	3.19388
DPYD	3.68267	3.60442	3.91107	4.10564	-12.1257	2.21986	2.92789	3.54721	2.44419	4.7562	4.57646	4.95889	4.84673
DPYSL2	5.54768	7.18969	6.19608	7.03752	4.99172	4.73985	5.05161	7.81694	6.42689	8.8431	7.73623	8.84323	8.51216
DPYSL3	4.08438	5.48778	4.4677	5.87125	4.25058	1.48708	4.66241	6.29426	4.63327	6.86903	6.30679	7.19612	6.62632
DPYSL5	12.3849	13.4339	12.8274	12.8865	11.7444	11.189	12.1323	14.2511	14.3927	14.3771	15.2709	15.0642	14.9141
DR1	0.893261	3.83797	5.57667	-11.7973				6.23788		4.37148	3.58606	4.3612	3.99241
DRAP1		-11.1206	-11.5161				-11.3123	2.13802		3.22873	3.63705	4.38398	4.64124
DRG1	1.55297	4.63001	4.63638	1.11393	-12.1464	1.16139	1.19376	4.27078	3.05568	5.06036	5.23016	5.42106	5.01049
DRG2	3.50915	3.59219	4.35011	4.82216	2.93604	5.45287	4.6143	4.519	2.91783	5.40188	5.2486	4.74397	4.79871
DSC1	6.30962	7.31892	9.29237	6.93775	6.19742	5.58257	8.75514	6.13335	6.66287	5.07349	4.37683	4.74439	4.99992
DSC2	5.95814	8.30557	7.53845	5.41936	6.00306	3.21448	6.03438	7.05494	5.10728	4.60202	3.48324	4.76647	5.02751
DSC3	6.47956	7.89023	8.91153	6.73559	5.31382	4.39706	7.71257	7.16662	6.51301	5.9275	6.07495	5.95599	5.9332
DSG1	7.52752	8.87982	9.89476	7.46371	7.43584	6.30108	9.33767	8.13709	7.62363	6.3305	3.51967	5.92991	6.33383
DSG2	1.4863	7.97338						2.78501		-10.5431		10.2771
DSG3	6.6867	8.87208	8.21753	7.01383	6.28857	5.68035	5.76566	8.08994	7.39928	5.91006	4.85521	5.78092	5.44303
DSP	8.16645	9.2336	10.2961	8.05464	7.2246	5.83488	8.7684	8.599	8.71137	7.26579	5.81996	6.38083	6.76547
DST	5.92933	6.99304	7.31195	6.2145	6.33936	1.79081	7.13524	7.89825	6.38258	3.09558	7.47394	5.40933	3.86665
DSTN	6.84882	7.64415	7.7301	7.27795	5.91139	3.39145	7.42028	7.6975	7.41365	8.68745	6.68887	7.92713	8.46746
DTD1	-11.833	4.00425	3.28958	3.37526			1.49496	4.09232	2.78999	4.49639	3.89346	4.63313	4.7834
DTNA										1.76253
DTX3L		2.86057	1.13483		3.14528	0.407371		3.51645	0.711041	3.0006	4.34369	4.98993	3.62796
DTYMK		4.46758	3.23603	1.71971				4.60341		5.08888	5.25019	5.34785	5.22489
DUOX1	-11.873	4.8303	4.93258		1.4633		2.9399	2.58067	0.674343	6.4786	5.07278	3.86701	-10.5911
DUSP14	1.5731	4.18608	4.78499	3.96424	0.791481		3.02471	2.66387	2.46465	2.42507	1.54505	2.74896	4.13556
DUSP23		4.3567	4.25102					4.18862	2.0488	4.36758	4.16178	4.44257	4.15722
DUSP3	8.50104	3.46228	6.15961	2.15109	6.96822			3.67014	7.03265	4.88078	4.13119	4.79077	3.61203
DUT	1.89889	4.04924	4.59509	3.55961	2.15438	1.74146	2.51737	4.54927	3.4667	6.21677	5.28017	5.56532	5.82951
DYNC1H1	5.06199	6.52357	6.75384	5.30351	3.29789	-0.0128778	5.70251	6.40002	5.66517	6.90727	6.51985	6.92187	6.77241
DYNC1I2	1.38074	3.83807	7.34232	5.99331	5.46801	-1.06963	5.98925	5.99286	5.90863	6.38379	5.22288	5.79305	7.87793
DYNC1LI1	1.52086	3.66744	4.3798	1.69337	2.62007		3.28844	4.67011	2.72031	3.79248	4.32046	5.8451	4.94403
DYNC1LI2	2.11607	4.85853	3.84732	4.07509	-0.473616		3.72864	4.85681	2.31392	5.17003	4.10276	4.82658	5.14415
DYNLL1	6.56091	7.71082	8.72821	6.18051	5.26281	4.63687	8.57699	7.76361	7.36567	6.36918	7.4225	6.45177	6.5652
DYNLL2	0.0148277	5.35297	5.05087	-11.3166	2.17233	-12.4833	1.77533	5.33591	5.14809	5.11468	4.50527	5.88296	5.29787
DYNLRB1	4.56879	6.92463	6.32118	5.15597	4.07856		5.50529	5.31121	4.0237	6.58227	6.40853	6.64525	6.72122
DYNLT1		4.15674	6.10413		-12.1553			3.96891		5.1616	4.42838	4.87791	4.85513
DYSF	9.0895	1.65103	5.1992	8.16775		4.80551	4.73557	2.39254	1.02215	3.33115	4.86196	2.87824	3.20393
EBAG9										2.198
EBI3				2.61238				5.82748		6.38287	6.05565	5.60064	5.6948
EBNA1BP2	3.15059	2.36063	5.32775					3.91954	5.35157	3.97323	4.12564	4.5514	4.74797
EBP										10.1585	7.77544	3.40338	4.83344
ECH1	5.04188	6.37526	7.09965	4.52982	3.53291		3.18349	6.56716	6.47846	6.62761	6.66323	6.4354	7.03223
ECHDC1	9.87262	3.83633	4.80829					4.09341	3.5385	5.01291	5.24906	4.74194	5.15655
ECHDC3										3.93264
ECHS1	0.711105	5.08227	4.68409	1.20469	2.44325	2.89682	4.61554	4.90656	4.89148	5.25543	6.04101	6.0802	6.09429
ECI1	5.92755	4.86926	3.98802	6.64834			5.96896	4.46207	4.9107	5.6844	6.24551	5.55449	5.55754
ECI2	5.63433	9.73315	7.81081	3.95175	9.0125		6.23867	-11.0258	-12.0034	2.60306	8.40715	9.61729	4.86702
ECM1	1.63725	3.42264	2.16612	4.417	2.76373	0.486584	4.98614	3.61012	3.56265	4.2926	2.93901	3.93405	3.97013
ECPAS	5.22817	4.79619	7.03027	2.25471	1.14746	-12.2368	-11.5949	7.03391	6.36551	7.11728	5.88603	5.43118	5.66162
EDC4	-12.413	4.58842	4.02912	-0.103546			1.52735	3.09184	4.02161	6.87151	4.9302	4.82754	6.19955
EDF1	1.92518	5.73786	4.98315	-11.0388			3.41014	4.99047	-11.0351	4.29828	5.19056	5.23843	3.31135
EEA1	1.68964	5.16217	4.89998	3.63656	-0.909199	-0.00417126	2.83387	4.95201	3.73722	6.31881	6.03852	5.12145	5.65243
EEF1A1	9.02789	10.3311	10.1479	9.28466	8.55853	6.47089	9.66083	10.5108	9.80037	10.5059	10.6896	10.5504	10.7671
EEF1A2
EEF1AKNMT	3.49	1.0298	2.6074	3.29429	12.9692	7.20584	3.09901			1.36902	11.1564	-0.724972
EEF1B2	7.24721	7.16014	6.9567	7.20333	6.35253	4.79822	5.78142	7.03882	6.14867	6.74964	6.97022	7.39673	7.5489
EEF1D	7.16083	8.68892	8.42517	8.55545	6.5241	1.87586	9.10846	8.7442	7.86862	8.14157	8.92341	8.81906	8.86067
EEF1E1	5.00418	5.70134	5.22103	6.56862	4.61202	2.61457	6.2768	5.70452	5.41654	5.73648	6.24018	6.02703	6.39173
EEF1G	6.0303	8.26623	8.19997	6.44618	4.39451	4.93301	6.48464	7.91801	7.34154	7.85106	8.51532	8.14989	8.43808
EEF2	7.92565	9.28725	9.02101	8.05138	6.9528	3.6343	8.40851	8.73526	8.49662	8.96445	9.11204	9.81511	9.54954
EEF2K	0.24133	4.75598	3.41112	3.55862	2.44604	3.90153	0.738148	3.08558	2.58938	2.82726	3.73606	5.20425	5.23778
EEFSEC		4.01855	5.28621					1.6367		4.33429	4.85455	3.71749	4.9039
EFCAB7	9.86844	9.86932	11.0283	10.3874	9.3649	8.93186	10.4379	9.52914	10.3355	7.74774	5.72377	7.96041	8.17718
EFEMP1		3.94224	2.00399	-11.8733		2.77043		1.93803	3.9187	5.63106	4.89543	3.94368	4.29447
EFEMP2									1.04696	4.46656	4.08185	3.85415	4.64325
EFHD1		6.65072						6.7936		3.46302	5.07131	1.88061
EFHD2	3.87655	5.86692	4.51165	3.63931	3.6034		4.05019	6.33818	3.82513	6.09266	6.93019	7.06576	6.14191
EFL1	2.29976	2.51678	4.65561	4.22465		2.82029	3.60793	-11.0258		7.3704	3.19081	3.82953	3.97424
EFR3A				3.22476							1.60212	5.21424	3.47041
EFTUD2	7.49362	7.96516	7.4853	7.07894	6.53055	4.03557	7.46072	8.14143	7.8101	7.74628	7.972	8.17442	8.49444
EGFR	4.03842	5.64275	3.78202	4.68804	2.76871		2.74997	3.6882	3.80603	5.67332	1.91181	5.62355	4.70892
EGLN1	2.86813	2.75612	3.1677	-11.872	0.999443	5.64121	1.23888		6.73207	0.679156	4.77536	5.40553	5.59889
EHBP1
EHBP1L1		3.563	3.44272					4.02134		3.91644	4.5527	1.08306	4.23112
EHD1	-11.6883	4.98753	4.93209	1.88739	-12.1802	-12.4652	5.15802	5.37854	2.51445	6.17026	6.63397	6.09005	5.47367
EHD2	3.44948	3.99335	3.84709	4.68877	0.36675	5.6869	1.4548	4.2801	4.79822	7.92091	6.49351	5.91718	7.19673
EHD3	3.58687	4.75585	2.93543	3.12825	5.53652	-12.1983	2.46485	5.17584	3.83446	6.64165	6.8688	6.25757	6.04263
EHD4	5.53073	7.15364	6.62038	3.61165	2.50604		2.97476	6.7776	5.37559	6.98302	6.69867	7.26226	6.20164
EHHADH		7.51734	6.8562	4.9384	4.22522			7.71982	7.18367	7.80609	7.67786	9.38442	7.56477
EIF1	2.61604	6.16935	3.20955	2.73251			4.88165	6.14398	1.60984	5.4424	6.68563	5.27426	5.03972
EIF1AX	3.18849	5.55931	4.94993	5.20793	1.79745		4.06464	5.23782	4.10324	5.2542	5.47784	5.48318	5.44756
EIF2A	3.01177	4.84054	4.76383	3.4814	1.51727		0.262444	5.11938	3.89473	4.95793	5.05451	5.40537	5.1859
EIF2AK2	2.06272	4.2105	3.13264	1.45634	1.77872	-0.845824		3.61184	2.30483	3.96351	4.47344	4.38501	4.39185
EIF2B1	-11.8687	4.09243	3.35914	1.81772	1.12735	-12.4069	2.37363	3.92305	7.89821	3.91891	3.98576	4.16205	4.35429
EIF2B2	3.50008	2.80898	5.27579	2.18506	0.0867869	2.37513	2.63409	3.32292		4.32567	6.07871	5.95756	3.78711
EIF2B3	0.333358	3.60795	1.49264	3.24991	-0.910615	1.25944	4.74624	0.916146	-11.5977	2.45833	2.97811	2.92989	2.63482
EIF2B4	3.72933	2.93217	4.16068	1.68038			2.55572	4.1261	3.73836	5.30441	6.08631	5.02324	6.04706
EIF2B5	-1.08527	3.58344	3.02587	-11.1408				2.99718	0.938562	3.56566	3.71355	3.6549	4.04847
EIF2S1	5.17588	7.2942	7.31431	6.71062	4.66371	4.12686	5.96488	6.97425	5.96301	7.52565	7.16667	7.34581	7.63281
EIF2S2	5.15454	7.05339	8.35381	4.4714	8.26978		4.41949	7.20788	4.21838	5.72598	6.28118	7.16683	6.53582
EIF2S3	3.5837	6.41844	5.94961	3.70423	2.95559	2.90849	2.52918	6.42139	5.42288	5.91618	6.9942	7.11623	6.8442
EIF3A	4.51808	6.46404	6.11407	9.10272	3.40604	-12.4045	4.81993	6.24562	5.83187	5.87701	6.35506	6.83028	6.61214
EIF3B	4.78838	5.90665	6.02778	4.79481	3.08118	2.31516	5.15839	5.96767	5.4642	5.56566	6.25024	6.3368	6.19994
EIF3C	3.67822	6.01967	5.73049	3.88548	1.94655	2.92225	3.72614	6.25562	4.95791	5.1364	5.91136	6.60423	6.22379
EIF3D	3.44615	5.28769	5.43051	1.86776	2.92315		5.47034	5.50338	4.42231	5.0509	5.3843	5.67447	5.37824
EIF3E	5.02314	5.44475	5.30111	4.03248	2.47529	4.147	4.98769	5.72371	4.74606	5.3453	5.92818	5.44511	5.88847
EIF3F	3.33912	4.94891	4.96682	4.08145	2.53609		4.89089	5.15373	4.86231	5.29591	6.02227	5.63606	5.8381
EIF3G	4.31787	8.48847	6.53189	3.9258	3.73323	1.95158	7.32385	6.77538	5.1584	4.72389	5.83962	5.89595	5.85547
EIF3H	4.29774	5.82132	5.80657	5.04164	3.16234		2.01448	5.61199	5.57248	5.37418	6.81331	6.48272	6.44225
EIF3I	4.78196	6.57741	6.28232	4.90835	3.5205	1.12151	4.52966	6.49382	5.28071	5.88182	6.44311	6.778	6.40544
EIF3J	1.97125	5.17351	4.90643	-11.7975	-12.1471		3.85504	4.70057	3.5621	4.41274	4.95536	4.82283	5.57505
EIF3K	3.64539	5.86563	6.17625	2.79286	6.38669		2.65504	6.14913	4.99294	5.70235	5.921	6.04005	6.19454
EIF3L	5.54321	6.15382	6.10131	4.5742	3.34667	5.79233	5.59128	6.09472	5.79824	6.28799	6.74227	6.20014	6.801
EIF3M	3.49428	5.90396	5.89606	3.22794	2.12861	1.25268	4.98655	6.89703	5.01971	5.68329	6.07577	6.29899	5.95125
EIF4A1	4.01637	6.72742	6.6803	5.55754	6.13083	6.43145	5.49555	8.49354	6.56493	6.70852	7.08952	7.13864	6.81884
EIF4A2	-12.0721	4.42961	5.26924		-12.1324			2.01411	-0.720388	4.43482	5.66962	3.97436	4.53057
EIF4A3	4.20846	5.58033	5.46454	4.40117	1.36746	2.50006	4.69414	6.31335	5.83232	6.51606	7.12739	6.4606	6.83245
EIF4B	3.50825	5.36726	4.65207	3.41357	3.30742		4.68528	4.50443	3.77647	5.53715	3.41487	6.06997	5.88595
EIF4E		4.75995	4.25068	5.09707			4.32751	5.02126	2.16036	4.23468	5.01749	4.7385	4.6361
EIF4G1	3.54547	5.54578	5.44078	2.2626	1.88435	1.09206	4.10264	5.42629	3.31033	5.01457	5.2594	5.58635	4.48776
EIF4G2	-11.8546	4.36784	3.04952	6.3803	5.03148	6.21493	1.61112	4.16987	1.85427	4.46788	4.76274	4.35683	3.93312
EIF4G3		4.73463	4.09086					3.03529	-11.7966	3.50078	4.96356	4.90669	4.07754
EIF4H	4.05494	5.41694	5.42024	5.203	1.86039	3.22977	5.0291	5.75172	5.52037	5.65753	6.68218	6.02411	7.75745
EIF5	2.03872	5.5553	5.18124	2.69256	1.96485		4.38524	5.1504	4.04083	5.31077	7.13657	6.38551	6.73515
EIF5A	6.32589	7.53703	7.83474	6.7982	5.68989	4.21637	7.32136	7.76226	7.02775	7.47632	7.33975	7.85773	7.80198
EIF5B	3.04679	4.62189	4.21211	1.10903	0.607582		3.44057	4.03721	2.93819	5.18876	5.61162	5.2363	5.24253
EIF6	3.41415	5.46707	5.0731	4.85796	3.60898	3.96874	4.56757	5.36405	4.28224	5.66893	4.52359	5.39289	5.19657
ELAC2		4.10531						8.27055	8.26474	4.20717	4.50964	4.13403	4.27897
ELANE	2.8324	6.84484	1.3451	4.65826	6.47928	2.42825		7.25651	5.5519	5.54042	9.27157	7.54054	5.65118
ELAVL1	3.54367	5.42372	4.7035	3.73714	0.771732	-12.3772	3.10113	5.19131	4.61143	6.08858	6.17763	6.7134	6.33492
ELAVL4			3.95582					3.20203		4.64927	3.5253	4.13272	4.01249
ELMO1		-0.121826						3.18561	1.0016	4.78662	5.22168	5.27659	6.01542
ELMO2	4.40095	3.01456		2.24954				2.24789		3.62238	4.04702	4.09416	4.38158
ELMO3			2.01228		2.05864					3.18046			5.92715
ELMOD2		4.52887	4.04233					3.48815	4.21801	3.96827	5.35914	4.69853	4.85347
ELN	4.2849		3.45576	3.57592			3.43337	2.29481	1.37212	8.89051	6.91226	6.1921	7.42556
ELOB	2.09111	5.51134	4.82288	3.36162	3.61148			5.98199	4.51119	5.6842	5.53624	5.67603	6.34618
ELOC	-11.8449	4.67422	4.01867	2.41923	-12.1503	12.6242		4.1865	2.64298	3.66596	3.75855	4.77097	2.64048
ELOVL1	1.97694	3.79308	3.61686				1.8558	2.80445	0.399199	3.74164	3.05582	3.64247	2.21447
ELOVL7
ELP1		3.9504	1.18766	1.65279		-12.4069	-11.3126	2.4883	-11.915	3.23454	4.97545	4.56542	3.95572
ELP3		-11.1206	1.45102					-11.0258		0.813729	2.88825	2.53403	2.12044
EMC1		2.96484	2.55712	1.04832				3.13576	2.63819	4.48316	5.37348	3.94428	4.94873
EMC2	2.36137	3.95511	3.70481		-12.1518		0.742593	3.92442	3.9006	4.4275	5.15355	5.08668	5.06284
EMC3	1.79724	2.3629						3.22434	2.51843	4.41252	4.34902	3.18283	5.21863
EMC7		2.54715						3.47538		4.4653	4.74023	3.66798	4.32813
EMD	4.59856	5.66307	5.45588	3.63123	3.40291		4.26005	5.26735	5.47605	6.10977	5.82013	5.95644	5.65695
EMG1	2.54713	6.91354	6.06938					4.71731	3.20154	4.12624	4.448	4.31446	4.26712
EMILIN1	-0.590125	3.80328	3.69078	1.28395	-0.609377	3.57004	2.23035	4.79865	4.31749	7.38443	7.18781	6.54952	7.42372
EMILIN2	-11.8373	4.61697	2.56724	4.07935	-12.3296	-12.4059	0.689556	4.89356	4.49113	6.67855	5.63498	5.99987	5.75621
EMILIN3		4.23812	-0.736812						-0.837521	1.58557	5.20851		2.46247
EML2	3.98388	6.26531	5.16594	-11.3972	3.93414	-11.6627	4.83592	5.74027	9.0928	4.42721	5.47565	5.06163	4.7771
EML3	-11.1582	2.99689	6.82937	-5.14714		2.99357	8.20513	2.46497	6.07658	3.72676	3.82046	2.60133	4.34125
EML4	2.3252	5.26833	5.91102	1.17801	3.35967	-1.95011	1.37097	5.06834	3.46904	4.52421	5.50768	5.52838	5.37027
ENDOD1	2.11139	4.08149	5.82117	1.89775	1.50424		2.91486	3.51752	2.67218	4.69545	3.87729	4.03638	3.6696
ENDOU		2.68797	3.578				3.14151		0.0999056	4.91215	5.73576		2.76514
ENG									0.7609	4.46544	5.36433	4.59605	3.97996
ENO1	7.79872	10.3724	9.80425	8.86412	7.95264	6.4408	8.56168	10.3151	8.60153	10.324	9.4771	10.8526	10.2245
ENO2	7.98572	9.56497	9.35135	8.382	7.52245	6.22149	8.3509	9.56128	8.39113	9.86947	8.68387	9.94156	9.66
ENO3	-11.8674	0.87604	1.44404	-11.7973	-1.80891	3.49619	-11.3127	2.26556	1.39639	2.75995	4.65006	0.945703	2.72116
ENOPH1	-11.8671	5.64886	6.09367				-11.2785	5.90856	-1.29703	7.47198	3.61477	4.7716	6.84092
ENOX2	8.31665	6.20419	8.19084	8.65251	7.79364	6.9944	8.95878	6.8495	7.81729	3.66538	2.83337	4.25525	5.06148
ENPEP	3.42185		4.92401	1.54554	1.87255		3.51018	4.13071	6.94483	-0.0282802			9.76165
ENPP4										3.47109	2.15063	-0.0520657	2.34788
ENSA		5.05638			3.40247		3.24758			3.68676	3.13432		2.58973
ENTPD1	9.22029			3.42913			9.69669	1.3448	5.04402	6.30949	7.02767	4.41386	7.36911
ENY2		-1.72043						0.501753	2.11669	3.15311	2.95859	2.8194	3.52815
EOGT		0.743013	2.10832	1.04875			-10.6336	0.686616	4.19963	2.31256	1.78727	5.62294	3.63934
EPB41	1.46044	2.36278		4.22876	1.37321	2.13896	3.68606	4.71805	0.353292	4.73705	7.85614	3.55247	4.84429
EPB41L1				3.6492	-12.1476	-12.5056	2.23805	4.72565		5.84849	6.95383	6.23002	5.82052
EPB41L2	-0.264684	2.79736	2.93977	0.501943	-12.1482		-11.3109	3.35639	2.4789	4.18349	5.57797	4.34356	5.12661
EPB41L3		2.80053	6.01874	1.80372	1.9999			5.32939	2.70023	4.85488	5.36453	4.97017	3.90309
EPB42	2.48491	2.63114	-0.589141		-12.3179				-12.0034	6.28127	7.58941	6.18215	8.02251
EPDR1										3.29585
EPHA1		2.42544	1.58428
EPHB6									11.2114
EPHX1	2.46706	5.33252	4.87201	0.412979	4.06233	7.8376		4.8665	4.09597	6.70706	6.68487	6.26436	6.58344
EPHX2	-11.8671	1.63304	3.8261				2.83757	-11.0258	2.93698	2.90103	2.83478		3.7487
EPHX3	-11.8749						3.65585	0.335471				-10.5881
EPM2AIP1		3.45021				5.04931	3.39218		6.90657		7.4881	3.41235	8.05327
EPN1		2.14231		2.1042						3.97565	4.91292	3.6359	3.5558
EPPK1	6.61654	8.33277	8.14015	6.29318	5.37486	2.44168	7.63609	6.7777	5.68107	6.914	3.62858	4.57104	4.46126
EPRS1	5.14587	6.99586	6.59454	5.24023	3.97845		5.35599	6.9075	6.17715	6.38903	6.71528	7.32884	6.9013
EPS15		3.99405	-0.480115	8.21365		1.85575	-11.3129	1.96493	2.52824	3.94838	3.64284	4.33866	3.85408
EPS15L1	5.8558	4.10761	4.47288				2.39276	4.66495	2.97423	4.88591	4.37327	4.57891	4.33434
EPS8L1	2.66313	3.82898	2.17414	1.80786		5.76561	4.85902		2.3739	1.82879	3.16553	5.90517	1.83614
EPS8L2	4.00595	5.48931	6.42339	3.6291	3.80961		3.98324	5.00075	5.34631	8.98111	7.39836	4.37924	8.53338
EPX		7.30681	3.62873	2.04048	3.7889		-10.9005	6.548	3.35613	5.47607	8.4748	7.05668	7.30036
ERAP1	3.93119	5.50083	6.23047	5.28968	2.64645	1.97924	3.58095	5.71066	6.15495	6.80511	6.80196	5.82862	7.3689
ERAP2								3.46771				-10.5881
ERBB2		4.87277	5.11475					5.48335		4.22671	4.71289	5.75856	3.88682
ERBIN		0.0382762		6.08693				3.7321		2.80305	3.77233	4.09385	3.04934
ERCC2	6.0029	9.85368	8.84006	6.41785	5.84991		5.50016	8.45508	6.47879	6.93145	6.47074	8.6491	4.8561
ERGIC1		2.25499						2.99781		4.21908	4.61667	4.28243	4.38688
ERH	6.44306	6.81373	6.84988	6.38818	5.76765		4.58964	7.65263	6.95957	6.92056	7.92482	8.08197	7.53095
ERI3		4.65026	4.33549					2.23904	3.68	3.07763	2.23124	3.08968	3.53287
ERLEC1				3.62277		-0.346816			7.60745	2.39896	3.5734	3.27957	4.83836
ERLIN1		1.51491	-11.5161	-0.621349				2.50351		3.75821	5.37253	2.97649	3.44468
ERLIN2	1.7436	6.02569	5.35699	7.16651	2.17075		8.26472	5.38243	4.61784	4.98496	5.53068	5.98341	5.17597
ERMP1	3.38288	3.49379	3.8162	4.74103			4.23507	3.79896	3.55889	3.9307	4.80119	4.22081	4.8959
ERN1		-0.279898								2.75505	1.96571	-10.5881	-10.5911
ERO1A	2.97164	6.0645	3.19342	3.53368	2.98715		3.74028	5.30195	4.03854	5.18116	5.61082	5.57916	5.67019
ERP29	4.69641	6.96901	7.01897	5.81104	3.61713		5.58608	7.10789	6.33591	7.068	7.86949	7.88029	7.84025
ERP44	4.1516	8.23139	8.1011	9.77254	7.57467		4.6949	8.8885	8.48255	7.04342	6.67818	8.26575	6.5076
ESD	1.05906	4.20271	4.52987	2.55818	0.9391		2.97548	5.19602	4.12687	6.12022	5.38053	5.70078	6.04766
ESPN			3.85926
ESRP1	4.91904	3.99606	3.7711	3.60067	-11.3638		4.61521	3.41885	0.972372	3.91009	5.01074	5.64981	3.93327
ESRP2	8.15685	10.2263	8.43426	10.0185	7.2429		8.05475	9.54165	8.98841	11.7097	10.3749	10.3043	8.94136
ESRRA	5.44295	7.23664	6.75172	4.01755	4.68313		4.62148	7.34084	7.12431	7.07894	7.72723	8.27497	7.10975
ESYT1	3.52929	5.62355	4.61506	4.25334	3.18969	0.875558	3.56053	6.14289	5.21594	5.75054	6.46617	6.70189	6.05883
ESYT2	1.79436	5.13187	4.69061	4.6647	1.98124		9.21551	5.02233	4.33657	5.90908	6.06479	6.44449	6.16522
ETF1	3.34613	5.03621	4.9959	13.7908	2.43862	10.7392	4.6643	5.22858	4.15761	4.93999	5.51066	5.22929	5.26446
ETFA	1.84443	5.62431	5.04734	3.7306	2.24533		3.81606	5.91973	5.62893	6.30754	6.73432	7.00669	6.33183
ETFB	4.70273	4.49632	5.48953	3.49303	4.6793	8.70009	2.88034	6.55283	3.92046	5.43952	5.98489	6.20795	5.95826
ETFDH	9.31747	4.46024	4.50104		-11.8234		1.37692	3.97734	4.03082	3.33369	4.61934	4.53942	4.13219
ETHE1	3.39691	5.98653	4.47947	4.05346	4.60364			5.29317	3.29292	6.11396	5.99356	6.30012	5.82944
EVI2B										4.30081	4.40037	3.9139	4.9336
EVPL	4.8486	6.49705	6.87363	1.73631	3.78689	1.64057	6.35216	5.49932	3.0783	4.85764	5.09881	4.64419	3.56407
EWSR1	2.88327	5.56748	6.20126	3.12057	4.41026	3.95926	2.64093	6.48825	5.29392	6.25299	6.5053	6.9137	6.32147
EXOC1	6.30992	6.95318	6.2267	-0.20433		3.69858	2.96857	7.43629	-12.0034	7.7595	4.3103	5.37048	8.01471
EXOC2		4.39129	3.20834		8.38974		2.09472	4.67322		4.48777	4.82823	3.88412	4.36732
EXOC3			3.46996					3.02022		2.79057	3.2091	4.24135	2.90635
EXOC4	-11.4457	5.36999	3.6508			2.18728	2.37202	0.887561	4.07289	5.34242	5.81208	6.83842	4.67279
EXOC5	2.39509	0.696823	1.486	5.13287	5.15775	2.74003		4.71996	6.7923	3.27601	3.2056	3.96701	2.85127
EXOC6B	7.62988	2.05777	7.46628	8.70232	6.22095		8.84526	1.2505	6.88192	2.25266	5.25232	3.29487	1.83085
EXOC7		1.68407	2.89026		-1.26782			3.03128	1.87421	4.99368	4.05931	2.32366	6.0692
EXOC8		2.54716	3.17657					2.97158		2.80279	1.59263	1.93679	2.19323
EXOSC1	-11.867	1.5049	-11.5161					1.14487	0.703779	4.16721	6.21049	3.82331	6.7496
EXOSC10	8.77093	5.45086	8.91352	7.07761	7.33022	6.47665	10.6286	6.66249	6.10492	4.49287	4.9404	5.16075	5.10874
EXOSC2	4.56677	4.02889	2.60064	7.01196				3.95964	4.40109	4.14053	4.11327	4.28162	4.7532
EXOSC3			4.00562					5.19536	8.30316	3.76844	4.67003	5.26972	4.55949
EXOSC4	3.34465	4.54244	3.9158	2.0148	2.24952		2.16246	4.60664	4.14298	4.57158	4.91443	5.21531	4.72904
EXOSC5	-11.9129		4.92148	1.7665				5.52869	3.7122	3.12342	4.36528	4.17948	4.09077
EXOSC6	2.91113	5.03319	4.54478					4.35274	2.31271	3.82495	4.50502	5.1902	4.57785
EXOSC7	8.41382	5.04003	5.04945	10.0316		6.90009	10.9967	4.05628	6.06819	4.47553	3.8285	5.75463	4.07029
EXOSC9		2.95983	3.60714					4.04886	-11.6984	3.19574	3.92796	5.0244	3.73198
EZR	6.27064	8.09862	6.91785	6.59069	5.39244	5.42834	7.3396	7.85895	6.42642	7.7124	7.20393	8.32441	7.67998
F11	6.60738	8.08324	8.08068	7.83633	6.48034	6.75072	10.5214	6.92154	6.79069	4.28282	6.41419	-10.5881	5.99741
F11R	3.74869	5.52997	5.34379	0.487961	1.91717	3.03509	4.95797	4.64303	4.98902	5.42204	5.43323	4.03428	5.18034
F12		2.71738				0.63321		-11.0258	0.273985	4.25615	3.60683	2.3545	3.64853
F13A1	3.45883	4.90555	7.27071	5.31969	3.7948	-0.0677389	6.49312	5.28512	2.90799	8.73913	7.29785	7.13927	7.05058
F13B										5.56413	3.4282
F2	-12.0285	5.22443	4.05146	6.40127	0.882498	3.26291	-10.8234	4.70166	3.43367	5.12768	5.52593	5.94459	4.86609
F5						2.72107				3.27817	5.30337	7.42158	0.368348
F8A1		2.74044	-11.5161							4.67456	3.8019	2.73411	5.42836
F9		2.04044			-9.51611			-11.0258		1.81453	5.82686	3.06142	0.435786
FABP3		2.52035	1.50403	0.814267			5.76556	7.3477		3.96214	1.96625	3.89019	3.08795
FABP4	-11.5252		4.45313	5.39685	-12.231		3.91534		2.20755	2.68123	3.78625	4.54326	5.17094
FABP5	8.75921	10.7197	10.8539	9.03011	8.93887	7.07809	9.88158	10.1945	9.71752	9.75163	8.47997	10.4114	10.4347
FABP7										5.58034	3.31567
FABP9		-2.12792
FADS6	4.50862	3.34902	1.07437	6.44686		3.38693	5.88489	3.57416	2.60159		3.70893	1.80683	0.667684
FAF1	-11.8678	4.27926	14.8926					2.5816	2.31164	3.44237	2.40303	4.02617	3.9577
FAF2		5.04112	3.59349				-11.2936	3.59323	3.34826	5.24865	4.75724	4.48182	5.12368
FAH	-0.178931	2.58959	0.610833	2.03138	-12.1463	-11.3765	-3.22498	2.57435	1.35655	5.5102	2.86798	3.61667	4.20395
FAHD1		4.70794	4.06058	3.08394		-12.4102	7.24202	4.38819	4.93732	4.64764	5.49286	4.54683	5.57771
FAHD2A		3.15846	1.92127					4.64415		3.4345	4.33045	4.65167	3.55532
FAM107B			4.21274						3.60012	4.46695	5.03383	4.02521	4.80724
FAM114A1		1.86699	2.95605		5.60472			3.86476		3.56738	3.28035	3.69762	3.68311
FAM114A2		5.44177	4.44901					5.41574		2.02928	3.6262	4.0099	4.00088
FAM120A		3.84077	2.78668	1.91891	0.334233	1.99874		4.66441	3.09514	4.91126	5.11464	5.17468	4.9436
FAM120B											2.88995	9.24081	0.939177
FAM126A										4.41079	1.92232		3.83341
FAM160A1		3.39133			-12.1508					1.68508	2.98405	0.766007	1.4312
FAM160B2						6.73594				2.10814
FAM162A		5.46519	4.93701		3.91744		5.77939	4.87893		4.86267	5.48412	3.26806	1.26143
FAM180A										4.65744			3.32735
FAM25A		7.02642	3.98364	-11.8575	6.21031		6.63333	5.74862	0.534937	5.64864		5.89605
FAM3C	2.45489	5.17829	5.73748					4.4942	6.13726	4.58331	5.64489	5.31436	5.97943
FAM83A
FAM83B	2.62324	4.23032	3.44401	0.591329			0.889698	4.43504	1.56054	4.33561		1.12785	-10.5911
FAM83C	1.004	2.42156	2.81581				-0.138506	0.594333		1.35761
FAM83F			4.28258										7.35495
FAM83G		5.28543	3.61529		-5.18959			2.19384		2.08626	1.80543	1.7465	1.96669
FAM83H	3.57233	6.6354	5.93248	7.73975	7.30628	0.218706	6.5221	5.33109	5.47647	4.13247	3.3872	6.58479	4.79484
FAM91A1		3.8844	-0.773583							3.38195	3.95619	4.48805	3.61499
FAM98A	0.966699	3.30925	3.68824	1.02315	-12.1477		1.96167	3.82889	1.35567	4.16953	4.88477	4.07861	4.43615
FAM98B	-11.9433	3.67997	4.73598	-0.0179018				4.25296	1.66187	4.48427	5.14807	4.86306	5.15942
FAM98C	1.56572	2.37621	4.35048	1.06152	-0.208787	3.62446		1.07103		5.96217	6.01981	6.31355	4.87333
FAP	4.86692	7.87912								4.12656	3.83738	4.16171	4.21301
FARP1					-12.178					2.69706	1.81203	1.59207	2.59259
FARS2		0.642487						1.14304			4.35515	4.11278	1.86547
FARSA	3.92954	6.07386	6.02666	3.48949	3.67878	1.29146	4.56898	5.93183	5.19106	6.01186	5.71724	6.16157	6.22511
FARSB	4.11997	5.71341	5.99197	3.5144	2.8431		4.0825	5.68494	5.40659	6.95806	5.85723	5.88793	6.64651
FASN	5.5007	5.20489	5.72718	9.16273	4.88375	3.84235	6.16996	8.50712	4.21033	7.77727	4.9294	5.19301	5.16822
FAU	5.05272	6.67893	6.81084	4.45988	4.93178	2.97656	6.15836	6.74543	5.94688	5.90029	7.34863	6.76266	7.0088
FBL	7.54671	7.11383	8.06557	7.32424	6.55481	8.30042	11.9122	14.1775	8.68397	6.87526	7.58483	7.94538	7.11143
FBLN1		2.13824	1.98939	3.804	-0.667924	-3.3366		4.06865	2.6387	7.24328	5.83329	5.56699	6.24879
FBLN2		3.13777	3.748	3.09176		3.28952	4.32932	3.18435	5.32143	7.87491	6.2237	6.22156	8.57287
FBLN5		2.94228	1.8337	3.45873	1.6913	1.88896	-9.42918	2.36804	0.742434	7.75022	7.8118	4.39139	7.084
FBN1	3.59403	5.0965	5.42035	6.51279	1.26233	1.32055	2.79221	6.42069	7.24327	10.4451	9.6816	8.39747	9.55778
FBN2		1.1534		1.56291			2.96758	3.85767	2.30004	8.17808	8.09377	6.65698	7.57005
FBXL8	13.6595		2.10089		13.7137					2.45108	2.09535		1.76454
FBXO22	-11.8671	3.8059	2.89868					1.8032		2.54388	2.02337	2.15325	2.30929
FBXO3									1.96814	6.36819	6.85416	6.88176	6.37753
FBXO6		3.70714									1.76517	3.9621
FBXO7		2.83526	2.44039					3.36774	1.7742	3.22465	3.67639	3.5931	3.65248
FCER1G		5.34428		3.56956	6.51017		3.47219	6.49481	6.19912	6.16776	7.416	7.41356	5.27435
FCGBP		3.4828	2.48176	3.8574	3.02801		3.97148		2.1165	4.39554	5.45431	3.35143	2.75497
FCGR1A		0.566844		1.45701				-1.65351		4.70641	5.80823	4.26184	4.46106
FCGR3A	2.63687	4.14011	2.23593	4.97438	2.6898		3.39528	5.09105	3.1525	6.05968	6.30461	6.06791	4.88643
FCGRT	-0.271955			-1.55753	6.52096	6.55343			5.33111	4.88032	6.59327	4.31534	5.81279
FCHO2		-0.965691		1.35899						3.29213	3.47597	3.63573	3.49755
FCN1							-11.6135	0.46799		6.26978	4.85427	6.62796	0.671756
FCSK							8.85425			2.14584	2.29191	4.15189	2.25497
FDFT1	3.33111	3.44163	2.59134					0.729855	3.03454	4.20869	2.91146	1.07785
FDPS	4.60718	5.4156	4.94852	4.66483	3.44267		5.42932	5.27877	5.07888	5.40141	5.33756	5.80394	4.24534
FDXR	3.90261	4.06183	3.57609				3.08131	3.57126	3.87395	7.28715	4.87217	4.61381	5.1823
FECH	0.968064			3.07826				6.71401	1.281	4.45492	6.44867	7.91512
FEN1	2.12468	3.66282	3.17511	2.79282				4.44371	2.64097	3.65415	4.67691	4.93962	4.75962
FER	7.62728	2.6313	0.904788	7.84244	6.04609	6.84751	8.10337	5.40896	6.16639	6.61166	7.30725	6.75885	6.39093
FERMT1	-11.0363	4.7852	3.83567	0.785157	1.69362	-2.41828		3.73225	2.56361	4.36436	4.18227	4.00016	5.09388
FERMT2	3.22758	3.08045	3.03749	3.26653	-11.6943	5.25904	5.01107	2.67038	1.43783	5.40906	4.34298	5.72769	4.63069
FERMT3	4.51233	6.37412	4.56441	4.86978	4.25556	-12.4054	3.43105	7.04092	5.83232	7.47683	8.1673	7.87668	7.28197
FGA	4.92415	8.10103	4.67951	4.73145	3.65501	5.9912	3.33013	7.94792	5.11361	8.28573	10.2776	8.28328	7.55623
FGB	5.68821	9.43467	6.9932	8.01536	6.93942	3.63031	5.00143	9.52549	6.6689	11.0267	12.1694	9.86581	8.88805
FGD6	6.57821	5.56539	10.9927	7.45068	7.33057	5.73676	5.93032	6.49034	8.43813	14.3087	12.1429	6.95182	13.9891
FGFBP1	5.26575	1.81758						3.81962		5.46633		2.82888
FGFR3							6.06502					0.463287
FGG	7.79762	8.67785	7.02687	6.9256	6.12495	6.35389	3.86557	8.98809	6.4019	10.3242	11.6805	8.89789	8.35909
FGL2		-11.1206						1.46751	6.87245	5.9755	7.04889	6.67121	6.99022
FH	4.58918	6.12441	5.49133	3.74684	1.79579	2.09834	3.8165	6.46007	6.04905	6.38596	6.61938	6.81788	6.85466
FHL1	2.72935	4.04815	2.79198	4.4983				4.00969	3.63626	7.12637	5.03	5.49272	6.25275
FHL2		3.81622	2.32886					2.87588		2.61349	1.8713	2.90948	2.86551
FHL3			-1.15489							2.09659	2.96428	1.50014
FIG4	7.49267	7.66005	7.69204	7.06786	5.81961			8.04215	8.46611	7.58294	8.22066	8.78709	8.22118
FILIP1L	6.73634	9.12275	9.3347	9.22927	10.3436	11.5596	5.5221	7.49141	7.64809	11.0319	6.17916	8.69317	11.2766
FIS1	6.30175	6.69413	7.69796	4.40291	2.81667		9.24841	6.758	6.13118	5.84485	6.57076	10.0208	6.61879
FKBP10	1.92976	2.50738	2.2579		-0.532385			4.00145	3.59883	5.20315	5.11973	5.36041	6.03536
FKBP11		3.48534	6.89434			0.831426		4.0587	4.51493	3.57698	7.64352	5.93131	7.22876
FKBP15	-11.867	3.63376	0.391759				2.53638	4.54594	2.56878	4.56015	4.00353	3.73043	4.102
FKBP1A	7.47263	7.19576	7.02236	6.55411	6.20414	3.16095	6.36307	7.08724	6.58503	7.6911	6.92139	7.59573	7.23097
FKBP2	-11.8675	4.56344	4.63219		-12.2509		-11.3963	5.16205	5.06083	5.80664	6.32527	5.70452	6.52724
FKBP3	4.42388	5.75387	6.53363	4.89393	3.57863		6.00392	6.31779	4.7044	6.13153	5.44924	6.15613	5.70182
FKBP4	4.3662	6.15486	5.66345	2.76158	2.0287	-12.4067	3.38712	5.65115	3.90958	5.23543	5.75318	6.09644	5.32118
FKBP5	3.0006	4.23286	3.56168	4.38571	2.24005		3.60433	4.98777	3.54236	6.55712	7.08179	5.7936	5.76938
FKBP8	4.08628	4.98216	5.70819		3.52462			4.29182	3.58448	5.12538	5.21301	4.30689	5.32953
FKBP9	-0.153993	4.59243	6.1176	5.39704	1.62078		5.75725	4.755	5.5464	5.7365	4.01864	6.12501	6.53386
FLAD1		2.8416	2.4105			-12.4069	-11.3116	0.995426		2.87612	2.466	2.21696	2.56896
FLG	6.35892	7.37712	9.00964	7.47835	6.19859	4.92625	8.10307	6.74635	7.8403	5.989	5.03236	5.08577	5.28218
FLG2	8.08858	7.2545	8.19956	9.39488	7.88585	6.61216	10.2635	7.86853	8.78748	6.92831	4.89144	6.92945	6.68441
FLII	1.08915	4.93538	3.43376	2.89827	1.81729	-11.9957	2.24989	5.27023	3.21969	4.76712	5.36322	5.89324	4.9428
FLNA	7.04433	9.18446	8.31054	8.10705	7.5752	6.8034	6.91982	9.34746	8.77527	10.0911	9.59481	10.0027	9.52078
FLNB	6.1186	8.2184	7.83809	6.63854	6.26885	3.1979	6.37782	8.03594	6.17143	6.97396	7.03767	7.3393	6.37959
FLNC	4.78751	7.31706	4.65384	6.41569	5.9182	3.27816	5.33661	8.00529	2.07413	4.74731	5.80491	6.05211	5.63556
FLOT1		4.76376	2.23527	2.55556	-12.1305		1.23232	5.05317	6.29939	5.93581	6.80153	6.07091	5.49488
FLOT2	3.33939	5.99048	1.8177	3.8495	2.49292			6.44462	5.86013	5.34007	6.30893	5.60836	5.35524
FMNL1		3.75288		1.38817	-12.1467			4.76015	3.49233	4.54462	5.63037	5.99144	4.93668
FMNL2		4.60967		3.97633	1.63561			4.23841	2.91793	4.14853	4.91257	4.8457	4.89009
FMNL3							-10.4829			5.33317	5.02136	3.68971	5.00173
FMO1	-11.8447	6.6842	2.9409	3.54012	3.75282			7.8248	3.93322	6.36442	6.91657	8.11303	6.70356
FMO3					-12.1466		1.12808			3.03488		4.29602	2.69278
FMO5
FMOD	4.48863	4.8264	4.09318	1.49261	1.98592	1.61642	0.597515	5.69449	5.29948	10.3495	10.1706	10.1112	7.9196
FMR1	2.31797	2.73454	3.26351	1.01276		3.82859		2.98589	2.36147	3.81174	4.40872	2.0124	3.17066
FN1	6.37586	6.177	4.70965	5.92377	4.96907	4.73616	4.55183	6.96922	6.74841	8.11262	8.96693	8.63282	8.27128
FN3KRP	2.96763		5.65914	3.43261				6.02718		5.39536	6.87117	4.71255	7.06537
FNBP1		3.92245	0.849261	1.58573				6.39965	2.91051	5.50978	5.02837	5.39204	4.14335
FNDC1		1.65949	1.74451		11.9533	8.34109		1.57532			5.72738	-0.49964	5.81797
FNDC3A										3.3612	4.13038	4.40634	3.66003
FNDC3B	0.362851					12.7374					6.82982		4.50224
FNTA	2.58995	4.20771	6.39155	5.3895		6.48834	1.73831	3.89193		4.20394	3.42394	2.86503	4.10798
FOLR2				2.54502				-11.0258		5.67647	4.80457	3.59816	5.2537
FRMD8			2.1436			6.71555		1.01845	0.445105	2.91807	1.82344	4.07366	2.46276
FRMPD1	-0.791275	3.60155	5.90629	3.75426	1.21455	3.08876	4.58336	8.29707	4.87976	5.96912	9.44553	4.59922	4.557
FRRS1			7.08342		4.22032	6.60104		4.35515		3.49581	3.73806	4.98358	4.35318
FRYL		2.67761						2.08415		2.34813	1.04465	2.94034	2.01034
FSCN1	3.64649	6.56437	6.56631	4.43388	4.17573		5.01353	6.93209	5.9742	7.27819	6.62469	7.19097	7.57814
FTH1	5.11686	8.00529	7.6257	7.28794	6.09773	4.47091	5.78726	8.77825	7.94172	9.34398	9.9043	9.56654	10.036
FTL	7.87591	7.60265	8.09254	7.94856	8.46188	8.7532	8.27667	8.74215	8.27866	9.12542	9.3615	9.38453	10.1707
FTO		4.17877	0.744086				2.90739		-12.0034	3.43508	3.62199	2.03517	3.1622
FTSJ3		2.7664	1.76972	2.17574			4.95797	2.69063		2.41468	3.6987	2.43444	3.27345
FUBP1	4.94016	6.8424	6.0235	4.77901	4.60473	2.74173	3.92317	7.30428	6.48578	6.79025	7.18266	7.70626	7.5674
FUBP3	2.65909	4.9259	4.46678		-12.1399	1.62643	5.43901	4.90529	3.58767	5.11091	5.22538	5.40268	6.60426
FUCA1	4.95049	4.0151	5.01834	4.91803	-2.57046		5.41997	5.31963	1.83433	6.09576	5.5954	3.43163	6.80654
FUCA2									0.0572331	-1.17575	-0.721519	3.82727	3.88395
FUNDC2	2.5798	3.98382	3.52093							6.50009	6.46282	6.10548	5.09088
FUS	-10.8114	5.01056	4.62462	2.18176	-11.0778			4.88475	2.62466	4.67079	4.88005	5.64456	4.28944
FXR1	3.64366	6.26957	4.70971	6.37268		7.94957		4.77147	4.37754	3.17596	5.08959	4.85148	4.63103
FXYD3	-11.3982	3.37414	3.26951					2.06547	3.0751	1.83027	3.34782		3.61822
FYCO1	3.44878	2.54818	3.61101	4.274	4.56231		3.20497	3.73806	3.01426	4.00146	2.09064	3.21584	4.24914
FYTTD1
G3BP1	5.46615	6.76369	6.2322	5.14182	4.47685	1.75565	5.15058	6.58179	5.15618	5.54542	5.5264	6.8305	4.85292
G3BP2	1.02923	4.38805	3.06261	-11.7954				4.82538	2.82678	3.41403	4.15348	4.84428	4.3661
G6PD	5.60851	5.47367	6.53526	5.31328	2.57661	-11.6259	6.571	5.65347	5.51003	5.97051	6.23363	6.21622	6.2001
GAA	4.08436	3.46351	4.3329	5.23658	-0.197284		3.27131	3.66473	4.06492	6.33078	4.34084	4.6115	5.2326
GABARAPL2		3.80212						3.75537	2.58623	3.08093	4.2079	4.24722	4.59432
GAK	1.05122	3.35331	4.43349	1.26665	0.264977		2.73724	4.11404	5.03156	3.54204	3.44444	3.36576	3.38847
GAL3ST4	2.96581		1.66866	2.53353	-11.0205	0.328372		-11.0258		3.32939	2.94671	-10.5881	2.22422
GALC		4.34771	6.24027					5.45451	5.38733	5.82053	7.45215	5.50893	6.48834
GALE		7.51675								3.50753	5.32119	5.15479	3.65054
GALK1	2.23069	4.82145	4.76979	2.56928	0.534741			3.84725	3.13062	5.82618	5.73724	5.61981	5.43883
GALM		5.27368						4.41578	1.66665	6.79647	3.48621	4.64728	4.5301
GALNT1		3.65306	3.13178				7.15822	3.49195	2.90502	4.70402	5.2159	3.91787	4.94422
GALNT2		2.61456		5.50684				3.7329	7.11806	5.11273	5.10862	7.74126	6.40081
GALT		3.20914	2.63133	4.45506	0.970237			3.24608	2.91248	4.15589	2.85848	3.96908	4.3995
GAN	2.83319	2.18719	4.88435	1.99908	-11.9529	-12.0523	7.36742	4.80847	2.23283	3.51437	3.35071	4.33251	3.76828
GANAB	2.9945	5.8419	6.23682	5.64247	2.57778	0.360622	4.83114	5.95801	5.93382	6.66417	6.80005	6.97986	7.17183
GANC								-11.0258		-0.860098
GAPDH	9.67491	11.1256	10.6031	9.92898	8.57584	6.85126	9.91754	10.9923	9.99878	11.4166	10.652	11.7586	11.4601
GAPDHS	0.775678	6.89073	4.48046	1.71998		9.09024		2.89481	0.600812	5.04692	5.82645	1.88107	5.16272
GAPVD1		1.24119	0.386194		6.35637			2.57545	6.9115	4.99618	4.45208	4.04769	4.66242
GAR1	2.55866	4.4592	4.48437	3.42151			3.3984	4.07628	3.81575	4.73466	5.00131	4.83762	5.09747
GARS1	3.55441	5.83961	6.09852	3.31871	2.51136	0.399648	6.34895	5.70442	6.30472	5.79364	5.82571	6.29856	6.58381
GART	7.91637	7.15131	9.42246	7.66767	0.228351	7.93367	9.40113	8.02358	4.90607	4.66614	6.08331	5.83294	5.03921
GATD1	8.32849	5.19893	3.89052	5.81072	4.91692		5.84036	10.4183	9.33834	4.67144	5.36257	4.98623	4.24119
GATD3B		5.20818			2.5203	0.774461	0.696702	4.34706	2.6415	4.19817	8.63198	6.70486	4.81186
GATM		3.01469	3.87583	2.78494	3.07232	3.97512		1.9668	1.09996	2.9284	4.85134	2.08623	3.69375
GBA	2.86351	5.77438	4.55506		8.62787	5.91778	5.92887	4.68653	4.38704	5.46159	5.93315	7.06671	4.0662
GBE1	2.07079	3.09561	3.19119	5.52129	5.7743	6.42693	6.07873	2.41705	6.76262	6.19918	4.70144	3.9885	5.29471
GBF1		3.42332		3.34773		6.7375	-11.3903	2.42407	2.39312	3.12513	2.89629	3.67623	3.24545
GBP1	2.54529	8.15998	6.60882	3.71479	5.41542	3.2606	6.17026	7.80962	6.10511	6.50259	6.98201	8.35023	6.997
GBP2	5.72804	7.27218	5.35992	3.69315	4.34306		5.24931	6.70215	5.5051	5.61616	6.43616	7.53931	5.96576
GBP4		3.62573	-11.5161					4.68432		3.6691	3.5765	3.73693	4.25019
GBP5		5.79438	5.87952		4.11739			5.00327	4.98793	4.4974	4.80183	5.60899	4.88285
GBP6		3.76597	6.17583	0.789467	-2.2388	-0.627883	5.92084	6.79415	2.04072	4.72171	2.37308	4.60038	5.32508
GC	5.49963	7.1042	6.21688	6.11964	4.14264	5.82503	3.77682	6.94959	5.71873	7.52904	6.72676	7.50417	7.10377
GCA		4.73946		3.5695	1.61946			5.4518	3.46644	6.12034	7.4151	6.65214	5.85108
GCC1											2.11882		2.74147
GCC2	7.68325	9.71905	10.3328	9.13141	8.53512	6.3921	9.42629	9.20649	9.27772	7.35432	4.53709	6.30493	6.214
GCDH	10.0877	8.69396	8.65897	10.5639	9.31592	8.74598	10.8562	8.05297	8.50655	5.97417	7.1227	7.04181	6.34059
GCHFR										2.83636
GCLC		-11.1206	2.81552	-0.273582				3.74611	1.57659	4.79508	3.53737	4.28725	4.46214
GCLM		4.37226								3.43571	5.02412	3.25815
GCN1	4.53804	6.15248	6.31501	1.8153	3.0312	2.1376	1.09211	6.6335	4.2695	4.11469	5.61345	6.38956	5.46725
GDA							8.67246			5.13457	3.92627		2.80634
GDE1									-11.7623		1.94623	1.91361
GDI1	6.13689	6.29913	6.84494	7.01898	3.79991		5.72789	6.46219	3.91539	5.83407	6.02467	6.25054	6.56669
GDI2	4.31529	5.63595	5.50803	3.92149	4.07633	2.72784	5.14343	5.91527	4.77425	6.26405	6.21222	6.34888	7.04167
GDPD2
GDPD3	4.69986	6.2873	4.11125	5.65556	-11.3557	1.60145	4.07326	5.4234	2.8045	3.87731	2.41972	5.34908	3.92598
GEMIN5		5.54027	6.96188	4.35806	3.28747		-11.3043	5.15277	6.43952	4.14444	2.677	4.80708	3.68191
GET3	0.0610944	4.26162	7.45685	1.96529	1.4676		-11.3412	6.35525	3.14705	4.99159	6.46511	6.42181	5.72153
GET4			3.72689				1.87411	4.25053	2.16404	6.96655	3.01601	4.65154	4.14535
GFAP	-11.2326	0.639742	2.09169	1.19265	3.11416	2.54897	3.66347	0.946884	-11.9136	1.86741	-0.182662	1.14621	2.20991
GFM1	5.9785	4.85726	1.8389	5.39027	6.17257		4.84475	5.22189	5.0992	4.36936	5.123	4.27766	5.38864
GFOD2			4.20525							-4.78825	-10.4785
GFPT1		3.6567	1.27177	3.6682		8.11984		3.85887	2.10577	3.37082	4.79531	5.1845	4.83578
GFRA3
GFUS	4.42649	7.04846	6.24325	6.63151	4.53348		6.62837	4.59979	4.85788	7.07236	6.43128	7.064	7.43745
GGACT		1.79469	-0.624273					-0.0293021		3.01927	2.11052	2.90941	3.27441
GGCT	4.76045	5.95867	6.15138	5.44968	4.77494	3.48528	6.84067	5.40937	6.21254	9.72849	7.24152	4.67849	5.45011
GGH	3.39463	4.45173	5.26169	4.93645	4.47891	-2.97854	4.93152	4.17895	4.45952	5.2302	4.66453	4.49224	4.9334
GGPS1										2.11737
GGT5	6.04416	8.31128	6.07349	4.70255	5.42276	5.86478	9.95562	4.60716	3.4014	5.70961	4.40705	5.17629	4.2785
GGT6			3.07179
GHDC			2.7706		0.147859			7.2662	2.75081	5.66601	6.05524	6.36622	7.33838
GHITM		4.95924	4.15137				-11.3122	4.42391	5.24375	4.9864	5.71825	4.97747	4.97054
GID8		1.32354								3.32582	2.81343	-0.0255829	3.96916
GIGYF2		1.5303	1.87435							4.69244	2.24208	2.94102	1.76174
GIMAP1		3.92473		3.1584				8.52594	4.84939	9.02008	7.60225	4.26157	6.85451
GIMAP4	2.65356	4.96514	3.82015	3.83282	3.01578	3.56087	3.04192	5.37402	3.47842	6.14917	6.01248	6.3567	5.51885
GIMAP5		7.54503	8.94796	8.29065	7.58266	6.22918		7.80771	8.44326	6.01132	5.31845	4.6661	5.39515
GIMAP6	3.72103	5.58264	4.53918	4.37913				6.06993	4.18312	6.05676	6.24146	6.90071	6.11039
GINS2				-10.9898					-11.0856	1.63156	1.17398	-10.5881	0.0391519
GIPC1	1.58969	4.36331	4.13066	-11.8163	2.32952		3.05534	3.73788		3.72354	3.615	4.24002	2.81981
GIT1		-11.1206							3.05877	2.81871	4.14899	3.18536	3.0389
GIT2	7.38856	5.53764					8.89002	5.51372		3.45708	4.65824	4.74396	4.276
GJA1	2.02739	3.91324	5.51311				2.38068	2.46857	1.04662	4.43377	3.67303	0.254893	6.52897
GK	11.8061	9.93128	11.6781	13.1539	10.6765	12.1328	11.862	11.0062	10.3321	9.71073	9.58725	9.36522	9.98711
GK5	10.6088	10.0695	10.8221	10.9997	10.4453	2.25419	11.2951	11.6059	6.76868	5.64601	10.6805	7.1606	9.86059
GLA			-1.57707				4.8004			2.86836	2.18961	-10.5881	3.14686
GLB1	1.66106	3.55453	3.62248	2.16292	-4.77257		-11.3884	1.85723	3.6862	4.83304	3.15629	3.41398	4.84401
GLG1	2.89767	4.89144	4.40575	2.38722	1.73456		2.75437	5.00251	4.44171	4.72286	6.10797	5.19278	5.73317
GLIPR2	2.87387	4.72789	4.32079	5.23286	4.0576			5.35296	5.35435	6.52082	6.89166	6.97843	6.67666
GLMN		4.77772	4.24408		3.88742	2.22986		3.69191	4.54874	3.27902	2.21183	2.0777	4.21852
GLO1	9.17571	8.58305	5.71815	6.89805	4.57688		5.49582	9.86979	6.72442	7.21263	3.90991	9.00367	6.44811
GLOD4	3.38459	4.73646	5.19528	3.34133	1.11128	-3.52252	9.86305	3.71174	4.81458	5.74948	4.89628	5.49365	5.89729
GLRX	2.94354	5.87264	6.1458	3.86865	3.85491	1.00814	4.82671	5.74843	5.23499	5.34744	5.65647	6.33916	5.92592
GLRX3	1.53326	5.09856	4.09061	5.61977	2.78815			5.20059	3.73092	5.22516	4.24672	5.62489	5.04281
GLS		2.15629						3.13843	1.90494	4.04987	5.67968	5.07825	4.77401
GLTP	5.02042	5.11941	5.31107	5.54513	3.9086	1.56284	6.61951	4.14124	4.30439	6.79213	5.19455	5.45736	5.22255
GLUD1	5.31418	5.42782	5.25954	4.49561	3.88266	2.24889	5.92624	5.37688	5.23337	7.08008	6.78733	6.78942	6.81339
GLUL	5.31676	6.86125	4.41733	6.27028	4.85815		7.75832	6.96661	6.71698	6.19417	7.24543	6.9962	5.95486
GLYR1		3.80913	3.81346		8.34903	7.13028		5.98914		3.80868	5.20687	5.21741	4.40181
GM2A	-11.4377	5.20928	5.09936	2.84184			6.7856	3.21087	2.85571	5.38463	4.44751	4.92286	3.01601
GMDS		3.08938	2.85842					3.38672		4.29607	3.8287	3.56483	4.65693
GMFB	2.04552	5.99587	5.2888	0.733914	1.54253		1.99456	6.4327	4.30506	5.97897	4.72939	4.77579	5.15232
GMFG	4.29992	7.08461	5.61865	7.96865	4.23922		4.04996	7.24276	5.68707	6.69392	7.09359	7.59632	6.89581
GMPPA	2.78554	3.75751	3.33459	1.13869	-12.1473		4.83792	4.2373	2.36929	5.45479	4.39481	4.97178	5.18913
GMPPB	0.561044	6.43017	6.14277				1.81717	4.5394	4.79269	5.06254	6.00592	6.23396	6.41518
GMPR2	4.27712	4.51068	3.69354	7.81616			3.96782	2.72211	7.02162	4.46927	3.82939	4.78056	4.81602
GMPS	2.10417	4.51722	-2.98261	8.74296	-0.38169		3.84881	3.03235	2.67631	4.20051	4.50853	4.24893	3.97512
GNA11		1.50393	2.2809	5.29555	-10.5303		1.40198	5.07049	3.34794	5.56425	5.15688	4.42289	5.86699
GNA13	-11.8673	2.43527	2.67837	-0.404331				2.51474	4.21664	4.70942	5.66466	4.28206	4.9363
GNA15		2.22814	1.2834	-11.7966		2.12073		4.22056		0.227278	1.48016	0.891815
GNAI1	-11.5854	4.58144	5.55062	-11.4252	-0.756069	-12.4068	-11.0838	3.10362	3.67153	3.12261	3.00765	3.64489	3.99285
GNAI2	2.90255	6.11907	5.74343	4.4547	2.91052	-12.3779	4.95144	6.25779	4.99358	6.96964	8.06627	7.53331	7.38896
GNAI3	4.7138	5.91116	6.18477	2.38977	2.79486		4.44422	5.59216	5.27142	5.92877	6.66684	6.23381	6.47034
GNAO1										2.45533	4.59744	-10.5881	4.13913
GNAQ		1.72431	-11.5161	-11.7966					1.28453	4.6414	4.57771	3.98778	4.66767
GNAS		3.60609	4.43727	1.6017				4.01576	4.29889	5.01906	5.32149	5.25919	5.72544
GNB1	3.66267	5.81627	5.04708	5.17665	4.57042		1.28177	5.95072	5.89801	6.7474	8.25489	7.2875	7.46775
GNB2	5.28962	7.13575	7.26195	5.65495	4.79641	2.22448	5.82507	7.3588	7.33484	8.22947	9.18082	7.86967	8.76902
GNB4	7.43528	3.28232						3.40716	1.26417	4.81598	5.97879	4.9795	5.38764
GNG10	2.97249	4.69966	4.88427	4.94599			3.98752		9.59533	5.28407	6.26367	7.1421	7.42906
GNG12	5.45121	6.60035	6.74659	4.8227	3.11002		6.13133	5.9203	6.30391	6.36624	5.89564	6.05997	6.331
GNG2	3.65391	4.55752		5.72968	3.88484	4.99159		5.10653	5.18236	6.09358	6.23209	6.54965	6.31449
GNG5	5.8803	5.54382	4.59059	5.42044			4.39476	5.54321	5.44321	4.10439	7.10513	5.87731	4.13816
GNG7	5.16854	5.93122	5.26515	6.11584		6.27946	6.19306	4.81553	5.009	2.45002	5.08717	5.32621
GNL1	1.72297	3.79093	3.93913	5.17713	-11.4174	0.309568	4.82023	3.45567	1.95689	4.10677	5.31474	3.99273	4.74099
GNL3	7.05615	8.66026	8.88226	7.70676	8.17159	6.63057	7.81282	4.33031	6.99887	4.83643	4.40961	5.04145	6.0831
GNPDA1	4.35567	5.79075	6.34249	5.06322	3.14397	-12.3471	2.1799	5.95377	5.14139	6.67372	5.80395	6.29137	6.48066
GNPDA2		1.95852	1.98341	-0.983191						3.72836	2.11604	2.44901	4.6127
GNPNAT1		4.07157	2.75471		4.18307	6.3186		4.11141	2.54839	4.69756	3.71136	4.46566	4.25207
GNS	0.110462	1.81771			1.86961			1.35849		4.36153	4.44317	4.10876	4.76604
GOLGA2	1.22989	4.11402	4.67178	2.60173	14.4651	13.6631	2.6035	3.47851	13.4721	3.5762	4.67509	4.23732	4.79278
GOLGA3	7.45719	6.59542	6.43784	8.15295	6.45366	8.33061	8.20945	7.1389	7.54302	4.7471	6.63305	6.61397	5.80889
GOLGA4	4.64956	6.27844	7.41928		-11.6644	3.5943	7.96304	6.07489	3.76211	3.72045	4.8101	4.16284	4.63708
GOLGA5	8.34559	2.98291	3.45008	5.29316	8.5738	6.70381	7.11369	6.14719	6.98792	5.27413	5.2528	5.1997	5.42138
GOLGA7			5.52832				3.17519	3.84882	0.386938	2.34474	4.46573		4.62251
GOLGB1	6.16826	6.63859	3.77976	7.23714	2.99868	5.66846	1.40396	6.6707	5.02406	5.55967	5.18289	4.28696	5.30864
GOLIM4			1.27387			0.887292		0.897449		3.21362	3.69314	3.98432	3.77134
GOLPH3					4.29622	4.55517	-11.5594			2.88944	4.85403	7.50225	3.48958
GOLT1B		3.29603						0.590242	2.68514	1.5285	4.07083	0.271477	3.85204
GON7										1.54837	2.61749	2.87684	1.82212
GOPC	-11.9025			2.08376			5.25396		3.57122	2.91772	2.79513	5.17535	4.72491
GORASP2	2.86061	4.36837	3.99534	-11.8662		1.62701	-11.313	3.49844	2.04242	3.86076	5.20907	4.50973	4.71025
GOSR1	-11.1694	2.47694	6.16952	-11.3918				4.57307	3.17998	3.83087	4.40765	3.70128	4.76221
GOT1	2.48383	5.48154	5.60725	2.59162		0.520293	4.82037	4.58341	3.69251	5.46241	4.89577	5.04589	5.97493
GOT2	4.71176	6.90981	6.73854	5.33281	2.7695	2.75097	5.36432	6.70716	6.23701	6.79565	7.49054	7.157	7.03132
GP1BA	-11.1324	3.23923		-11.117	-11.6844		0.10561		1.11751	5.32561	2.67862
GP1BB									1.54472	6.49066	4.25233	3.81368
GP6										3.94972
GP9										5.91388	4.0573
GPC1	9.12105	4.04323	7.38557	8.33804	3.18312	5.13633	8.87714	3.84099	4.06031	5.0038	3.74731	5.74841	4.90632
GPD1		1.82289								6.68716	0.473032		6.38421
GPD1L	-11.9205		5.68733					8.38941	6.50148	4.95343	3.3459	2.85967	3.64784
GPD2	3.77846	4.22367	3.11898	2.64718	3.03769		3.56853	4.7374	4.26257	4.55984	5.50583	5.08952	4.67447
GPHN	-11.4066	2.59354	4.35558					3.14		5.61137	-0.643631	3.04882	8.14509
GPI	3.39393	5.979	6.02588	4.41467	3.5784	3.65171	4.25994	6.35239	5.08783	6.85662	6.46738	6.69888	6.42562
GPLD1	8.79112	5.66992	0.801399		-11.555		5.64841	-11.0258	0.98309	4.02032	3.45406	0.726229	2.08832
GPM6A													3.31695
GPM6B											2.39483		3.01805
GPN1		3.35653						3.39677	4.8637	5.169	5.28936	3.32331	5.92139
GPNMB	5.34215	5.7926	6.09317	5.60232	0.0509645		6.18537	5.65543	5.62976	7.03204	5.89703	6.06922	6.4075
GPR15L		1.03443	-0.408226							2.00319		1.69473	4.92835
GPR89A										4.1963	3.63645		3.41848
GPS1	3.91384	6.37859	6.44735	6.75052		2.47928	3.60564	6.18531	5.00037	5.95421	6.36175	7.2756	7.62405
GPT		6.3186	7.03383				1.99947	7.23926			6.95745	6.03671	6.82987
GPX1	3.07127	6.25304	5.82863	5.58147	3.03612	1.00343	6.2263	6.59015	6.01353	7.34778	7.05488	7.2349	6.88578
GPX3		6.63269	3.08775	4.12884	2.36641		3.84428	4.38136	4.20291	6.65018	7.11456	5.41565	6.14501
GPX4		6.18441	6.01962					6.01906		5.78713	8.22859	6.57791	8.27913
GPX8										5.08958	9.41097	7.17004	6.61306
GRB2	3.65556	6.06521	5.46907	5.44594	4.00982	3.60914	4.74815	6.85069	5.70172	6.35527	6.89793	7.30287	6.80408
GREM1										4.93831	1.5444	0.809874
GRHPR	4.84349	4.37267	4.28259	1.41566	1.91771	4.49128	2.50908	4.72492	3.07344	5.29611	5.26482	5.31256	5.67353
GRIPAP1	3.22396	4.64161	4.72187	7.55249	4.94634	2.59344	3.7999	4.76942	5.73027	5.72228	6.25296	5.11919	3.23669
GRK2		5.97707	5.89218					5.68006	3.35648	4.05033	4.59488	5.02281	4.97876
GRN	3.07167	5.11596	4.69788	5.45125	2.02075	-12.4074	3.90613	5.13817	3.90389	5.33131	5.22766	5.59704	4.76643
GRPEL1	3.47325	3.28061	1.81671	3.31276			3.03728	4.56358	2.86517	3.96665	4.62801	4.9296	4.15706
GRSF1										3.20481	3.74673	3.81848	2.93007
GRWD1	-11.8673	8.19549	5.62951	7.24409			-3.78354	6.88704	2.24968	3.78085	5.02825	6.10547	4.64816
GSDMA	4.252	7.00101	5.82336	5.33816	5.03488	3.18955	6.12179	3.64357	5.33819	4.47029	3.31765	4.15696	3.83722
GSDMC		5.69276	5.08935	-11.797		9.19824		3.85933	3.09492	3.91758			4.45248
GSDMD		4.39122	4.46037					6.22643	-12.0034	3.80924	5.32431	4.6357	4.78306
GSK3A		2.35064	1.38838		0.135445				0.741023	5.58336	5.00651	3.36473	5.88641
GSK3B	4.3816	2.87997	3.4289	4.74525			3.10593	3.86363	2.68423	3.01696	3.29842	4.00611	3.23286
GSN	7.15346	9.18147	8.01528	8.56914	7.29245	5.99925	7.89999	9.51237	8.1446	10.1736	9.42401	10.5896	9.92124
GSPT1	7.39836	7.90687	6.34077	9.44131	7.20097	10.4982	10.9833	9.95929	10.1336	11.1159	10.137	10.7928	11.2467
GSPT2		3.12593	3.32281					4.48267		2.45892	5.81186	2.5142	4.40547
GSR	2.36654	3.98468	3.52518	3.15958			3.01875	4.95836	4.07846	6.49388	5.70717	5.83246	6.0186
GSS	2.20606	6.2247	6.31127	5.57307	4.81586		5.52404	5.92184	5.09699	6.2459	7.33674	6.41783	6.12928
GSTA1
GSTA4		4.70189	4.69979			7.4801	5.84305	-1.22272	3.16474	3.14482	4.11867	5.57064	3.35528
GSTK1	2.24704	6.83618	6.84141	3.65695			3.78658	6.40952	5.36833	6.68883	6.7996	7.17899	6.90949
GSTM1	2.04941		4.028	1.82353					4.8457	6.09936	5.62844	6.24239	5.77835
GSTM2	4.85839	5.43891	5.76448	3.51519	-12.1481		4.94048	4.34281	6.84006	5.69754	4.06152	4.51518	5.12279
GSTM3	4.11014	5.51473	6.0433	6.24882		6.03569	3.39506	4.27523	5.80821	5.43861	4.32291	6.03802	5.11887
GSTM4										7.76299	2.79853		3.1337
GSTM5											3.58223
GSTO1	6.16535	7.90812	7.41628	6.89854	4.85501	-11.5908	5.24938	8.36235	7.72356	8.67238	7.87114	7.85649	8.18476
GSTP1	7.76038	9.29573	8.77186	8.05752	7.09996	5.73352	8.47953	9.12047	8.33671	9.4566	7.61234	9.44069	9.17329
GSTT1	0.909923	3.70403	-0.194487		2.68795	2.46077		4.7488	1.35004	3.65698	3.4354	3.44017	5.44565
GSTT2			2.27652										1.05324
GSTZ1										6.02392	5.00613	5.29632	5.05064
GTF2A1		3.61167	2.96144					1.88601	4.32821	1.89321	2.69294	3.93473	3.20901
GTF2A2		3.13416						2.61876		4.02113
GTF2E1		3.95545						1.88206		3.76358	1.02266	1.88315	2.13216
GTF2H4
GTF2I	1.76821	4.06012	4.09719	2.85583	2.56583	2.52838	1.60342	3.76692	2.27445	4.28516	5.18341	4.37528	4.91162
GTF3C1	-11.8675			3.80815			-11.3097	-0.0773769		5.33805	2.63428	2.23496	1.0922
GTF3C3		2.20781	1.95828							3.2335	3.91316	1.0891	4.33504
GTF3C4							-10.54	0.723466		3.25905	1.69165	4.7789	5.09104
GTPBP1	0.703828	2.44414	3.99589				2.56981	2.42536	3.8936	3.2998	6.89093	4.0581	4.54936
GTPBP4	0.0903056	4.12215	4.83642			5.83382		4.03328	2.04847	4.42649	4.83141	5.23449	4.59963
GUK1	2.03056	5.62107	7.77452	-3.83397		4.20075	2.9742	5.37344	5.08865	5.4143	5.71743	6.20221	4.98048
GUSB		2.59589	3.22336	1.22016				4.56555	3.97952	4.92701	5.24596	4.67576	5.85286
GYG1	4.6027	5.09996	4.33684	4.74399	1.4621		3.18973	4.76268	5.01982	5.20379	4.63017	5.36749	4.74384
GYS1	-11.8685	5.10556	4.68871	-11.7983				1.69025	2.77305	4.1992	4.29366	4.51902	4.09187
GZMA		3.83931	3.79794					3.72952	3.43941	3.74889	5.00171	6.3438	5.45954
GZMK		5.49238	0.979803	3.06369				5.00343	4.45879	4.93057	5.61839	5.75033	4.67028
H1-0	8.26308	7.23095	7.65622	7.80604	5.64404	3.75209	7.89074	7.39179	8.30089	8.31971	7.82142	7.586	7.08839
H1-1		4.87548	7.32266	-11.1573				6.19895	6.56955	4.1528	2.08903	5.34009	5.35459
H1-10	3.3689	6.11788	5.41746	5.07513	3.47103		3.3583	7.10077	6.84357	7.50608	7.69986	8.15774	7.63741
H1-2	5.96183	7.76209	6.88011	6.9893	5.59419	4.15518	5.95091	8.40765	8.49522	8.89181	8.32916	9.38246	9.20041
H1-3	7.16736	8.05993	7.06855	7.41888	6.81676	5.45208	7.21899	8.87503	8.94936	7.83756	7.79417	9.03419	8.77292
H1-4	9.22332	10.4708	9.97983	9.86728	8.48783	7.856	9.08963	11.5149	11.4323	11.6264	11.3061	12.8467	12.6773
H1-5	8.9883	10.0039	9.77449	9.05954	8.56557	6.28564	8.85841	10.8133	10.6897	10.7236	10.3034	11.6908	11.4416
H2AC11	10.9054	12.7913	12.0778	11.7796	10.8445	9.6266	11.2785	13.6925	13.2797	13.6785	14.9626	14.661	14.9988
H2AC21	6.68863	9.77049	8.39559	8.73304	7.14306	9.54961	8.17296	10.5608	10.1005	10.7351	11.9741	11.5079	11.7219
H2AC6	8.50939	7.61451	8.70006	8.51268	7.63307	4.89477	8.51715	8.4433	9.78602	9.69087	10.3654	9.24408	10.5763
H2AX	3.75068	3.54042	4.33155					3.91825	4.41235	5.85731	5.7278	5.12448	6.60444
H2AZ1	5.67366	6.96472	6.80887	5.55166	6.09969	3.84843	6.4188	8.00406	7.04943	7.99963	8.67828	9.17656	8.89493
H2BC1										3.24129	4.9251		3.23403
H2BC11	11.8106	12.311	12.2234	12.316	11.2433	9.34507	11.8815	13.6972	13.4616	13.1971	14.3516	14.0695	14.36
H2BC18	8.92726	10.3567	10.187	9.6656	8.44529	7.88514	8.70822	10.9532	11.5142	10.7364	12.5846	12.1295	12.4911
H2BC20P	3.6725	3.54758	2.35549	0.247549	2.08624	-11.6574	1.49439	5.01905	3.19457	4.2682	2.37967	4.74698	3.01971
H2BC5	3.02618			2.71096			2.38028	-0.593401
H3-2	9.74098	9.72502	10.4116	10.3986	8.49317	8.08619	8.72974	10.2093	10.6722	11.2088	11.9694	11.1951	11.9731
H3-3A										-2.23517		2.78818	4.27118
H3C1	11.4103	12.33	12.0508	11.6833	10.5406	9.91004	10.9541	13.0824	13.1157	13.1248	14.2026	13.9461	13.6909
H3C15		1.01534	3.51697					2.32021	-8.88466		0.367928	-10.5881	4.41519
H4C1	12.6638	13.5608	13.2435	13.0209	12.0507	11.2287	12.3357	14.6949	14.5806	14.5712	15.3752	15.5137	15.8292
H6PD		2.75745	0.798381	2.61749	-12.0603		-11.3051	4.65741	2.26448	5.16433	4.17651	4.28361	4.23729
HAAO									5.02495	3.77301	3.27641	2.56326	3.58525
HABP2		6.0507	4.80689					5.71967	4.03607	4.19447	5.61489	6.10384	4.86369
HACD2		3.13257	3.34284	-11.4395			2.7414	3.71487	3.89103	4.766	6.2016	5.03762	6.14747
HACD3		3.21892	5.14468		4.87118			5.73053	3.87853	6.17326	4.80176	5.14463	6.13811
HADH	3.49234	6.40116	7.64957	5.13232	5.13901		5.27636	7.01979	8.32042	5.86494	6.07798	6.51814	6.66785
HADHA	4.7137	6.29625	6.19098	4.14968	4.28688	-0.0632146	5.35535	6.07334	6.47937	7.20902	7.8543	7.13451	7.41465
HADHB	4.88108	6.82899	6.39219	6.07178	4.65003	4.58266	5.49983	7.12381	6.88596	7.92981	8.32357	8.08402	7.8257
HAGH		5.17563	4.85172	4.24098				4.44275	4.54034	4.50886	4.82981	5.13094	3.14372
HAL	3.11788	4.87711	5.05911	4.90337	3.0506	3.22124	6.07916	4.65011	5.63081	5.14568	6.44236	0.914953	5.90833
HAPLN1		3.53638	3.26157	2.28864			1.63021	2.96064		5.20741	3.622	3.94825	3.7482
HAPLN2
HARS1	3.96132	7.45663	7.52171	6.25746	4.74125	0.813685	5.53375	7.30983	6.17807	6.20972	6.69164	6.89111	7.10893
HAT1	3.75775	2.37167	1.91138				3.13983	3.39428	1.9737	3.78296	4.97977	4.96443	4.53055
HBA1	12.4207	14.001	13.1338	13.7509	11.1438	9.08548	11.7547	13.6797	12.9459	16.074	15.6251	14.544	14.7791
HBB	11.8516	13.5999	12.7403	13.5946	11.0995	9.48764	11.8206	13.6626	12.6894	15.7173	15.3087	14.2548	14.7311
HBD	7.96871	8.57044	8.25736	8.07712	7.18769	5.45719	5.96457	8.71193	8.09728	10.7432	10.0065	8.87655	9.707
HBE1		1.75543	-11.5161	-11.8311				-0.47875	-12.0034	4.87199	5.32467	3.00176	4.76462
HBG1	12.4192	13.3606	12.9028	13.6531	11.1844	12.3645	13.8405	13.3872	12.9477	15.6123	14.8709	13.5658	14.6953
HBG2			0.810824						3.25711		7.62423		4.44285
HBQ1										4.09883	6.23079
HCFC1	3.96249	4.41476	3.77431	5.20993	1.58018		4.38907	7.73664	4.5578	5.08618	6.16127	5.63844	5.17984
HCK		4.59975						4.16397		4.50371	5.42273	4.76673	5.322
HCLS1	2.42011	6.93427	3.6427	6.01747	3.4318	-11.4138	4.02542	7.17637	4.81399	7.8597	6.27981	8.85684	8.39083
HDAC1	2.02813	4.52298	4.67616	4.1838	1.97113		1.78212	4.70573	4.78901	5.15771	6.08068	5.24151	6.00973
HDAC2		-3.59512	3.4764					4.68515		3.97028	4.97841	3.86343	4.79942
HDAC6		1.61755	2.78854	-2.19339				3.76995		7.58968	7.96417	3.40933	4.95773
HDDC2		4.96899	2.68848		0.905818			3.55764	2.39791	7.35775	5.74584	6.88815	4.35794
HDDC3		2.14153	2.73692					2.99504	0.519991	3.1794	1.06207	2.09081	3.4685
HDGF	4.42447	6.09129	6.06534	4.59661	3.58727	4.74879	4.77431	6.09274	5.7263	6.68595	6.34179	6.4473	6.76847
HDGFL2	3.37961	4.98918	4.86351	4.95367	2.06796	2.42873	4.59973	5.85598	5.55111	6.21656	6.19739	6.08039	6.29872
HDGFL3					-11.3245					4.4425	4.2062	2.4842	4.4871
HDHD2	-11.8864	0.887188	1.59929					3.03669	1.60006	3.49044	2.63584	3.18633	3.31554
HDHD3			6.88691							3.93947	3.08753	3.34982	3.70423
HDHD5		7.15423	5.43986	2.66538		-12.407	4.49151	5.01181	4.49578	4.41513	5.31971	3.20932	6.16453
HDLBP	3.65388	5.73796	4.8831	4.3075	3.58091	1.26454	4.79563	5.91463	4.9873	6.0205	6.75029	6.68189	6.64922
HEATR1	0.981062	1.60213	1.65054	3.8916		-11.9531		1.6768	1.03997	2.17704	1.21738	2.74058	4.07012
HEATR3	4.5159	1.693	-8.05314	3.02407		-1.30717	2.73845		-12.0034	2.42994	2.20544	3.8168	0.219872
HEBP1	4.65728	5.69612	5.11154	4.0951	1.99366		4.50526	5.55737	5.22654	6.249	6.09204	6.16474	6.00548
HEBP2	3.50542	4.99484	4.90113	4.26084	2.97465		4.44225	4.47525	4.04816	5.0678	3.02633	4.7274	4.43132
HECTD1	9.83009	3.66537	4.68889	5.46966	10.1242	7.00838	5.53045	6.02365	5.165	2.54333	2.41303	4.54385	3.76806
HECTD3	3.10083	5.82896	5.34028	8.45321	1.46462	6.57	2.72968	6.73063	8.32484	10.3812	10.2112	9.67118	10.5496
HERC1			6.68707
HERC4	-1.87538	3.49881	3.6536	3.44705			-9.55158		2.44276	3.31218	2.98463	4.9577	2.41663
HERPUD1											2.93589	3.96089	4.1712
HEXA	-11.8729	3.45141	5.76029	2.7646		6.90584	-11.3068	3.59548	1.99644	5.63603	4.62364	4.87611	5.27957
HEXB	4.71516	5.04199	4.79639	6.66552	6.23286	-11.59	4.88264	5.08347	4.91448	6.25669	5.63823	5.75713	5.83118
HGH1	3.8515	1.86342	7.97732	4.02126			6.70095	1.32176		2.22007	2.3762	7.03995	6.03561
HGS		4.71536	3.83286	-11.7967	13.7428		1.69805	4.48145		4.3205	4.67285	4.37141	4.48149
HIBADH	-11.9416	1.70901	2.35002					2.82069	1.51588	4.54752	3.7273	4.74496	4.68387
HIBCH	-11.8677	3.16232	3.84229	1.52846			2.13636	2.78856	3.16152	3.67977	3.98167	3.42125	4.3777
HIF1AN	0.782179		10.6857	3.04361			2.76964	3.21168		6.54319	10.0333		9.58059
HIGD1A	1.2142	4.05611	3.35283		-12.2716		-11.3067	1.49044	-11.805	2.81779	4.11658	2.28189	2.7588
HIKESHI		3.76702	2.25765							4.2145		1.46666	3.75626
HINT1	3.77345	6.06064	4.91812		2.0206			5.76274	4.79911	6.30617	5.03814	6.50086	6.41095
HINT2	3.84949	3.26063	4.54974	1.96817				3.84467	3.30461	3.71206	4.31424	4.55893	4.43378
HINT3			3.40697								2.98984	3.07896
HIP1		2.96914								4.73157	6.43728	3.56782	3.0896
HIP1R	2.26553	4.28584	4.58322	1.42321	1.81689	-11.6903	3.65542	4.78639	2.54016	3.35994	3.87728	4.17834	3.41799
HK1	5.27857	6.63447	5.84905	5.40092	4.20342	2.1748	5.42524	6.81553	6.43561	6.95418	7.13312	7.25007	6.89747
HK2	9.13118	4.1603	3.22364		2.76441	1.19709		3.9031	1.91549	10.8241	4.76238	5.70927	5.3466
HK3	2.81785	5.69877	3.18902	3.29611	2.69622		3.10502	4.89149	5.70284	5.95922	7.13925	6.35961	4.03785
HLA-A	6.17251	7.93921	7.5466	4.52762	3.30729	4.44025	7.27815	7.23972	7.36778	7.42398	9.01073	8.18985	7.94474
HLA-B	5.76414	7.93086	7.38905	5.70531	4.0734	2.84574	6.03219	7.27935	7.72662	7.77765	10.0215	8.50949	8.90019
HLA-C	3.56891	8.43515	8.19069	5.24201	7.33528	5.76334	7.63686	8.33786	7.80087	7.64675	7.64562	8.64907	8.79626
HLA-DMA										3.02236	3.5132	2.3644	4.27523
HLA-DMB	4.77682		2.28255		3.40747		4.70998		4.33862	4.78452	5.74668	5.77966	5.87736
HLA-DPA1	1.81527	4.68369	2.71245	2.63273	1.43335			5.47359	5.90619	4.83512	6.9959	6.37073	7.69212
HLA-DPB1		5.43658	3.3298			2.01969		5.51255	4.56381	5.02594	6.02949	5.73499	6.00352
HLA-DQA1									4.08268	4.68547		4.01679	5.69547
HLA-DQA2	4.62171	7.62408	5.98325	4.52469	5.09162		3.55946	7.07876	7.07173	7.61102	8.92697	8.00588	8.78083
HLA-DQB1		6.24288	6.02201			0.966893		6.06274	4.75205	5.97847	7.14645	7.03136	6.52763
HLA-DRA	4.05249	7.10406	4.25876	3.79854	3.08444			6.72284	6.27731	7.32518	8.17583	7.88364	8.00455
HLA-DRB1	4.89624	6.60069	4.77699	1.58487	-12.341		4.60895	6.05409	7.0807	6.75718	8.71545	7.92416	8.36948
HLA-DRB3		5.60781	2.4102					5.2647	5.67115	5.85748		6.43063	6.76219
HLA-DRB4	2.03334	6.02127		1.93961	2.14911		-11.3119	3.86961		5.61619		5.96221
HLA-DRB5	6.1713	8.8441	5.87583	5.02514	4.35949	-12.4072	2.56737	7.92481	6.46218	7.91643	8.46705	9.22357	8.4996
HLA-F		4.55441	3.72666					4.20465	5.63229	4.02013	5.58022	5.64395	5.46135
HLA-H		4.18439	4.62309	2.03154				10.1489	3.48467	5.59148	6.43961	4.78769	6.14335
HM13	-11.891	5.69707	4.62881		0.874468		-11.3214	5.17031	5.03579	5.66821	7.45308	6.79822	7.6349
HMCN1	11.4781	12.5705	12.0965	12.1257	10.299	7.76503	11.2453	12.3063	10.7658	13.4965	12.5587	13.4704	12.3612
HMCN2			6.12398	7.01851		3.07846	3.40806		8.83846	5.15155	1.59327		3.02875
HMGA1	5.25679	5.88066	5.20994	4.50748			6.20076	6.22266	5.15749	6.06211	4.22636	6.96943	2.61839
HMGB1	3.73466	8.52964	8.25251	2.74924	4.11377	-12.4046	3.76046	8.32306	8.68432	9.65246	10.2184	10.1741	10.755
HMGB2	4.15501	5.06199	4.59965	3.45569	3.78098	3.97414	2.3499	6.24507	4.20729	5.74069	7.06822	6.66069	5.85994
HMGB3	5.36668	4.67586	3.25066	6.00782	4.08816		5.12903	5.57463	3.67607	5.997	6.90455	5.23098	5.02346
HMGCL	2.15718	4.86221	3.04994	2.13849	-1.20522	8.0877	0.783144	4.55355	4.52569	5.24633	5.41308	5.45018	4.73361
HMGCS1	2.94166	4.56705	5.89225	3.16564	-12.1869	3.33323	3.26681	4.06524	3.45959	4.56106	5.16559	4.16435	3.38256
HMGN1	3.7263		-11.5161	2.83395			2.8372	-11.0258		0.57337	1.96229	2.57706
HMGN2	4.97851	5.24674	2.54409	4.5446	2.96407		4.28864	5.04506	4.05445	5.0599	6.25331	5.43439	4.63505
HMGN4										1.47194	-0.442762
HMGN5													1.84242
HMOX1		4.48526	4.15185	3.81462	1.60326		2.07859	5.50479	6.91953	5.38646	8.18224	6.20161	6.39654
HMOX2	-11.8448	3.80029	4.59351	4.33911	-11.8894		3.55322	4.81277	1.56412	4.85386	5.49927	5.20414	4.93331
HNRNPA0	4.07287	5.46514	5.07031	4.30814	-0.875878		3.88591	5.79367	6.92249	5.90435	6.58606	5.88194	5.48729
HNRNPA1	6.21332	7.87135	7.28327	6.1468	5.37918	3.01867	6.12943	8.21838	6.83148	7.53853	7.97834	8.58904	7.8414
HNRNPA2B1	7.74802	8.9252	8.69143	7.67946	6.99717	4.86982	7.1979	9.67277	8.93596	8.84188	9.40341	10.0303	8.43468
HNRNPA3	5.69526	7.97591	8.02869	5.38506	4.58006	2.11602	6.09307	7.97332	7.3171	6.8789	7.74538	8.11258	7.29239
HNRNPAB	3.82438	5.49844	5.45887	3.8299	2.98372	-12.4923	3.99244	6.12663	5.136	5.09417	5.75924	5.79639	5.26883
HNRNPC	7.87514	9.13018	8.80105	8.07256	7.03303	5.13936	7.93602	9.52452	8.86351	8.9471	8.81321	9.91397	8.46698
HNRNPD	6.22607	8.08886	7.72741	6.50539	5.84366	3.9178	6.44129	8.55746	7.85687	8.42964	8.7613	9.29806	8.72734
HNRNPDL	5.16308	6.60752	5.55176	5.24007	3.72409	3.15881	4.99283	7.1479	6.24432	6.19945	6.52238	7.04552	6.53106
HNRNPF	5.81416	6.92797	6.32069	5.68125	4.85207	6.58486	5.21429	7.15992	6.03518	6.701	7.31056	7.66958	6.78288
HNRNPH1	5.63264	7.39238	6.96735	5.74788	5.63933	4.4146	7.18056	7.14212	6.03774	7.39923	8.2045	8.12782	7.69296
HNRNPH2	2.16499	4.57351	5.36414	1.78031	2.22021		4.57781	5.16257	5.25584	5.15194	5.67894	5.39274	5.23496
HNRNPH3	4.275	5.87968	5.0705	4.48265	2.66916	-12.4059	4.07402	6.03445	5.14412	5.79164	7.30737	6.60127	5.64086
HNRNPK	7.11998	7.72036	7.5585	6.53553	5.80707	3.66014	7.12063	8.0683	7.05964	7.91787	8.33198	8.53697	8.19832
HNRNPL	5.94943	6.8745	7.31449	4.374	5.00297		5.80186	7.12654	7.82787	6.49712	7.76246	7.4664	6.70175
HNRNPM	6.27048	7.51633	7.54867	5.16392	5.43692	3.61476	6.06436	8.18389	7.53662	7.43029	8.84052	8.53948	7.61701
HNRNPR	5.8203	4.95146	4.21359	2.39089	3.60349		5.59729	5.41385	5.46876	5.33775	6.00639	6.18251	5.96657
HNRNPU	8.57956	10.8046	9.83081	9.5525	7.21965	5.89352	8.17887	9.55424	9.17251	11.3635	10.8517	10.7264	10.8056
HNRNPUL1	3.35906	5.56547	5.70743	2.71724	1.11744	-12.4172	3.07515	5.44569	4.8195	5.67126	5.86721	6.19166	6.18462
HNRNPUL2	3.33205	5.59568	5.79224	4.09493	2.10491	-12.3365	4.31745	6.32234	5.27195	6.29154	6.58191	6.7296	6.26868
HOOK1	5.68299	7.26911	7.58021	7.26149	8.44927	6.45732			9.91327	1.47709	7.38705	9.12493
HOOK3		2.63619	2.03226	4.65065				4.6288		3.2676	5.9491	3.75345	3.29732
HOPX				5.74184			5.92204
HP	6.38739	8.78255	7.30428	6.15627	6.12094	2.91827	4.94729	8.11933	5.84938	11.268	8.87854	8.69823	9.03324
HP1BP3	5.3135	6.64062	6.50885	5.29412	4.3548	3.6139	4.20508	7.11662	7.02528	7.32849	7.53888	7.78114	7.66523
HPCA		2.69838				1.70141		4.05455	3.6602	4.42768	4.18472	4.28288	4.8899
HPCAL1			3.16545					3.58362	1.99106	3.08008	4.43742	3.77429	2.93351
HPF1	13.6669	11.4768	13.7682					3.40408		5.89777	4.67485	-10.5881	-0.850325
HPGD											4.38703	5.97946	5.59749
HPR		4.69133		3.91569			2.8672	5.20587		5.6177	4.34113	4.38954	5.19273
HPRT1	3.62592	6.36695	5.60404	1.83622	3.31452		3.12045	5.58625	3.85397	5.63872	5.85495	6.65132	5.26597
HPS3											2.44957
HPSE						2.41001	4.25054			4.06226
HPSE2										0.75891	3.45578
HPX	5.56135	6.64961	6.42814	6.34614	4.6472		7.33856	6.25069	6.25925	8.59699	7.20077	6.91545	7.1473
HRAS	2.78644	5.64499	6.24659	0.460977	0.26268	1.75558	6.55978	5.28708	4.80371	5.02891	4.44413	4.82398	4.26684
HRG	2.17555	5.47206	3.5966	2.98429	1.74479	5.52924	3.22417	4.91203	4.57212	5.88516	5.54411	5.27324	5.25188
HRNR	6.04466	4.77634	7.32795	7.26009	6.22859	5.10816	6.54349	6.82784	8.69759	3.73071	3.711	3.99154	2.03119
HS1BP3	3.62084	3.82762	4.15904	4.55229				4.96555		4.39546	4.31143	3.60513	3.50558
HS3ST6									4.40329	4.44664	3.23811	3.98003	6.0296
HSD11B1				7.33118			1.39252	3.09661	3.03212	3.50407	5.67668	3.35431	3.23369
HSD17B10	4.97802	6.32632	6.13307	4.41719	3.63924	6.80293	5.40783	6.08949	5.87434	6.41898	6.81705	6.6569	6.93231
HSD17B11								2.2356		5.26731	7.18699	5.05853	5.09442
HSD17B12	3.85634	5.08627	5.15185	3.91372	0.685938		4.78035	4.48311	4.40601	6.41168	6.54182	5.37293	6.52422
HSD17B2	4.85338		2.12171	3.13892	4.51173		4.82766	-0.538702	2.82074	-3.36791	4.46152	-10.5881	5.76439
HSD17B4	4.2623	7.41082	6.91692	5.11099	4.24316	0.651908	6.51407	6.80381	6.24265	6.60196	7.19228	6.91019	6.76469
HSD17B8		3.57561	5.32882	1.55446			2.1183	2.13531	4.13219	4.2534	3.85002	3.18163	4.8369
HSDL1	2.14976					1.68812	5.68407			2.26101	4.31042		4.04498
HSDL2	9.87959	3.10669	4.70653		1.49333	9.5399	9.20184	3.8335	4.08778	4.64332	3.46833	4.00226	3.6577
HSP90AA1	6.63767	8.11996	6.78594	7.14994	5.46928	1.78442	7.00242	7.9246	6.42318	7.85271	7.46009	8.59702	7.83938
HSP90AA4P							-10.8313			3.51875		3.69548
HSP90AB1	7.61284	9.00812	8.62146	7.16129	6.84783	5.0833	7.67496	9.04207	8.00438	8.72123	9.33099	9.57747	8.71026
HSP90AB4P	5.84782	7.62249	7.9334	5.22672	6.98917	0.637413	5.08744	8.39389	8.24314	4.50744	5.60035	6.33713	6.24012
HSP90B1	4.8187	7.04155	7.11025	5.18404	4.1245	0.670995	3.99359	7.68267	7.64926	7.2148	9.66532	8.64897	9.70321
HSPA12A			2.11983							4.04313	3.43266	3.18715	4.42347
HSPA12B	-11.9036		-11.5161				3.00186		1.04965	3.85023	2.16998	3.46571	3.0421
HSPA13					3.49294				9.48508	2.03333	4.68223	4.50174	5.23899
HSPA14	4.70571	3.97476	2.80351	-11.7964	4.79995	9.40783			8.13842	3.88584	3.68892		4.38149
HSPA1A	6.94373	8.62246	8.94747	6.62838	5.21886	8.10638	8.12748	7.71305	7.97012	8.4462	8.30252	8.04682	8.02883
HSPA1L	5.95221	6.51971	7.59691	2.63024	5.87235		2.58199	4.11332		6.64508	7.68691	7.34815	7.32455
HSPA2	8.54488	9.91595	9.56877	8.61148	7.53157	7.99773	8.85963	9.78574	8.87872	9.62225	9.82158	9.9354	9.59233
HSPA4	4.89963	6.65259	6.36579	4.84681	7.26165	5.90183	5.18308	6.25135	5.33051	6.58626	6.50949	6.99326	6.62385
HSPA4L	2.95763	5.31595	4.77395	6.7753	4.59808		2.86028	4.14721	2.35672	4.06947	2.58941	3.94776	4.31953
HSPA5	6.24337	8.52359	8.43303	7.26795	6.50278	1.4408	7.1851	8.68942	8.73387	8.86379	10.2984	9.47018	9.74926
HSPA6			2.9892							3.66708
HSPA8	7.90534	9.59864	8.75237	8.0567	6.99536	5.39967	7.8548	9.42472	7.95828	8.50728	8.95592	9.48775	8.00311
HSPA9	6.4506	7.21053	6.8121	6.75924	5.31999	1.82263	6.03307	7.7213	7.03694	7.27933	7.72229	8.27556	7.38246
HSPB1	8.94706	9.70602	10.8562	9.1818	6.88907	6.55327	10.7239	9.10829	9.76675	9.98893	9.11456	8.55036	9.59507
HSPB6										6.03473			2.85058
HSPB7		3.90012		-10.8774				3.7086	3.67471	6.22695	6.20381	6.03465	6.34056
HSPB8		5.48382	4.29634		3.36042		3.69282	2.55882	2.05433	5.49196	5.42571	2.40113
HSPBP1		3.41172	3.0455				1.39631	2.61922	2.69514	3.34181	3.24504	4.2875	6.00442
HSPD1	7.15117	8.41382	7.70571	7.73926	6.58464	4.1459	7.44432	8.58909	7.82834	8.42093	9.38991	9.21305	7.94071
HSPE1	5.63879	7.16639	6.48858	6.55356	5.44021	4.11948	5.50524	7.68357	7.07653	7.51926	8.13143	8.15582	7.84767
HSPG2	3.52061	5.63482	4.91695	6.03598	3.1374	1.89576	4.57764	6.03459	6.58171	8.78809	8.64654	8.12724	7.98785
HSPH1	1.81872	5.13488	3.35753	3.10032	0.642983		2.85433	5.42037	3.69534	5.06846	6.02279	6.3265	6.28317
HTATIP2		1.88419	5.32309	3.51333		6.39658	4.25368	4.15849		2.79232	9.47236	3.18472	3.03308
HTATSF1		-11.1206								-10.5431	4.56661	2.31192	1.02459
HTN3
HTRA1										3.38689	-0.244851	3.99671	4.82946
HTRA2					-12.1591			2.56982		4.89157	4.44602	4.19332	5.49681
HTT	2.74518	1.68267	0.235136	3.30999	0.231144	-0.128658	2.55979	2.90254	1.90504	3.22872	3.36878	3.4161	3.72737
HUWE1	2.56734	4.06157	4.00311	2.82653	2.153	0.80699	3.5534	3.87418	1.17577	4.58475	4.10369	4.75803	4.63476
HVCN1		4.57215		5.93906	1.12557			4.38508	4.50954	5.96639	5.45807	6.58674	6.10851
HYI	8.36201			7.5741	4.43047		8.56733			8.98163
HYOU1	3.25612	7.9516	7.31893	3.85561	2.87281	1.951	5.73545	7.3937	6.5519	5.54741	6.93657	6.50832	7.2281
HYPK	-0.25262	2.45649	2.33761		-0.789241		2.194	3.18386		2.29575	2.7088	2.13419	1.80272
IAH1	3.89817	4.66867	5.31158	3.61887	3.91405	3.12388		5.07925	4.2209	4.62779	2.31414	5.74777	3.8101
IARS1	2.87867	5.49653	4.78694	2.69989	3.5732	1.66778	3.21689	5.27012	4.68053	5.12374	5.75847	5.31433	5.90213
IARS2	2.33162	3.37435	4.52015	2.03364	1.25646		2.85098	3.48633	3.40793	4.68344	5.07516	4.7899	4.39415
IBA57		2.28546	1.92517		-12.1474				0.979399	3.10929	4.67115	3.62341	3.56955
ICAM1		5.68231	2.64517	3.72781	2.31843			4.64978	4.63295	5.95465	7.47491	6.8921	6.34447
ICAM3		2.68515		-11.7968	-11.3423	-11.6382		2.63203	3.41934	3.68074	5.67453	5.09345	5.77684
ICMT		1.87875	0.611351					1.68785		2.15928	3.34835	3.11674
ICOSLG
IDE	3.74655	4.64429	5.71543	3.26678	3.74737	3.00761	6.0874	4.59604	4.92136	5.06608	3.91799	4.46571	4.05566
[truncated: 2,899 more rows]
