# Supplementary material for: Spatially resolved proteomic map shows that extracellular matrix regulates epidermal growth
Source: Nat Commun. 2022 Jul 11;13:4012. doi: 10.1038/s41467-022-31659-9 (PMC9273758; doi:10.1038/s41467-022-31659-9)
Supplement: Supplementary file 8 — Supplementary Data 5 [file 41467_2022_31659_MOESM8_ESM.xlsx]

## Sheet: Supplementary Data 5
Supplementary Data 5. Differentially expressed genes in TGFBI treated and untreated samples. The differentially expressed genes were determined by the p-value (< 0.01) of a moderated t-test between TGFBI treated (n = 3) and control (n = 3) samples.
Gene symbol	log2(TGFBI/Control)	stat.pvalue
ARL6IP4	2.66738	0.00213917
CARNS1	2.02915	0.00505127
ACOXL	1.48882	0.00981134
HEPH	1.27495	0.00396859
AC013394.1	1.06692	0.000523673
PCDHGC4	0.950344	0.00710218
CSF1R	0.90366	0.0011336
WNT8B	0.90366	0.0011336
MYO1F	0.898205	0.0016444
PPFIA4	0.825607	0.00097697
IQCC	0.789829	0.00180793
GLTPD2	0.772104	0.0088663
FOLH1	0.764584	0.003254
ITPRIPL1	0.73437	0.00214985
FABP3	0.708035	0.00567946
SLC44A5	0.667627	0.00738483
FANCB	0.663054	0.00795788
C1QTNF12	0.59943	0.00924731
NFATC4	0.569345	0.0062195
CD248	0.553344	0.00912355
DISP2	0.478101	0.00383877
PCDHGC5	0.464144	0.00152747
ZNF273	0.463146	0.00129378
CBARP	0.43927	0.00412024
ZNF383	0.42116	0.00665543
TLR2	0.406989	0.00858244
CDC14A	0.386551	0.000331226
SORCS2	0.382059	0.00393525
TP53AIP1	0.360959	0.00162543
GHDC	0.360589	0.00810552
FN3K	0.352116	0.00917605
TRIM59	0.323198	0.00341578
ENDOU	0.322311	0.00468327
ZFPM1	0.2841	0.00615645
ZNF304	0.268	0.00790399
NAPB	0.266323	0.005308
MBD6	0.262645	0.00411765
ZBTB14	0.260683	0.00427145
TET3	0.254394	0.00332587
ZNF165	0.242987	0.00495912
OPLAH	0.240692	0.00293922
NCOA1	0.237993	0.0030432
ECHDC3	0.234733	0.00159135
POU3F1	0.228944	0.00886429
AK1	0.225894	0.00345541
SLC15A1	0.217462	0.00752336
CELSR2	0.215455	0.00942724
PRB2	0.214052	0.00551857
RALGDS	0.206707	0.0011144
SPRR4	0.205848	0.00512819
TLE4	0.198621	0.00639066
H2BC8	0.197048	0.00172225
CA9	0.191114	0.00680848
NOTCH3	0.184636	0.00815148
SBF1	0.182532	0.00137467
MAN2B2	0.179405	0.00138599
RXRA	0.179254	0.00670369
DOCK6	0.176177	0.00721893
TYK2	0.172355	0.000553858
AHNAK2	0.170238	0.00388027
PLXNA2	0.159144	0.00815175
RBSN	0.15118	0.00334127
IL17RC	0.151057	0.00161742
ANXA8L1	0.147963	0.00412936
PFKL	0.145444	0.00474543
SIKE1	0.142938	0.00609145
PTK6	0.142598	0.00758294
PRICKLE1	0.14102	0.00695989
SMCR8	0.136167	0.0060724
UNC119B	0.133969	0.00130721
HIPK2	0.132147	0.00523913
ARL10	0.131739	0.0091223
ADCY9	0.130495	0.0051448
NOTCH2	0.129256	0.00843948
KCNN4	0.126717	0.00744982
SGPL1	0.12482	0.00638325
KLHL36	0.124138	0.00780172
RNF149	0.124107	0.00321896
ARPIN	0.121609	0.00167817
TRIM33	0.121463	0.00107993
KRIT1	0.12084	0.00477326
CPSF1	0.120535	0.00382944
HSD17B7	0.119592	0.00609513
PKP1	0.118575	0.00660836
TXNDC11	0.115558	0.00838642
KIAA0319L	0.115206	0.00363
F2RL1	0.114042	0.00540364
AACS	0.111489	0.00792571
CDH1	0.110878	0.00594769
HYAL2	0.104115	0.00327577
SMIM14	0.104062	0.00459378
TMEM79	0.10179	0.00970053
TOGARAM1	0.0971734	0.00826275
TLK1	0.0943967	0.00650166
TMEM164	0.0900537	0.00667744
PPIP5K2	0.0873176	0.00323824
RNF168	0.086161	0.00199821
LIPG	0.0844083	0.000397677
CD82	0.0837447	0.0011588
PPARA	0.0800095	0.00393739
NFE2L1	0.0771896	0.00188868
VPS51	0.0722955	0.00676902
TAF1	0.0691168	0.0078512
XRN1	0.0660408	0.000258571
MAP4	0.0567202	0.00861487
LRRC40	0.0480836	0.00484688
CYB5R2	-0.0390631	0.00532185
PTK2	-0.049799	0.000116799
SLK	-0.0510665	0.00871522
RALY	-0.0513194	0.00883315
INTS13	-0.0578445	0.00244008
TEX2	-0.059368	0.00135203
SAE1	-0.0602094	0.00891647
POLR2E	-0.0638916	0.000510189
CYB5B	-0.0641599	0.00656296
HNRNPK	-0.0648886	0.000499772
CALR	-0.0664561	0.00586478
CAP1	-0.0665795	0.00463171
CAB39	-0.0674151	0.00681466
LUZP1	-0.0758406	0.00107387
RPRD1A	-0.0768483	0.00145217
ASPM	-0.0771814	0.00606992
PSMD1	-0.0790123	0.00638712
IARS2	-0.0797592	0.00885123
NDFIP2	-0.0798769	0.00976036
HDGFL2	-0.0861509	0.00053428
CAPRIN1	-0.0887287	0.00747938
CBX1	-0.0898565	0.00795152
ZDHHC20	-0.0908658	0.00429413
CYRIB	-0.0909148	0.00052024
KRTCAP3	-0.0913936	0.00446075
HSD17B4	-0.0936145	0.00694398
IMMT	-0.0937749	0.00048968
RAB1A	-0.09516	0.00512415
HM13	-0.0953064	0.0028285
EMP1	-0.0968366	0.00612018
BRD7	-0.097661	0.00378003
CMAS	-0.100406	0.00761593
PEX14	-0.106162	0.00206561
NIPSNAP2	-0.107515	0.000935293
YARS1	-0.108406	0.00390055
MRPL37	-0.10878	0.00698081
TXNRD1	-0.111091	0.00213724
SRP72	-0.112355	0.00618141
TCF7L1	-0.11865	0.00128092
CERS2	-0.121834	0.00895927
AASS	-0.122631	0.00304926
SSR2	-0.123438	0.00374173
CHUK	-0.123656	0.00965956
CNIH4	-0.126022	0.00304438
TMEM102	-0.126681	0.00751453
KAT8	-0.126944	0.00839465
NDUFB3	-0.130247	0.00109574
ARFGAP3	-0.131475	0.00721371
MPHOSPH10	-0.133672	0.00813499
TTC23	-0.134756	0.00698567
C1QBP	-0.145244	0.000203957
DYM	-0.147758	0.000830031
PRIM2	-0.151588	0.00288176
MANBAL	-0.154858	0.00361719
ATAD2	-0.156166	0.00109129
HNRNPLL	-0.157385	0.00854712
PDCD5	-0.164006	0.00817631
NRSN2	-0.175627	0.00225139
NMI	-0.182371	0.00339622
PFDN2	-0.185745	0.00111003
ATG3	-0.186389	0.00174514
TTC8	-0.191577	0.00489704
GZF1	-0.197374	0.00514512
TFB1M	-0.206117	0.0025129
NDUFS4	-0.207035	0.00359271
LCLAT1	-0.211031	0.0077578
BICC1	-0.220532	2.58577e-05
CKS1B	-0.232967	0.00791192
RABIF	-0.24813	0.00178856
GPATCH11	-0.287015	0.00891887
CCK	-0.308766	0.00355709
BMF	-0.325463	0.00236801
ZXDA	-0.454368	0.00704914
NRG2	-0.677852	0.00782433
COL6A6	-0.763686	0.00538872
PCGF2	-1.0653	0.00253177
P2RX5	-1.07329	0.00222413
TNFSF4	-1.25854	0.00568305
PCDHB6	-1.53254	0.00925391
DCHS2	-1.63923	0.000900545
KCNJ1	-2.02293	0.00783187
