# Supplementary material for: Spatially resolved proteomic map shows that extracellular matrix regulates epidermal growth
Source: Nat Commun. 2022 Jul 11;13:4012. doi: 10.1038/s41467-022-31659-9 (PMC9273758; doi:10.1038/s41467-022-31659-9)
Supplement: Supplementary file 9 — Supplementary Data 6 [file 41467_2022_31659_MOESM9_ESM.xlsx]

## Sheet: Supplementary Data 6
Supplementary Data 6. Differentially expressed proteins of SSP-EpSCs with or without TGFBI treatment in the control and SSP groups. The differentially expressed proteins were determined by the Benjamini-Hochberg (BH)-adjusted p-value (< 0.01) of a moderated t-test between SSP (n = 3) and control (n = 3) samples (pvaule 1), and SSP (n = 3) and TGFBI treatment (n = 3) samples (pvalue2). Cluster 1: …
Gene symbol	Normalized Protein Intensity (Control)			Normalized Protein Intensity (SSP)			Normalized Protein Intensity (SSP+TGFBI)			log2(SSP/Control)	stat. pvalue1	log2(SSP+TGFBI/SSP)	stat. pvalue2	Cluster
	NO.1	NO.2	NO.3	NO.1	NO.2	NO.3	NO.1	NO.2	NO.3
TASOR	3.45109	3.50797	3.34215	6.79784	7.93445	7.12681	3.78467		4.05476	3.85263	0.000256972	-3.36665	0.00480891	Cluster1
GAB1	2.39559	2.23131	2.34015	4.95964	4.56205	4.49447	1.89833	2.09104	2.80951	2.3497	9.91e-05	-2.40576	0.00252399	Cluster1
DNAH8	6.55699	6.31775	6.3598	7.41744	7.22671	7.44766	6.57354	6.62096	6.5708	0.952419	0.00057264	-0.775502	0.000998646	Cluster1
RNASEL	2.83767	3.27045	2.83982	3.90139	3.91052	3.94581	3.53658	3.49378	3.44963	0.936593	0.00212514	-0.425913	0.00104549	Cluster1
TSPAN14	7.7072	7.68625	7.71014	8.58253	8.63214	8.63982	7.72611	7.62081	7.74531	0.916968	2.43e-05	-0.920754	0.000131683	Cluster1
AFTPH	2.17359	1.86109	2.04773	2.99704	2.81707	2.84895	2.2537	1.95031	2.25809	0.860216	0.000996657	-0.733655	0.00518518	Cluster1
PDLIM4	6.29165	6.22486	6.00952	6.96883	6.98744	7.00106	6.54012	6.61282	6.5778	0.810435	0.000601482	-0.408864	0.000909706	Cluster1
CPT1A	6.30288	6.51013	5.99524	7.0428	7.05696	7.1104	6.77431	6.76988	6.83116	0.800634	0.00446099	-0.278269	0.00457567	Cluster1
GPRC5A	5.32052	5.3371	5.36902	6.10348	6.15156	6.14927	5.52453	5.43199	5.44606	0.792554	3.68e-05	-0.667238	0.000246858	Cluster1
DNAJA3	3.59306	3.50435	3.70469	4.39277	4.3715	4.39363	3.9118	3.83753	3.81532	0.785263	0.000227592	-0.531081	0.000491716	Cluster1
RBMXL1	3.35067	3.32992	3.53466	4.21596	4.12524	4.19123	3.90368	3.68892	3.75734	0.772396	0.000395154	-0.394163	0.0085355	Cluster1
ZNF326	3.68643	3.7671	3.80264	4.52348	4.46918	4.41763	3.925	3.95389	4.03929	0.718041	0.000173005	-0.497372	0.0015228	Cluster1
KRT76	7.9183	7.90513	7.94311	8.60996	8.58005	8.61374	8.2811	8.07723	8.08449	0.679073	4.89e-05	-0.453643	0.00534057	Cluster1
ALB	12.1208	11.9862	11.9889	12.6708	12.6811	12.7326	12.108	12.1006	12.1597	0.662891	0.000253054	-0.572073	0.00030516	Cluster1
DHX29	5.18754	4.88189	5.14589	5.7615	5.6913	5.66409	5.45313	5.3126	5.40272	0.633859	0.00255401	-0.316146	0.0079945	Cluster1
DTX3L	4.0862	4.24486	4.32122	4.91641	4.71667	4.89844	4.42675	4.42609	4.47259	0.626415	0.00217127	-0.402034	0.00711467	Cluster1
DNAJB12	2.99794	2.93277	2.93999	3.62235	3.5386	3.57702	3.03288	3.22063	2.99473	0.622424	0.000138623	-0.496578	0.00506377	Cluster1
MT-ND3	4.55641	4.58879	4.62312	5.18321	5.18549	5.23583	4.74037	4.75908	4.8267	0.612067	0.000108353	-0.426126	0.00120867	Cluster1
TRAFD1	5.11016	5.23976	5.34435	5.80919	5.95123	5.73665	5.26733	5.17649	5.29314	0.600932	0.00239779	-0.586702	0.00281522	Cluster1
VDAC2	9.10844	9.15113	9.0308	9.67323	9.67781	9.69673	9.29749	9.32559	9.24931	0.585804	0.000210357	-0.391796	0.00107253	Cluster1
SOD1	7.20074	7.44169	7.25154	7.92979	7.84757	7.86642	7.44163	7.46546	7.48376	0.583274	0.00148455	-0.417647	0.00107186	Cluster1
WDR47	4.04732	3.97974	4.052	4.63468	4.55656	4.61937	4.24443	4.2293	4.3642	0.577187	0.000195056	-0.324225	0.00703478	Cluster1
BTBD2	3.10465	3.3188	3.20656	3.88348	3.7303	3.7301	3.27341	3.31995	3.38213	0.571292	0.00179542	-0.456133	0.00405146	Cluster1
IPO11	6.6475	6.56173	6.56986	7.13363	7.10372	7.21731	6.83627	6.75358	6.64286	0.558523	0.000359273	-0.407313	0.00680802	Cluster1
DNAH7	4.6929	4.7748	4.778	5.243	5.28651	5.31051	4.40803	4.62453	4.67741	0.53144	0.000259667	-0.71002	0.00233331	Cluster1
OTUD4	4.52216	4.31171	4.51745	5.05564	4.92222	4.96651	4.48311	4.47764	4.40213	0.531015	0.00233696	-0.527162	0.00132389	Cluster1
CLU	3.54055	3.52624	3.79623	4.0485	4.15767	4.23768	3.55959	3.63625	3.6393	0.526944	0.00567005	-0.536237	0.00237516	Cluster1
SCAMP4	4.90423	4.83599	4.64656	5.30539	5.32786	5.3303	5.10502	4.99474	5.03045	0.52559	0.00222314	-0.277778	0.00566291	Cluster1
CIRBP	5.78587	5.75658	5.72999	6.28398	6.28206	6.26621	5.86614	5.92644	5.9705	0.519937	0.000124567	-0.356388	0.0022314	Cluster1
DOP1B	3.7018	3.63951	3.63853	4.1433	4.16113	4.21999	3.88674	3.73144	3.79294	0.51486	0.000252317	-0.371102	0.00506377	Cluster1
ZNF428	3.97119	4.00218	3.96593	4.51123	4.45446	4.51424	3.98535	4.17015	3.94035	0.513541	0.000165321	-0.461354	0.00611695	Cluster1
PTPRK	2.86087	3.08293	3.16562	3.56584	3.53921	3.53469	3.13782	2.97389	3.22298	0.510109	0.00425519	-0.435021	0.00743862	Cluster1
NOP14	2.59186	2.53469	2.62621	3.10214	3.10659	3.03895	2.64067	2.4554	2.39575	0.498309	0.000329872	-0.585288	0.00341691	Cluster1
MFSD6	4.19338	4.12048	4.32374	4.74875	4.70366	4.64487	4.18984	4.21476	4.16263	0.486554	0.00184214	-0.510016	0.000716811	Cluster1
DNAJC11	5.7812	5.72983	5.81982	6.26362	6.25392	6.25831	6.0256	5.93015	5.99948	0.48167	0.000245611	-0.273544	0.00479117	Cluster1
AUP1	5.02397	5.1749	4.92615	5.47309	5.44727	5.64951	5.05218	5.06817	5.08847	0.481618	0.00622969	-0.453685	0.00479117	Cluster1
AP2B1	8.05104	8.05944	8.09	8.51142	8.58252	8.54674	8.31882	8.26966	8.19124	0.480069	0.00021966	-0.28699	0.0075971	Cluster1
TRIM5	3.98375	4.21488	3.99731	4.56248	4.56617	4.48917	4.22092	4.28753	4.20618	0.473963	0.00350052	-0.301067	0.00487402	Cluster1
PURA	5.58001	5.55683	5.70503	6.04712	6.15597	6.05089	5.73943	5.68611	5.66093	0.470708	0.00140934	-0.389173	0.00303174	Cluster1
GMDS	5.19953	5.34263	5.18259	5.67526	5.74309	5.71604	5.49903	5.47106	5.49018	0.469878	0.00118218	-0.22471	0.00621539	Cluster1
ZNF512B	2.47664	2.49393	2.59028	2.96901	2.98531	3.00969	2.49249	2.50349	2.45324	0.467718	0.000477098	-0.504929	0.00032626	Cluster1
MAL2	7.60354	7.55404	7.57688	8.03173	8.03428	8.06697	7.68514	7.48425	7.57394	0.466176	0.000191521	-0.463218	0.00368327	Cluster1
MRPS18A	4.91026	4.90008	4.91773	5.40268	5.36079	5.36266	4.90608	4.94648	4.92549	0.466023	0.000162798	-0.449359	0.000481611	Cluster1
TMCC3	4.69933	4.78343	4.83217	5.30255	5.22227	5.17938	4.84418	4.92753	4.82789	0.463088	0.00115844	-0.368199	0.00460511	Cluster1
TRIM25	6.93444	6.93765	6.96795	7.46217	7.34997	7.41688	7.13175	7.11619	7.07882	0.462995	0.000423067	-0.300754	0.00504875	Cluster1
DBN1	5.89021	5.81931	5.7606	6.41989	6.1788	6.25455	5.76097	5.78059	5.65686	0.461042	0.0041042	-0.55161	0.00471457	Cluster1
LAP3	7.06899	7.03085	7.12722	7.5484	7.55	7.50766	7.30374	7.23412	7.30083	0.459666	0.000372244	-0.255787	0.00529961	Cluster1
TOP2B	5.61115	5.66072	5.81478	6.08558	6.21185	6.16715	5.87022	5.7493	5.84368	0.459307	0.00288915	-0.333788	0.0072975	Cluster1
AKT1S1	5.43148	5.39758	5.4086	5.86418	5.86925	5.88052	5.57706	5.52965	5.65325	0.458763	0.000151956	-0.284664	0.00597139	Cluster1
APEH	8.33652	8.3531	8.33826	8.79649	8.78752	8.81833	8.51399	8.42687	8.4361	0.458157	0.000149925	-0.341796	0.00235971	Cluster1
DCTN5	4.82772	4.75479	4.77004	5.28846	5.24056	5.19573	4.82522	4.60413	4.81421	0.457402	0.000453428	-0.493731	0.00568987	Cluster1
EML4	6.23486	6.32944	6.2443	6.70003	6.71132	6.76598	6.47199	6.52262	6.44703	0.456246	0.000495932	-0.24523	0.00704557	Cluster1
HNRNPH2	5.96191	6.04601	6.00985	6.45444	6.46433	6.46625	6.13301	6.10162	6.08662	0.455748	0.000271929	-0.354591	0.000998646	Cluster1
SFXN3	6.3965	6.54641	6.32104	6.86078	6.91777	6.85182	6.62619	6.56637	6.56187	0.455472	0.00269996	-0.291981	0.004088	Cluster1
ENDOD1	5.68361	5.73674	5.65929	6.09934	6.15274	6.18828	5.93127	5.86928	5.84047	0.453574	0.000460121	-0.266444	0.00755091	Cluster1
TRA2A	5.97784	5.82449	5.73423	6.33126	6.27614	6.27312	5.88561	5.90449	5.95243	0.447988	0.00346405	-0.379329	0.00148725	Cluster1
TXNL1	7.53957	7.64996	7.66949	8.06014	8.06661	8.07284	7.84494	7.79853	7.84778	0.446856	0.000679346	-0.236115	0.00449912	Cluster1
KIF13B	4.72192	4.67706	4.66309	5.14937	5.12931	5.08365	4.73436	4.80871	4.77574	0.433424	0.000351964	-0.347839	0.0022111	Cluster1
GALNT5	5.89744	5.70864	5.67154	6.14658	6.23486	6.18979	5.87258	5.78366	5.8352	0.431202	0.00412654	-0.359928	0.0028634	Cluster1
IKBKB	3.25859	3.16909	3.3075	3.71794	3.60092	3.70572	3.27177	3.36365	3.33668	0.429803	0.00167865	-0.350827	0.00491958	Cluster1
STAT2	3.99627	3.92736	3.89912	4.34983	4.34186	4.38955	4.06769	4.07957	4.12184	0.419497	0.000546111	-0.270714	0.00368463	Cluster1
EEF1AKNMT	3.73824	3.79925	3.9515	4.20784	4.37875	4.16079	3.77814	3.84261	3.89563	0.419459	0.00890689	-0.41033	0.00920995	Cluster1
NIFK	3.90549	3.97192	3.97127	4.25723	4.47849	4.36654	3.80541	3.81356	3.65337	0.417859	0.00346368	-0.609973	0.00362291	Cluster1
ACTR3	9.13224	9.17735	9.20766	9.56575	9.61571	9.58449	9.36112	9.30925	9.32296	0.416231	0.000404336	-0.257538	0.00417934	Cluster1
VANGL1	4.61489	4.67679	4.59337	5.03047	5.06617	5.03517	4.85613	4.79769	4.79328	0.415585	0.000429047	-0.228233	0.00640195	Cluster1
ANKS1A	3.77028	3.6367	3.82068	4.12943	4.11344	4.22025	3.73986	3.89813	3.84304	0.411819	0.00312161	-0.327363	0.00960778	Cluster1
BAIAP2L1	6.11026	6.22706	6.07844	6.55957	6.53627	6.55262	6.28309	6.27161	6.33291	0.410903	0.00123698	-0.253619	0.00415059	Cluster1
HNRNPC	9.11273	9.09523	9.119	9.5312	9.41888	9.60343	9.19154	9.07925	9.10666	0.408847	0.00196181	-0.392021	0.00709419	Cluster1
HNRNPC	5.59123	5.3158	5.31137	5.55073	5.30882	5.62134	5.17248	5.21284	5.24427	0.408847	0.00196181	-0.392021	0.00709419	Cluster1
RAF1	4.6261	4.75714	4.71552	5.10856	5.06243	5.12643	4.83627	4.73771	4.86987	0.399553	0.00119555	-0.284522	0.00844855	Cluster1
ACTB	5.02834	4.89923	5.11046	5.43448	5.41335	5.38832	4.91687	4.94509	4.86815	0.39937	0.00330942	-0.502012	0.000488243	Cluster1
SDCBP2	6.63418	6.64347	6.67082	7.06066	7.01734	7.06505	6.64829	6.77946	6.755	0.398192	0.000325856	-0.320102	0.00569342	Cluster1
RAB41	7.55569	7.57605	7.48282	7.87791	8.00053	7.92122	7.47132	7.4434	7.4182	0.395032	0.00142918	-0.488915	0.00112399	Cluster1
EPCAM	6.65347	6.6079	6.62143	7.01166	7.01877	7.03519	6.81852	6.70354	6.6636	0.394275	0.000292117	-0.293321	0.00878764	Cluster1
CAVIN2	5.23055	5.12404	5.15903	5.54512	5.62023	5.52391	4.9068	4.90161	5.11384	0.391879	0.00126761	-0.589004	0.00319893	Cluster1
RBM47	6.10465	5.94055	6.08091	6.43901	6.43063	6.43064	6.04047	5.98497	5.98001	0.391391	0.00199477	-0.431614	0.000613693	Cluster1
ABHD5	4.88407	4.84595	4.93931	5.30627	5.32122	5.21502	4.71478	4.68129	4.96425	0.39106	0.00127436	-0.494063	0.00994808	Cluster1
OCLN	5.98997	6.05166	5.8922	6.45676	6.34778	6.29884	6.08821	5.985	6.0567	0.38985	0.00412933	-0.324489	0.00934495	Cluster1
CIAPIN1	6.64905	6.44671	6.62045	6.94909	6.92034	7.00702	6.62444	6.63442	6.75265	0.386749	0.00469155	-0.288315	0.00983544	Cluster1
EOGT	4.42695	4.5266	4.61011	4.98052	4.88116	4.8621	4.5581	4.41369	4.43033	0.386707	0.00399275	-0.440557	0.00420724	Cluster1
TRIM33	5.01454	5.14453	5.09388	5.47588	5.49466	5.44149	5.08007	5.09612	5.1383	0.386363	0.00119948	-0.365852	0.00137387	Cluster1
GNS	5.62309	5.51654	5.60617	5.95087	5.99221	5.94554	5.74332	5.72076	5.67997	0.380941	0.000972848	-0.248192	0.00509447	Cluster1
KLK7	6.39477	6.32189	6.35631	6.74099	6.68351	6.78663	6.46821	6.31827	6.41539	0.379384	0.0010016	-0.33642	0.00743862	Cluster1
UBAP1	5.28221	5.17156	5.19449	5.61124	5.60157	5.57031	5.34915	5.27521	5.40379	0.378285	0.000981347	-0.251658	0.00988683	Cluster1
ADGRG1	2.94518	3.00914	2.88835	3.29987	3.41125	3.2369	2.93525	2.86495	2.99107	0.368447	0.00422742	-0.385579	0.00720029	Cluster1
GORASP2	6.9415	6.95131	6.93532	7.33096	7.29668	7.303	7.10514	7.02416	6.99549	0.367503	0.000322735	-0.268617	0.00650942	Cluster1
LRRFIP1	7.39567	7.35772	7.36912	7.76569	7.7165	7.72847	7.43918	7.43843	7.43897	0.362716	0.000448651	-0.298031	0.00190728	Cluster1
FHL2	6.84793	6.83213	6.81691	7.16793	7.1233	7.24438	6.86505	6.8681	6.74518	0.346218	0.00140743	-0.35243	0.0066592	Cluster1
HSP90AB4P	7.02065	7.03593	6.98577	7.34993	7.34047	7.37683	7.18298	7.16074	7.14996	0.341626	0.000552233	-0.191187	0.00769318	Cluster1
DYNC1LI2	6.84476	7.01887	6.87057	7.25362	7.23595	7.24966	7.08763	7.06999	7.06706	0.335009	0.00423187	-0.171516	0.00915142	Cluster1
NFKB1	5.93521	5.82413	5.90345	6.21817	6.19173	6.25472	6.018	5.96913	5.97325	0.333941	0.00172654	-0.234744	0.00611695	Cluster1
AHNAK	10.9028	10.9934	10.8849	11.2565	11.2604	11.2574	11.0533	11.0883	11.0914	0.33106	0.00141155	-0.180444	0.00865205	Cluster1
ATP2A2	8.54174	8.5666	8.61183	8.88673	8.8914	8.93055	8.6905	8.66351	8.66797	0.329499	0.000889446	-0.228899	0.00484676	Cluster1
HSPB8	6.14159	6.09986	6.09145	6.43366	6.38915	6.49454	6.14621	6.14006	6.10566	0.328151	0.0015043	-0.308478	0.0041098	Cluster1
STAP2	5.0815	5.0241	4.97896	5.3812	5.33643	5.3367	5.16182	5.14489	5.18371	0.323258	0.00150056	-0.187969	0.00958595	Cluster1
TFRC	6.49469	6.49653	6.55857	6.83072	6.82423	6.86049	6.50925	6.50433	6.51963	0.321883	0.000913342	-0.327408	0.00122459	Cluster1
EFTUD2	9.98954	10.0156	9.94821	10.3202	10.3006	10.2912	9.99785	10.0179	9.95923	0.319571	0.000831315	-0.312337	0.00195471	Cluster1
ADSS2	7.39924	7.52707	7.43732	7.71832	7.82592	7.77773	7.52637	7.49424	7.53227	0.319446	0.00382413	-0.256365	0.00711467	Cluster1
PRKCSH	8.20122	8.15016	8.18645	8.48503	8.51353	8.4861	8.25501	8.14555	8.18874	0.315612	0.000721437	-0.298455	0.00458332	Cluster1
LMAN2	7.67731	7.63812	7.64628	7.93334	7.98813	7.98585	7.77675	7.74196	7.75143	0.315203	0.000882591	-0.212392	0.00714262	Cluster1
SPTBN1	8.56083	8.61426	8.68888	8.95292	8.90537	8.94478	8.7108	8.59403	8.58214	0.313029	0.00251475	-0.305362	0.0066613	Cluster1
MRE11	6.9397	6.87994	6.9697	7.27308	7.22488	7.22991	6.91327	6.88357	6.90934	0.312847	0.00146133	-0.340564	0.00136719	Cluster1
INS	8.86836	8.69574	8.70124	9.11217	9.07176	9.01773	8.54806	8.6161	8.62268	0.312106	0.00825344	-0.471604	0.00110395	Cluster1
ABCC1	6.971	6.916	7.02916	7.32574	7.33435	7.1774	6.87553	6.88751	6.99737	0.307114	0.00782359	-0.359032	0.00950443	Cluster1
RALY	6.19249	6.06915	6.1251	6.42093	6.45708	6.42517	6.17867	6.06196	6.09825	0.305479	0.00239485	-0.321432	0.00420724	Cluster1
AATF	3.41543	3.31502	3.36874	3.69128	3.6564	3.66252	3.38683	3.3476	3.42319	0.303672	0.00167052	-0.284196	0.00350663	Cluster1
AGPS	6.46671	6.46865	6.55397	6.80742	6.75025	6.83634	6.44636	6.53233	6.51465	0.301559	0.00264499	-0.300223	0.00509447	Cluster1
ATP6V1H	6.67425	6.70423	6.68158	6.99589	6.95376	7.01042	6.74792	6.76445	6.76892	0.300004	0.000939975	-0.226259	0.00535135	Cluster1
NFS1	4.68649	4.66887	4.75161	4.97565	5.06166	4.96937	4.73761	4.67549	4.75529	0.299898	0.00280404	-0.279427	0.00690416	Cluster1
SLC9A3R1	8.67884	8.80345	8.61375	8.99002	8.96478	9.02371	8.81225	8.75862	8.76486	0.294159	0.00823982	-0.214264	0.0079945	Cluster1
CLCC1	4.12096	4.12828	4.19696	4.42244	4.43627	4.46508	4.11588	3.8935	4.02126	0.292532	0.00155875	-0.431053	0.00576981	Cluster1
SEC31A	7.81071	7.93273	7.82648	8.14323	8.16392	8.13669	7.90687	7.87933	7.84317	0.29131	0.00316453	-0.271492	0.00335105	Cluster1
SNX27	4.46896	4.35204	4.36774	4.70157	4.71933	4.63965	4.45276	4.38193	4.39765	0.2906	0.00413345	-0.276071	0.00546207	Cluster1
RASEF	4.4972	4.56948	4.57333	4.90682	4.74605	4.85772	4.01285	4.31646	3.86585	0.290193	0.00688279	-0.771809	0.00765007	Cluster1
CROT	4.28052	4.28532	4.30819	4.57554	4.61292	4.54475	3.94898	4.14088	4.1203	0.286394	0.00124749	-0.507684	0.00331362	Cluster1
EPS8L1	6.90153	6.88878	6.95673	7.24291	7.18482	7.17053	6.94869	6.92444	6.96523	0.283737	0.0021196	-0.253297	0.00509447	Cluster1
DNPEP	6.04564	6.11667	6.04171	6.28873	6.33929	6.40083	6.0847	5.99702	5.99515	0.274941	0.00422914	-0.317325	0.00603845	Cluster1
ATL3	6.16803	6.0663	6.15783	6.34699	6.40241	6.45505	6.19205	6.14983	6.14389	0.270762	0.00565983	-0.239561	0.00934495	Cluster1
ATL3	6.83295	6.796	6.89968	7.01272	6.94443	6.90631	7.00412	6.91819	6.86449	0.270762	0.00565983	-0.239561	0.00934495	Cluster1
EPB41L5	3.66819	3.61978	3.6734	3.95336	3.86339	3.95527	3.55198	3.44137	3.42896	0.270215	0.00328448	-0.449903	0.00258675	Cluster1
NAT10	7.07964	7.04723	7.11749	7.39255	7.31421	7.3478	7.05946	6.90647	7.06349	0.270067	0.00256253	-0.341714	0.00814972	Cluster1
HTRA2	3.87099	3.77598	3.81778	4.06536	4.08634	4.11849	3.86826	3.83244	3.81387	0.268483	0.00278485	-0.251871	0.00465518	Cluster1
HNRNPA0	7.11225	7.06651	7.10736	7.43258	7.34796	7.31011	6.99273	6.93139	6.99612	0.268175	0.00424973	-0.390139	0.00290456	Cluster1
SEC13	6.9353	6.98483	7.02565	7.24641	7.20353	7.28247	6.99095	6.98864	6.91371	0.262214	0.0036491	-0.279702	0.00569808	Cluster1
PDIA3	10.7461	10.8739	10.8646	11.0857	11.0968	11.084	10.8794	10.8852	10.8116	0.260643	0.00537161	-0.230081	0.00645	Cluster1
UBAP2L	6.54118	6.4947	6.55412	6.83522	6.73821	6.77086	6.44266	6.4409	6.44554	0.25143	0.00403655	-0.338397	0.00236683	Cluster1
TCP1	8.95068	8.9505	8.92344	9.19889	9.11979	9.24715	8.81412	8.8875	8.85825	0.247071	0.00550973	-0.33532	0.00489103	Cluster1
UTP14A	5.02807	5.04328	5.02458	5.27204	5.31018	5.22438	4.86788	4.89055	4.90748	0.236887	0.00317293	-0.380229	0.00147166	Cluster1
USP15	5.706	5.69998	5.77847	5.98224	5.93109	5.96695	5.76019	5.65967	5.69176	0.231943	0.0042543	-0.256223	0.00711467	Cluster1
STOM	6.08238	6.09556	6.06423	6.32088	6.27772	6.31973	6.07865	6.00177	5.95129	0.225388	0.00245412	-0.295542	0.00620346	Cluster1
SVIL	5.86143	5.89737	5.90905	6.1294	6.11889	6.06567	5.87134	5.76778	5.75463	0.21537	0.00425016	-0.306739	0.00611695	Cluster1
OGDH	7.31312	7.40185	7.29744	7.5794	7.54055	7.52093	7.3206	7.28294	7.26514	0.20949	0.00942028	-0.257397	0.00465504	Cluster1
UBE2O	4.82352	4.76751	4.84113	5.03455	5.03515	4.98495	4.78551	4.77829	4.74755	0.207492	0.00584327	-0.247761	0.00453747	Cluster1
DNAJA2	7.67859	7.67766	7.74266	7.93505	7.88574	7.88895	7.50478	7.56668	7.59535	0.203608	0.00593301	-0.34764	0.00247912	Cluster1
SEC23IP	5.48101	5.47803	5.50563	5.6701	5.6429	5.74412	5.43955	5.38676	5.44888	0.197487	0.00872704	-0.260646	0.00756433	Cluster1
ILK	6.89536	6.99696	6.92551	7.13804	7.13091	7.13852	6.5468	6.74637	6.56021	0.196546	0.00826734	-0.518028	0.00314863	Cluster1
PTPN23	6.94548	6.90794	6.97748	7.13547	7.11311	7.15908	6.82439	6.92217	6.89558	0.192252	0.00635426	-0.255175	0.00680535	Cluster1
RAB2A	8.67507	8.67916	8.6694	8.88848	8.85913	8.84993	8.65906	8.6604	8.70971	0.191301	0.00371918	-0.189455	0.00994832	Cluster1
ARHGDIA	10.2018	10.1147	10.1294	10.3205	10.3695	10.3265	9.94722	10.0498	9.88651	0.190205	0.00976579	-0.37765	0.00474177	Cluster1
TKT	11.3983	11.4228	11.3672	11.574	11.5988	11.5818	11.4011	11.3365	11.3695	0.188744	0.00493089	-0.215823	0.00662385	Cluster1
ILF3	8.6028	8.62163	8.57289	8.78646	8.75532	8.80792	8.5643	8.46925	8.57588	0.184128	0.00629748	-0.246754	0.00954728	Cluster1
HSPA4	9.31789	9.2908	9.32129	9.52505	9.5055	9.44605	9.22365	9.26857	9.28486	0.182205	0.00851259	-0.233176	0.00809684	Cluster1
DDX1	8.12094	8.12676	8.16218	8.2977	8.32193	8.28344	8.04556	7.99985	8.01984	0.164398	0.00806222	-0.279276	0.0026638	Cluster1
PFKM	6.91804	6.90202	6.94365	6.69491	6.74282	6.70598	7.01668	6.917	7.02474	-0.206665	0.00376052	0.271572	0.0072147	Cluster2
COPS6	6.21454	6.07099	6.15331	5.88978	5.89323	5.88267	6.15132	6.09474	6.16819	-0.257721	0.00570377	0.249527	0.00479528	Cluster2
IKBKG	4.31105	4.20452	4.17946	3.97131	3.9818	3.95837	4.4001	4.42608	4.40737	-0.261182	0.00520576	0.440685	0.000377846	Cluster2
SSBP1	8.26635	8.26964	8.21443	7.98441	7.92438	8.02211	8.24368	8.17645	8.22851	-0.273171	0.00294281	0.239246	0.00953524	Cluster2
EIF3K	7.49015	7.46152	7.49823	7.26692	7.18497	7.17524	7.56957	7.5326	7.59812	-0.274256	0.00251228	0.357721	0.00270827	Cluster2
IPO4	6.64461	6.67623	6.68713	6.42563	6.37219	6.37745	6.6193	6.63678	6.68047	-0.277565	0.00138524	0.253761	0.00504875	Cluster2
RALB	7.10515	7.088	7.14151	6.89594	6.83946	6.75562	7.21242	7.22365	7.32864	-0.281215	0.00460133	0.424564	0.0041098	Cluster2
SPCS2	7.2081	7.1998	7.18733	6.96573	6.84844	6.9248	7.33881	7.28819	7.27144	-0.285421	0.00268264	0.386492	0.00270897	Cluster2
LETM1	8.4022	8.26627	8.31838	8.00703	8.07103	8.04882	8.38207	8.40468	8.45501	-0.286656	0.00430764	0.371629	0.00169058	Cluster2
COPS5	5.82744	5.63291	5.73493	5.43344	5.39285	5.48255	5.85303	5.76606	5.79266	-0.295483	0.0096434	0.367638	0.00270827	Cluster2
ACP1	8.30189	8.33743	8.31879	8.01795	8.00592	8.02562	8.17563	8.23114	8.20415	-0.302875	0.000652764	0.187147	0.00915311	Cluster2
PDCD6	6.81186	6.78226	6.69169	6.44576	6.46369	6.4672	6.82775	6.77972	6.76786	-0.303053	0.00237109	0.332889	0.00157071	Cluster2
EXOC6B	4.93964	4.78909	4.80287	4.58783	4.48277	4.55043	5.05512	5.12983	5.08713	-0.303521	0.00689428	0.550349	0.000668607	Cluster2
NDUFA4	6.44893	6.41463	6.41456	6.19014	6.08323	6.04457	6.4351	6.43119	6.37552	-0.32006	0.00306751	0.307958	0.00766075	Cluster2
EIF2S1	8.55419	8.51837	8.51639	8.16409	8.19669	8.24738	8.40975	8.42674	8.41107	-0.326927	0.00103314	0.213128	0.0084793	Cluster2
HOOK3	4.50435	4.56643	4.48935	4.2255	4.14157	4.20165	4.41938	4.42014	4.50017	-0.330467	0.00148034	0.256986	0.00820062	Cluster2
PPP3R1	4.6453	4.48284	4.59642	4.20468	4.21826	4.30949	4.66052	4.55884	4.58855	-0.33071	0.00533319	0.358494	0.00440954	Cluster2
PSMB4	8.18696	8.19984	8.13021	7.84179	7.827	7.81907	8.10237	8.12847	8.1238	-0.343049	0.00066184	0.288928	0.0018217	Cluster2
PACSIN3	7.66799	7.66302	7.59625	7.28493	7.32189	7.28719	7.67385	7.65683	7.64339	-0.344414	0.00080462	0.360021	0.000979738	Cluster2
ELOC	6.99331	6.89551	7.07001	6.68393	6.62296	6.60872	7.01495	6.91166	6.92148	-0.347745	0.00387719	0.310832	0.00546685	Cluster2
RALA	6.44583	6.40514	6.50714	6.16974	6.08388	6.03759	6.54989	6.5376	6.53612	-0.355634	0.00251782	0.444134	0.00157071	Cluster2
MCC	6.71199	6.61902	6.63125	6.29843	6.25462	6.34108	6.5789	6.66531	6.64492	-0.356044	0.00140934	0.331664	0.00377919	Cluster2
PDXK	6.46641	6.47142	6.51832	6.08332	6.14479	6.14684	6.42159	6.55785	6.55233	-0.360398	0.000691624	0.385609	0.00430104	Cluster2
MRPS34	5.59889	5.62565	5.59888	5.17093	5.27617	5.29475	5.75051	5.60235	5.70025	-0.360523	0.00143501	0.437089	0.00423969	Cluster2
CLIC1	10.0922	10.0417	10.095	9.72838	9.6951	9.70974	10.1388	10.1481	10.1523	-0.36523	0.000461224	0.435323	0.000397875	Cluster2
PSMF1	6.48273	6.47295	6.43471	5.98437	6.12327	6.18666	6.52408	6.44954	6.4942	-0.365362	0.00428732	0.391172	0.00714262	Cluster2
ATP5MD	5.63182	5.48726	5.73185	5.21174	5.25703	5.27116	5.7913	5.60945	5.60704	-0.370335	0.00687652	0.422623	0.00569808	Cluster2
TRADD	4.67814	4.6397	4.64867	4.32751	4.30721	4.20483	4.94563	4.75948	4.82817	-0.375652	0.00124653	0.564578	0.00253887	Cluster2
MAPK3	7.0022	7.00047	7.00471	6.67802	6.58769	6.61428	7.26665	7.05902	7.06477	-0.375798	0.00060081	0.503485	0.00480891	Cluster2
BYSL	4.72751	4.70979	4.71514	4.36143	4.27274	4.35726	4.58612	4.57812	4.61093	-0.387001	0.000621293	0.261246	0.0059388	Cluster2
PSMD12	7.43674	7.42476	7.49497	7.06922	7.03916	7.07794	7.51178	7.42894	7.44756	-0.390047	0.000463861	0.400653	0.0012415	Cluster2
MRPL53	4.97297	4.87975	4.96398	4.59992	4.60282	4.42269	4.8922	4.98288	4.89942	-0.397092	0.00398394	0.383021	0.00846559	Cluster2
MAPK1	6.7464	6.66292	6.7214	6.28311	6.31145	6.33875	6.76965	6.73473	6.69129	-0.399137	0.000556437	0.420789	0.00104789	Cluster2
LRRFIP2	6.51287	6.53994	6.54678	6.17204	6.07187	6.14826	6.52441	6.57151	6.58644	-0.402475	0.000620643	0.430064	0.00147547	Cluster2
TMED10	6.98911	6.89216	6.87027	6.5692	6.47814	6.49402	7.1287	7.20531	7.07766	-0.403391	0.00135011	0.623435	0.000688672	Cluster2
CCT2	9.9855	9.91513	9.95188	9.4956	9.54664	9.57743	9.77078	9.7898	9.81788	-0.410944	0.000553828	0.252929	0.00569808	Cluster2
NIT1	5.93365	6.00066	6.01023	5.48815	5.60766	5.5728	5.91481	5.98327	6.07862	-0.425307	0.000938127	0.436029	0.00449828	Cluster2
BCL2L1	5.66019	5.65027	5.68692	5.26066	5.20497	5.24873	5.48259	5.65269	5.63049	-0.427675	0.000272579	0.350471	0.0073942	Cluster2
CLIC5	9.64015	9.66378	9.69416	9.25051	9.20478	9.25815	9.61842	9.62481	9.57763	-0.428221	0.000309133	0.369141	0.00125085	Cluster2
NUDCD2	6.239	6.31887	6.32856	5.88926	5.81437	5.8957	6.14346	6.17661	6.09833	-0.429032	0.000709151	0.27302	0.00623707	Cluster2
CBR3	6.82329	6.68145	6.69808	6.3578	6.167	6.38593	6.87435	6.93747	6.85649	-0.430696	0.005609	0.585859	0.00292314	Cluster2
ELOB	7.43578	7.40159	7.40056	6.91627	6.96285	7.06186	7.55395	7.49255	7.44819	-0.43232	0.000958046	0.517905	0.00185051	Cluster2
MRPS16	4.99983	5.14534	5.08519	4.61421	4.6701	4.6486	5.12972	5.00537	5.17237	-0.43248	0.000996657	0.458181	0.00282324	Cluster2
MRPL4	5.04975	5.07737	5.06166	4.59369	4.66106	4.58385	5.05777	5.06805	5.12795	-0.450059	0.000297598	0.471721	0.000915197	Cluster2
CAPNS2	7.28632	7.18867	7.19416	6.75146	6.77196	6.79486	7.40055	7.36077	7.34951	-0.450292	0.000460389	0.597518	0.000182558	Cluster2
GMFB	6.44024	6.21795	6.34972	5.86485	5.88492	5.89927	6.33707	6.36271	6.35997	-0.452961	0.00229317	0.470241	0.000321641	Cluster2
SNRPE	5.69022	5.72166	5.88838	5.33984	5.35126	5.23243	5.95821	5.86215	5.96696	-0.458907	0.00297619	0.621262	0.000870373	Cluster2
KRT10	7.12582	7.01765	7.07688	6.56722	6.60141	6.6642	7.01503	6.97134	6.9392	-0.462506	0.000653747	0.364244	0.00270827	Cluster2
CERS3	5.32066	5.41848	5.35074	4.8658	4.83161	4.97681	5.22237	5.17787	5.25069	-0.471887	0.00105126	0.325571	0.00685064	Cluster2
UBL5	4.68661	4.77421	4.80569	4.33788	4.22579	4.28176	4.89181	4.71741	4.72279	-0.473692	0.000834142	0.495523	0.00390734	Cluster2
TSR2	3.76605	3.78969	3.70512	3.26311	3.24794	3.32774	3.70709	3.7068	3.63364	-0.474022	0.000405774	0.402911	0.00176501	Cluster2
MRPL28	5.84168	5.73538	5.80861	5.32927	5.29475	5.33605	5.67483	5.68824	5.78631	-0.475199	0.000381808	0.396436	0.00217814	Cluster2
STOML2	8.07296	8.04406	8.04992	7.59474	7.55112	7.59095	7.90134	8.00705	7.91132	-0.476712	0.000162798	0.360968	0.00286561	Cluster2
PPP2R5C	5.81246	5.88654	5.94002	5.41281	5.38619	5.40594	5.70113	5.6894	5.62827	-0.478024	0.000456785	0.271284	0.00405077	Cluster2
TMCO1	7.14776	6.98823	7.05104	6.55496	6.4691	6.67956	7.28783	7.26707	7.26663	-0.49447	0.00271095	0.705969	0.000932998	Cluster2
MCTS1	7.49531	7.43356	7.43944	6.93756	6.99855	6.9476	7.36879	7.38415	7.44935	-0.494865	0.000236544	0.439525	0.00107186	Cluster2
ABHD10	4.81779	4.81587	4.93692	4.32777	4.50149	4.23484	4.98861	4.98229	4.97878	-0.502162	0.00396068	0.628527	0.00279425	Cluster2
UBE2K	8.16077	8.08467	8.11053	7.58002	7.58553	7.67267	8.21863	8.22386	8.18989	-0.505914	0.000368841	0.598051	0.000344309	Cluster2
STX4	3.92946	3.74618	3.80626	3.30546	3.27943	3.34669	4.04329	3.96477	3.89433	-0.516771	0.000958046	0.656932	0.000584814	Cluster2
DAP3	6.17546	5.99648	6.16566	5.50258	5.62683	5.55075	5.90767	5.95002	5.94943	-0.552476	0.00124749	0.375653	0.00281522	Cluster2
TARS2	2.98569	2.92472	2.98123	2.45908	2.47166	2.29515	2.82709	2.85851	2.77869	-0.555253	0.00084291	0.412801	0.00566119	Cluster2
MRPL43	5.58291	5.59143	5.57872	4.95949	4.9009	5.18447	5.53819	5.60994	5.47174	-0.569396	0.00234691	0.525001	0.00823677	Cluster2
SUGT1	7.87762	7.87463	7.68284	7.11669	7.23233	7.31809	7.96749	8.17698	7.90164	-0.589321	0.00209815	0.792998	0.0027702	Cluster2
DYNLRB1	8.33742	8.21713	8.23179	7.67629	7.65133	7.68721	8.45291	8.35414	8.36977	-0.590505	0.000239604	0.720664	0.00017988	Cluster2
COPS7A	5.72937	5.68588	5.62492	5.06598	5.02489	5.14621	5.60472	5.48324	5.61302	-0.601033	0.000323627	0.487969	0.00255285	Cluster2
SNRPGP15	7.5567	7.57795	7.58325	7.04033	6.96925	6.90029	7.54683	7.56334	7.73726	-0.602675	0.000246294	0.645852	0.00208463	Cluster2
SRPRB	6.82079	6.79289	6.7559	6.13254	6.15243	6.1949	6.78787	6.73666	6.72484	-0.629902	0.000100372	0.589831	0.000271291	Cluster2
MAP4K2	6.30526	6.49967	6.28147	5.8239	5.78271	5.53788	6.65037	6.5513	6.52155	-0.647306	0.00358425	0.859575	0.00183643	Cluster2
NUP205	6.10367	6.05907	6.13253	5.4784	5.47337	5.39863	5.81358	5.89848	6.04802	-0.648292	0.000130402	0.469891	0.00582008	Cluster2
ATG3	6.58776	6.46408	6.48833	5.80022	5.79819	5.99666	6.77311	6.67168	6.72449	-0.648371	0.000948096	0.858074	0.000717655	Cluster2
STUB1	6.84047	6.79738	6.83479	6.21244	6.15147	6.16243	6.87288	6.98527	6.96836	-0.648762	7.94e-05	0.766722	0.000216571	Cluster2
MIPEP	4.83085	4.92207	4.94285	4.14141	4.36064	4.23127	4.8044	4.71944	4.90255	-0.654152	0.000790727	0.564357	0.00468231	Cluster2
CS	8.96481	9.09495	9.00468	8.38362	8.32942	8.382	9.06323	8.933	8.93249	-0.656468	0.00019801	0.611226	0.000766283	Cluster2
MRPL44	5.06514	5.1772	5.14021	4.52405	4.42651	4.4443	5.00536	5.32414	5.06819	-0.662566	0.000212244	0.667611	0.00487402	Cluster2
COPS8	5.78182	5.66963	5.81614	5.17586	5.03417	5.06053	5.97086	5.94623	5.93641	-0.665675	0.000463515	0.860978	0.000183475	Cluster2
SARG	8.69488	8.70673	8.67617	7.99602	8.00804	8.05639	8.5413	8.75267	8.82331	-0.672443	6.33e-05	0.68561	0.00281495	Cluster2
RPE	6.24455	6.18632	6.06225	5.47303	5.50633	5.4945	6.15529	6.13507	6.17154	-0.673087	0.000318982	0.662677	0.000102416	Cluster2
LGALSL	6.7488	6.8795	6.73066	6.10286	6.08663	6.14588	6.62066	6.64664	6.62849	-0.674532	0.000256972	0.520138	0.000294388	Cluster2
MYL6	6.71193	6.70892	6.46232	5.83469	6.04987	5.93943	6.82486	6.92543	6.80839	-0.686394	0.0021196	0.911564	0.00056572	Cluster2
PGRMC2	6.87251	6.8156	6.8629	6.17256	6.18016	6.13471	6.90523	6.88873	6.96021	-0.687859	6.38e-05	0.755579	0.000108424	Cluster2
CFL1	11.8758	11.8023	11.8227	11.1359	11.1667	11.1209	11.7648	11.8128	11.7779	-0.692424	7.21e-05	0.644006	0.000139522	Cluster2
OTULIN	4.82838	5.00815	4.92499	4.36686	4.10223	4.20562	4.89387	5.10816	4.91492	-0.695605	0.00139356	0.747414	0.00355224	Cluster2
AKR1C3	6.11049	6.15314	6.10028	5.6544	5.24029	5.36859	6.19031	6.20987	6.20576	-0.700208	0.00364052	0.780886	0.00504875	Cluster2
MAPRE3	6.36847	6.27945	6.31049	5.7121	5.64362	5.49914	6.17482	6.45438	6.37875	-0.701186	0.000498399	0.717699	0.00422251	Cluster2
SF3B6	4.99733	5.18588	5.49582	4.37535	4.63425	4.56269	5.39831	5.25978	5.21019	-0.702244	0.00987635	0.76533	0.00258675	Cluster2
PAXX	4.73165	4.99713	4.51646	3.91032	4.04004	4.18536	4.55859	4.6782	4.54956	-0.703172	0.00892731	0.550204	0.00611695	Cluster2
NDUFB3	5.85604	5.77189	5.80387	5.03485	5.20877	5.07718	6.23778	5.92973	6.1247	-0.703665	0.000318209	0.990468	0.00137503	Cluster2
NTMT1	5.98711	5.95595	5.88699	5.25899	5.23016	5.22524	5.80272	5.6815	5.72782	-0.705218	9.07e-05	0.499217	0.000937299	Cluster2
N6AMT1	4.33914	4.16952	4.22085	3.51635	3.63426	3.45716	4.16448	4.13312	4.32226	-0.707247	0.000585945	0.670697	0.00224777	Cluster2
OCIAD2	8.69606	8.65184	8.5471	8.04982	7.84607	7.87044	8.57022	8.58798	8.57554	-0.709554	0.000734475	0.655801	0.00137881	Cluster2
SNU13	6.36668	6.4651	6.38317	5.61543	5.68135	5.77284	6.4011	6.33963	6.31535	-0.715107	0.000261368	0.662151	0.000749859	Cluster2
LSM6	6.29077	6.194	6.1711	5.5083	5.39089	5.55952	6.0291	6.05682	6.06396	-0.732388	0.000329872	0.563721	0.00125562	Cluster2
FERMT1	7.33992	7.30635	7.29809	6.48551	6.50536	6.75021	7.41446	7.17991	7.19867	-0.734429	0.000892569	0.68399	0.00606522	Cluster2
CCDC22	4.58035	4.53037	4.47774	3.56473	3.93633	3.88132	4.68702	4.5892	4.72617	-0.735359	0.00269783	0.873336	0.00362291	Cluster2
ARPC5	7.67652	7.59214	7.52759	6.714	6.75649	7.10986	7.84434	7.73161	7.77347	-0.738633	0.00382567	0.923023	0.00358668	Cluster2
MAGOHB	5.94263	5.88346	5.93074	5.24076	5.12058	5.16799	6.01292	5.97994	6.01136	-0.742502	0.00011314	0.824961	0.000140134	Cluster2
TPD52L2	7.85817	7.90536	7.97832	7.14669	7.2271	7.13941	7.93293	7.86539	7.91252	-0.742884	0.000145737	0.732545	0.000188435	Cluster2
CERS2	5.30417	5.43993	5.31063	4.60474	4.60256	4.61528	5.40015	5.39619	5.37899	-0.744051	0.000141407	0.784246	4.88e-05	Cluster2
GLRX3	7.35402	7.37165	7.31263	6.55176	6.65173	6.56226	7.26172	7.2636	7.3	-0.757515	9.08e-05	0.68652	0.000238918	Cluster2
TSNAX	5.32851	5.27953	5.12084	4.59658	4.54714	4.30542	5.07491	5.12354	5.1519	-0.759912	0.00174891	0.633737	0.00447621	Cluster2
CHMP1A	6.19573	6.21461	6.22835	5.49323	5.46909	5.38095	6.2587	6.29755	6.26038	-0.765142	8.48e-05	0.824455	0.000139522	Cluster2
PSMD13	7.63057	7.57509	7.61105	6.85391	6.79978	6.86422	7.52028	7.57396	7.60686	-0.766267	5.22e-05	0.72773	0.00017516	Cluster2
MRPL1	4.98301	5.04658	5.02006	4.25049	4.34329	4.15533	4.9586	5.06543	4.88885	-0.766846	0.000234084	0.721254	0.00150389	Cluster2
RCN2	5.06135	5.00833	5.31643	4.48968	4.09345	4.49768	5.49868	5.61663	5.61453	-0.768433	0.00693276	1.21634	0.00170392	Cluster2
PSMA7	8.66843	8.59885	8.70422	7.85487	7.87721	7.93176	8.53393	8.45194	8.46123	-0.769222	9.6e-05	0.594421	0.000418928	Cluster2
UROD	6.55453	6.57814	6.56026	5.75826	5.79647	5.82834	6.50501	6.37807	6.4425	-0.769951	4.09e-05	0.647502	0.000461395	Cluster2
SNAP23	5.88401	5.96574	5.99958	5.17419	5.1699	5.17004	6.10236	6.06953	6.14135	-0.778403	7.55e-05	0.933036	4.38e-05	Cluster2
UBXN1	6.92875	7.20062	6.9447	6.27191	6.29582	6.16453	6.76865	6.76193	6.81769	-0.780604	0.0010426	0.53867	0.00104175	Cluster2
MAPK13	6.45619	6.34797	6.37221	5.57504	5.61626	5.6427	6.49427	6.35647	6.3971	-0.780789	9.08e-05	0.804611	0.000246858	Cluster2
TNPO2	4.18628	4.17232	4.15351	3.40194	3.39341	3.36251	3.95642	3.75941	3.95001	-0.784754	3.1e-05	0.502657	0.00368327	Cluster2
SNAPIN	4.06587	3.76364	3.97129	3.24412	3.20566	2.97566	4.34691	4.06185	3.99728	-0.791789	0.00222095	0.993532	0.00328171	Cluster2
PCMT1	7.54315	7.53863	7.51806	6.77832	6.62093	6.81624	7.41126	7.41472	7.35921	-0.794786	0.000236538	0.656568	0.00124884	Cluster2
ARL3	5.96771	5.91491	5.97518	5.14131	5.17771	5.14076	5.91565	5.84258	5.92714	-0.799341	3.87e-05	0.741867	0.000137874	Cluster2
BROX	6.09141	6.02954	6.04577	5.35434	5.29437	5.09359	6.023	6.00509	6.06549	-0.808137	0.00050579	0.78376	0.00143572	Cluster2
ZFPL1	5.14455	5.18072	4.97058	4.22727	4.3293	4.27895	4.79754	4.56621	4.66628	-0.820111	0.000329395	0.39817	0.00961149	Cluster2
SWAP70	5.0077	4.94222	4.91611	4.08122	4.21166	4.09787	4.92819	4.88159	4.91639	-0.825094	0.000126286	0.77847	0.000246858	Cluster2
PDSS2	3.0349	2.9959	3.09888	2.08675		2.34648	3.13504	3.28038	3.09912	-0.826607	0.00230299	0.954894	0.00482082	Cluster2
GLRX5	5.05624	5.02624	5.11613	4.1951	4.32079	4.12866	5.01321	5.45013	5.05441	-0.851353	0.000205831	0.957734	0.00487713	Cluster2
TLE5	4.90911	5.03187	4.9472	4.06797	4.08654	4.1762	5.00049	4.9129	4.9469	-0.852492	0.00011527	0.843191	0.00017516	Cluster2
FNTA	5.51705	5.49051	5.51693	4.70347	4.68104	4.57271	5.61721	5.6802	5.70843	-0.855756	7.83e-05	1.01621	0.00012554	Cluster2
CNOT9	2.88562	2.94141	2.99344	1.9551	2.23036	2.02937	2.79031	2.67271	2.92791	-0.868543	0.000504581	0.725367	0.00475117	Cluster2
CDC37	8.39411	8.35576	8.34811	7.45092	7.50119	7.52855	8.23916	8.28308	8.29291	-0.872442	3.55e-05	0.778169	0.000109349	Cluster2
S100A4	6.66379	6.62601	6.36994	5.74979	5.69758	5.57932	6.80914	6.65949	6.62043	-0.877686	0.000893235	1.02079	0.00044575	Cluster2
MED29	2.79576	3.33256	3.41903	2.30825	2.35218	2.22483	2.68459	2.83073	2.69224	-0.887365	0.00814545	0.44077	0.00454915	Cluster2
PSMD8	8.7537	8.7298	8.45507	7.84791	7.60364	7.81169	8.57451	8.72933	8.51719	-0.891777	0.00140767	0.852596	0.00198432	Cluster2
SFN	9.6716	9.64262	9.67028	8.79576	8.72101	8.7601	9.6223	9.59654	9.56148	-0.902541	2.91e-05	0.834478	9.15e-05	Cluster2
ARFIP2	4.84685	4.85467	4.69519	3.98642	3.7027	3.99179	4.54247	4.5197	4.58514	-0.905267	0.000892569	0.655467	0.00460511	Cluster2
C8orf33	4.6468	5.20616	5.20687	4.08185	4.08169	4.16589	4.6403	4.57761	4.48944	-0.910137	0.00612733	0.459309	0.00271582	Cluster2
SNRPC	5.75349	5.61006	5.59887	4.83049	4.78742	4.6115	5.45844	5.53979	5.41638	-0.911007	0.000367962	0.728402	0.00153412	Cluster2
C15orf40	3.83525	3.92142	4.08874	3.18956	3.0196	2.89085	3.88731	3.77849	3.89877	-0.915132	0.00100278	0.82152	0.00195471	Cluster2
RPL10A	9.51985	9.4979	9.48093	8.60049	8.51743	8.63065	9.33761	9.38014	9.29086	-0.916701	4.71e-05	0.753345	0.000267091	Cluster2
SLIRP	7.70228	7.67601	7.66057	6.74769	6.78459	6.73105	7.56713	7.61944	7.55412	-0.925179	2.43e-05	0.825788	8.51e-05	Cluster2
NEDD8	8.29202	8.19772	8.19909	7.2901	7.32913	7.29382	8.14568	8.16159	8.15649	-0.925259	4.05e-05	0.850236	4.38e-05	Cluster2
GPS1	7.03812	6.97878	7.02251	6.12118	6.07834	6.05318	6.98422	7.03937	6.97	-0.928905	2.99e-05	0.913633	7.43e-05	Cluster2
MRPS28	6.29899	6.32791	6.30037	5.34558	5.29793	5.49565	6.2716	6.1844	6.18907	-0.929366	0.000140453	0.835305	0.000601566	Cluster2
UBE2I	6.19456	6.14398	6.33441	5.21041	5.37083	5.27312	5.9598	6.31493	6.15417	-0.93953	0.000231458	0.85818	0.00293492	Cluster2
SPAG7	3.91179	3.90938	3.9181	2.97529	2.80934	3.10801	3.70045	3.72148	3.80229	-0.948877	0.000353137	0.77719	0.0021739	Cluster2
NAA50	5.79026	5.69801	5.60586	4.83462	4.63878	4.7521	5.93971	5.80944	5.87766	-0.956209	0.000253421	1.13377	0.000208839	Cluster2
CHMP7	3.78432	3.94551	3.70257	2.76812	2.97377	2.81458	3.53289	3.45835	3.6899	-0.958648	0.000450859	0.708225	0.00305946	Cluster2
POLR2I		4.22598	3.85233	2.96358	3.07156	3.20138	4.31507	3.98222	4.26262	-0.960314	0.00533897	1.10779	0.00162697	Cluster2
TRMT112	6.05588	6.03164	6.35644	5.16959	5.30419	5.08886	6.12477	6.01979	6.08365	-0.960438	0.00105161	0.888521	0.00056572	Cluster2
TAF10	4.16747	4.29539	4.67436	3.39417	3.41973	3.42157	4.33276	4.36217	4.20253	-0.967247	0.00228377	0.887328	0.00021668	Cluster2
MRPL23	5.808	5.76179	5.78677	4.7332	4.88372	4.78893	5.66605	5.74731	5.61959	-0.983571	6.25e-05	0.875702	0.000331592	Cluster2
DCPS	5.30446	5.20781	5.27878	4.28667	4.2413	4.30224	5.08331	5.06324	4.97418	-0.986949	3.45e-05	0.76351	0.000200667	Cluster2
SRP9	6.628	6.57948	6.62776	5.53176	5.70766	5.61562	6.56053	6.59371	6.59386	-0.993397	8.42e-05	0.964352	0.000176451	Cluster2
MRPL41	5.0439	4.91799	4.94587	4.06645	4.00134	3.8327	4.91283	4.86281	4.95049	-1.00243	0.000231335	0.941883	0.000546038	Cluster2
MCAT	4.63969	4.65396	4.70144	3.69879	3.57674	3.6978	4.4309	4.47537	4.57557	-1.00726	5.33e-05	0.836169	0.000426315	Cluster2
MOB1B	6.04993	6.23031	5.95827	5.12099	5.00429	5.07812	5.85199	5.89621	5.95723	-1.0117	0.000288895	0.834009	0.000219937	Cluster2
GGH	6.73895	6.90193	6.91893	5.92543	5.90403	5.68205	7.1392	7.05982	7.06582	-1.0161	0.000392763	1.25111	0.000256517	Cluster2
SNX3	6.9226	6.8443	6.94819	5.73586	6.07316	5.79758	6.95602	6.89075	6.93172	-1.03616	0.000527368	1.0573	0.00112478	Cluster2
FAM241A	4.20996	4.16444	3.92384	3.075	2.97488	3.13634	4.02651	3.80878	3.95292	-1.03734	0.0004094	0.867327	0.00094273	Cluster2
COPS3	7.56213	7.43157	7.50899	6.46889	6.45208	6.46427	7.32587	7.33315	7.43526	-1.03915	3.55e-05	0.90301	0.00010029	Cluster2
CHMP2B	5.26438	5.29294	5.51402	4.35789	4.33387	4.2454	5.18794	5.02473	5.05559	-1.04472	0.000251499	0.777032	0.000614517	Cluster2
ATXN10	6.3361	6.16827	6.39816	5.07113	5.35232	5.32153	6.40237	6.42565	6.34404	-1.05252	0.000565724	1.14236	0.000537888	Cluster2
SYAP1	5.0496	5.14259	4.98347	4.03	3.776	4.20664	5.11638	5.33216	5.27328	-1.05434	0.00101377	1.23639	0.00166717	Cluster2
CCDC134	4.92397	4.83359	4.81274	3.71154	3.64775	4.0126	4.63252	4.68721	4.69595	-1.06614	0.000629093	0.881264	0.00279206	Cluster2
TFAM	5.17687	5.15178	5.13543	4.33387	4.04532	3.88259	5.16994	5.12898	5.10448	-1.06743	0.000953874	1.04721	0.00253887	Cluster2
VTA1	8.11463	8.12664	8.2277	6.99073	7.20415	7.0627	8.05982	8.22935	8.21152	-1.07046	0.00014048	1.08104	0.000461395	Cluster2
PDCL3	5.00991	4.95176	5.07991	4.04794	3.81192	3.95469	5.22667	5.1042	5.23811	-1.07567	0.000171948	1.25148	0.000246858	Cluster2
HYPK	4.06999	3.86914	3.96377	2.98743	3.12987	2.53554	4.15127	4.25757	4.28926	-1.08335	0.00320565	1.34842	0.00306718	Cluster2
UBE2L3	8.26902	8.2112	8.23311	7.13961	7.14596	7.16391	8.09824	8.17907	8.23144	-1.08795	1.4e-05	1.01975	8.51e-05	Cluster2
HPCAL1	5.85346	5.75658	5.88134	4.71423	4.76208	4.73479	5.74731	5.75986	5.86661	-1.09343	3.36e-05	1.05422	8.01e-05	Cluster2
MRPS24	4.85228	5.03279	4.79978	3.59143	4.17205	3.62299	5.08447	4.95641	5.05204	-1.09946	0.00386036	1.23548	0.00468974	Cluster2
HDDC2	4.75733	4.76698	4.82045	3.69291	3.60853	3.74073	4.90902	4.80318	4.8168	-1.10086	3.68e-05	1.16227	9.24e-05	Cluster2
RPS28	9.71454	9.69475	9.70787	8.59878	8.58337	8.60358	9.49587	9.60613	9.49426	-1.11048	1.01e-05	0.936841	9.83e-05	Cluster2
LANCL2	4.18501	4.26836	4.29319	3.1654	3.07596	3.17092	4.06884	4.03253	3.92889	-1.11143	3.89e-05	0.872658	0.000256517	Cluster2
UBAC1	3.75006	3.52598	3.54673	2.60067	2.73662	2.13493	3.6735	3.65635	3.61989	-1.11685	0.00329944	1.15917	0.00486857	Cluster2
RPL38	8.97622	8.96561	8.83666	7.7809	7.81209	7.83215	8.72327	8.60209	8.61183	-1.11779	4.24e-05	0.837354	0.00017516	Cluster2
POLR2A	8.5062	8.6087	8.58382	7.39135	7.33192	7.59016	8.43141	8.34238	8.37721	-1.12844	0.000182501	0.945858	0.000763657	Cluster2
YWHAQ	9.25608	9.23251	9.23319	8.04746	8.29711	7.98856	9.16748	9.19222	9.18635	-1.12955	0.000256972	1.07098	0.000765174	Cluster2
NT5C	3.54066	3.54548	3.36718	2.14967	2.44435	2.33984	4.35245	4.14806	5.67146	-1.17315	0.000303333	2.4127	0.00961951	Cluster2
NAPG	6.18227	6.14178	6.1617	4.82272	4.98646	5.15446	6.25369	6.21588	6.27564	-1.17404	0.000238396	1.26052	0.00044575	Cluster2
OSTF1	7.11672	7.05926	7.09731	5.92828	5.90469	5.90669	7.19163	7.2372	7.29954	-1.17788	1.15e-05	1.32957	2.52e-05	Cluster2
ATP6V1D	5.92039	5.99897	6.01409	4.76755	4.8527	4.75733	6.0076	6.04883	6.13682	-1.1853	2.92e-05	1.27189	6.47e-05	Cluster2
UQCRB	4.22661	3.77723	4.27299	2.96778	2.62237	2.99805	4.41502	4.62262	4.81463	-1.22954	0.0024235	1.75469	0.000867404	Cluster2
RPLP1	8.87604	8.81871	8.83692	7.61771	7.62374	7.56593	8.94506	9.02969	8.97581	-1.24143	1.26e-05	1.38106	2.18e-05	Cluster2
IER5	8.76686	8.74788	8.72987	7.35957	7.43161	7.71175	8.70627	8.6096	8.70707	-1.24723	0.000272772	1.17334	0.000962594	Cluster2
SPRYD3	5.19453	5.14843	5.18984	3.87518	3.92908		5.3096		5.43086	-1.27547	6.46e-05	1.4681	0.00159744	Cluster2
IDI1	8.42875	8.38794	8.38763	7.13966	7.05377	7.16427	8.46243	8.51524	8.48924	-1.28221	1.87e-05	1.36974	2.92e-05	Cluster2
CIAO2B	5.64309	5.59815	5.68327	4.41405	4.34955	4.30734	5.64609	5.64696	5.62726	-1.28452	2.2e-05	1.28312	2.78e-05	Cluster2
MOB4	6.37745	6.34279	6.42186	5.13849	5.13594	4.98961	6.30276	6.29902	6.2221	-1.29269	3.62e-05	1.18662	0.000104712	Cluster2
GOLPH3	5.382	5.31983	5.34452	4.04451	4.01794	4.07537	5.34111	5.22991	5.25862	-1.30285	1.08e-05	1.23061	4.14e-05	Cluster2
ARMC1	4.16588	4.2343	4.424	3.11884	2.82204	2.97386	4.05015	3.89426	3.78487	-1.30315	0.000290988	0.938179	0.00231055	Cluster2
NUCB1	6.17267	6.16283	6.26016	4.89271	4.88561	4.85856	6.45699	6.35239	6.42468	-1.31959	1.46e-05	1.53239	1.8e-05	Cluster2
DUS4L-BCAP29	3.6175	3.43755	3.63866	2.18028	2.40105	2.1067	3.9226	3.75341	3.51496	-1.33523	0.000226548	1.50098	0.000994995	Cluster2
H2AC21	5.44397	5.41061	5.43652	4.10363	3.94628	4.20836	5.14992	5.29748	5.31082	-1.34428	7.95e-05	1.16665	0.000488908	Cluster2
S100A16	8.24107	8.13319	8.16083	6.68392	7.14897	6.66408	8.17472	7.98481	8.27824	-1.34604	0.000819244	1.3136	0.00313678	Cluster2
EIF1	6.64759	6.63547	6.69337	5.59929	5.14247	5.15899	6.68848	6.96401	6.7682	-1.35856	0.000607438	1.50665	0.00159652	Cluster2
EIF1AY	4.82105	5.09628	5.00796	3.26786	3.8228	3.72638	4.57948	4.78964	4.64119	-1.36942	0.00134771	1.06443	0.0061589	Cluster2
MCM9	7.59704	7.62486	7.63048	6.20134	6.25462	6.18828	7.62104	7.55671	7.64853	-1.40272	8.84e-06	1.39402	2.41e-05	Cluster2
EEF1B2	9.72434	9.64158	9.65218	8.25279	8.24537	8.30177	9.7205	9.75927	9.79735	-1.40605	1.18e-05	1.49239	1.58e-05	Cluster2
MRPL40	4.43619	4.35804	4.55132	2.77316	3.25419	3.03824	4.32575	4.37016	4.13085	-1.42666	0.000496271	1.25372	0.0023457	Cluster2
EMC2	5.8177	5.77336	5.79971	4.3513	4.34674	4.40358	5.80176	5.80014	5.80402	-1.42972	8.77e-06	1.43477	1.2e-05	Cluster2
B2M	6.0112	5.83218	5.99613	4.38995	4.40469	4.74153	6.25653	6.13569	6.18426	-1.43445	0.000293955	1.6801	0.000306433	Cluster2
LANCL1	5.73741	5.71478	5.67704	4.38397	4.08552	4.35333	5.63143	5.59383	5.60953	-1.43547	0.000121709	1.33732	0.00032626	Cluster2
BLOC1S4	3.2795	3.08666	3.02434		1.66977	1.70256	3.38676	3.21397	3.33881	-1.444	0.000368841	1.62702	0.000246858	Cluster2
CLIC3	7.68363	7.70082	7.68548	6.25737	6.2208	6.253	7.58629	7.53208	7.55939	-1.44625	6.16e-06	1.31553	1.58e-05	Cluster2
TOMM20	5.63551	5.80622	5.77387	4.25253	4.23918	4.36526	6.13317	6.04243	5.69218	-1.45288	4.02e-05	1.67027	0.000549	Cluster2
ANP32B	7.56937	7.74823	7.64382	6.25667	6.3248	6.01812	7.19018	7.54367	7.18891	-1.45394	0.000157104	1.10772	0.00308415	Cluster2
CAB39	6.77664	6.70922	6.71341	5.29044	5.3085	5.22936	6.80551	6.85558	6.90558	-1.45699	1.09e-05	1.57946	1.99e-05	Cluster2
REXO2	5.14541	5.21484	5.09578	3.35804	3.98989	3.65029	5.41454	5.39272	5.29747	-1.48594	0.000932287	1.70217	0.00141627	Cluster2
DCUN1D1	5.30009	5.45009	5.40546	3.71225	4.08967	3.89519	5.63619	5.44115	5.46184	-1.48618	0.000201793	1.61402	0.000418928	Cluster2
SNX12	6.34958	6.61437	6.48394	4.85258	4.99485	5.139	6.74011	6.66623	6.71545	-1.48715	0.00017331	1.71178	9.9e-05	Cluster2
IGBP1	5.95832	6.00213	6.01258	4.39197	4.57262	4.54626	6.03959	5.9477	6.04734	-1.48739	2.95e-05	1.50793	7.49e-05	Cluster2
CSTA	7.60428	7.5779	7.61598	6.00611	6.12978	6.17032	7.45931	7.5158	7.38482	-1.49731	2.24e-05	1.35124	9.24e-05	Cluster2
ADI1	6.69132	6.78147	6.70414	5.32315	5.19233	5.16594	6.71658	6.78169	6.819	-1.4985	2.73e-05	1.54529	4.79e-05	Cluster2
TNFRSF6B	5.39462	5.43393	5.54137	3.87024	3.91408	4.08078	5.27884	5.22334	5.26855	-1.5016	5.69e-05	1.30188	0.000117979	Cluster2
PPP2R5E	5.30559	5.36565	5.29487	3.91119	3.86879	3.6265	5.16531	5.18701	5.20307	-1.51987	8.8e-05	1.38296	0.000238412	Cluster2
S100A2	11.5321	11.5258	11.6019	9.98607	10.0781	9.88787	11.5369	11.5469	11.5713	-1.56924	2.75e-05	1.5677	4.35e-05	Cluster2
MEA1	4.06897	4.38201	4.11338	2.46412	2.55573	2.82976	4.20108	3.86264	4.14955	-1.57158	0.000330405	1.45456	0.00122854	Cluster2
GSTO1	9.97418	9.9437	9.98442	8.32399	8.46992	8.36054	10.0457	9.95319	9.99822	-1.58261	1.47e-05	1.61422	3.31e-05	Cluster2
PEA15	4.42535	3.89418	4.44744	2.83943	2.14947	3.0141	4.54015	4.30746	4.55	-1.58799	0.00533299	1.79821	0.0043729	Cluster2
CGGBP1	4.19581	4.52569	3.88319	2.4798	2.66722	2.66968	4.29062	3.59133	3.79663	-1.596	0.000867437	1.28729	0.00576981	Cluster2
MAPRE1	8.33587	8.4561	8.40323	6.80854	6.8208	6.75054	8.23137	8.18342	8.14586	-1.60511	1.2e-05	1.39359	2.33e-05	Cluster2
MRPL50	4.89397	5.01998	5.04492	3.41406	3.43826	3.26462	5.1096	5.11103	5.11122	-1.61397	3.57e-05	1.7383	3.05e-05	Cluster2
PSME3	7.18972	7.21666	7.12853	5.55073	5.58413	5.55316	7.09283	7.02724	7.10087	-1.61563	7.75e-06	1.51097	1.37e-05	Cluster2
COA7	2.84707	2.61315	2.57342	0.723086	1.01548	1.43217	2.55344	2.55779	2.48784	-1.62097	0.00129824	1.47611	0.00335105	Cluster2
RPS29	7.9156	7.8733	7.86313	6.25065	6.14481	6.25023	7.28772	7.63038	7.66333	-1.66878	1.01e-05	1.31191	0.000930939	Cluster2
UQCRH	3.58337	3.34743	3.19444	1.92331	1.64711	1.544	3.66664	3.77089	3.80279	-1.67027	0.000358573	2.04197	0.000154589	Cluster2
HGH1	4.42718	4.32653	4.16353	2.54274	2.82232	2.51046	4.02538	4.31238	4.431	-1.68057	0.000160222	1.63108	0.000893465	Cluster2
CHMP4A	4.25019	4.27649	4.33975	2.35039	2.74485	2.72016	4.02978	4.48128	4.58873	-1.68368	0.000181802	1.76146	0.00199207	Cluster2
RPS17	8.98565	8.87281	8.85034	7.16087	7.17255	7.31818	8.75387	8.65108	8.66252	-1.68573	2.74e-05	1.47196	6.58e-05	Cluster2
MRPL46	5.36961	5.30203	5.21529	3.50349	3.56779	3.75004	5.24575	5.1293	5.15106	-1.68853	5.22e-05	1.56826	0.000115574	Cluster2
ALAS1	6.5426	6.79041	6.35557	4.64406	4.97547	4.96811	6.69013	6.37998	6.48378	-1.70031	0.000385629	1.65541	0.000601566	Cluster2
MAP1LC3B2	5.2544	4.58622	5.14632	3.01623	3.40734	3.4281	4.65897	4.64904	4.75378	-1.71175	0.00151722	1.40337	0.00100499	Cluster2
MYL12A	10.3738	10.3886	10.4227	8.64388	8.66185	8.69971	10.4354	10.3746	10.3729	-1.72655	6.07e-06	1.72582	9.82e-06	Cluster2
PGRMC1	7.99769	7.94233	7.92132	6.18686	6.20862	6.21868	7.88001	7.82078	7.81867	-1.74906	6.07e-06	1.6351	9.82e-06	Cluster2
S100A11	10.9208	10.8999	11.1721	9.21214	9.38524	9.12713	11.2589	11.366	11.4649	-1.7561	0.000109227	2.12178	7.43e-05	Cluster2
COX4I1	7.37212	7.43674	7.33576	5.44821	5.89825	5.52637	7.59477	7.50444	7.55987	-1.75726	0.000207625	1.92875	0.000323997	Cluster2
APBA1	6.12967	6.46404	6.1753	4.45042	4.4367	4.54639	6.61226	6.59556	6.64751	-1.7785	9.08e-05	2.14061	9.61e-06	Cluster2
ENSA	5.67382	5.74066	5.73616	3.82423	3.91822	4.07199	5.81714	5.94582	5.89494	-1.77873	3.1e-05	1.94782	5.85e-05	Cluster2
COPS7B	4.2717	4.07641	4.14329	2.82806	1.94484	2.38087	4.18056	4.16729	4.14462	-1.77921	0.00162809	1.77957	0.00356092	Cluster2
ANXA1	13.4186	13.3374	13.3958	11.5164	11.5379	11.5458	13.5388	13.561	13.5758	-1.85056	6.07e-06	2.0252	4.22e-06	Cluster2
IGF1R	5.44618	5.72474	5.70172	3.8475	3.31698	4.13468	5.39081	5.11316	5.22252	-1.85783	0.00129017	1.47578	0.00603845	Cluster2
TIMM13	4.21363	4.54325	4.31936	2.74143		2.25837	4.5712	4.46133	4.46419	-1.85884	0.00153104	1.999	0.00188518	Cluster2
RILPL1	3.84721	3.83125	3.80834	2.22461	1.41092	2.26599	3.38835	3.67599	3.53445	-1.86176	0.00174917	1.56576	0.00756433	Cluster2
NUDT21	6.6258	6.54916	6.59155	4.60268	4.66716	4.68621	6.35709	6.19718	6.38485	-1.93683	6.16e-06	1.66102	4.92e-05	Cluster2
RPS13	9.75741	9.58574	9.62626	7.66386	7.72838	7.758	9.37415	9.39936	9.43563	-1.93972	1.4e-05	1.6863	1.37e-05	Cluster2
YWHAB	8.78274	8.85521	9.00141	6.82855	6.99513	6.93937	9.13243	9.15211	9.15173	-1.95877	2.84e-05	2.22441	1.24e-05	Cluster2
CHMP1B	6.85507	6.7135	6.92759	4.74987	5.00288	4.80289	6.75809	6.6691	6.85302	-1.98017	4.71e-05	1.90819	9.23e-05	Cluster2
PFDN2	7.0666	7.15528	7.01967	4.94491	5.26294	4.94511	6.88998	6.80926	6.78572	-2.02953	6.38e-05	1.77733	0.000188435	Cluster2
MRPS23	5.97282	5.87633	6.0166	4.19302	3.87685	3.69458	5.95468	5.85947	5.90902	-2.03377	0.000153664	1.98624	0.000344014	Cluster2
TXNDC12	6.99238	6.91512	6.91221	4.95685	4.75154	4.9558	6.99868	6.9317	6.98615	-2.05184	2.02e-05	2.08411	3.3e-05	Cluster2
PEX19	4.45058	4.5049	4.55089	2.30743	2.4473	2.50703	4.74827	4.61419	4.60637	-2.08154	1.47e-05	2.23569	3.05e-05	Cluster2
MRPL49	5.14396	5.10451	5.09336	3.16379	2.97119	2.94581	5.25604	5.25045	5.29528	-2.08701	1.7e-05	2.24032	2.52e-05	Cluster2
POLR1D	4.4384	4.23053	4.23338	2.05315	2.41235	2.08778	4.35318	4.30414	3.95107	-2.11635	9.19e-05	2.01837	0.000546038	Cluster2
RTRAF	5.66912	5.56495	5.65854	3.54413	3.30714	3.52661	5.77638	5.83245	5.85925	-2.17158	2.35e-05	2.3634	3.05e-05	Cluster2
RANBP1	7.20034	7.20345	7.19855	5.00699	4.95098	4.96904	7.15788	7.1672	7.1714	-2.22511	4.63e-06	2.18982	4.22e-06	Cluster2
ATP6V1G1	6.45495	6.42096	6.48143	4.29373	4.14583	4.13382	6.57156	6.563	6.53046	-2.26132	8.84e-06	2.36388	1.2e-05	Cluster2
PGAM4	9.7457	9.6734	9.67055	7.37982	7.41405	7.44815	9.56718	9.64404	9.63317	-2.28254	4.96e-06	2.20079	7.21e-06	Cluster2
COMMD9	10.1987	10.1195	10.1549	7.92157	7.79277	7.83313	10.1765	10.2674	10.1906	-2.30856	6.16e-06	2.36233	9.82e-06	Cluster2
GOSR1	5.10135	5.09803	5.09445	2.94681	2.87507	2.51971	5.07129	5.0134	5.03694	-2.31741	6.57e-05	2.26001	0.000150419	Cluster2
MNAT1	3.50927	3.31388	3.44324	1.26752	0.947854	0.983459	2.86208	1.98501	2.6022	-2.35585	4.14e-05	1.41682	0.00921464	Cluster2
PDCD5	5.9462	5.87474	5.91224	3.48576	3.40183	3.66568	6.15465	6.05585	6.10703	-2.39331	1.61e-05	2.58809	2.52e-05	Cluster2
STX7	6.65364	6.57006	6.60911	4.12645	4.32339	4.19331	6.80429	6.76411	6.72861	-2.39655	9.92e-06	2.55129	1.37e-05	Cluster2
NDUFAF4	2.60321	2.52599	3.32702	0.45625	0.284977	0.487405	3.39009	3.24472	2.81488	-2.40919	0.000539611	2.74036	0.000227306	Cluster2
CHMP5	5.22977	5.4856	5.11922	2.91174	2.45611	3.1848	5.57582	5.57097	5.33474	-2.42731	0.000377282	2.64296	0.000564046	Cluster2
CCDC43	3.96047	3.96796	3.66663	0.845459	1.4812	1.94198	4.17569	4.19013	4.15963	-2.44214	0.00123093	2.75227	0.00163926	Cluster2
S100A14	8.76933	8.69183	8.73347	6.19551	6.31279	6.3429	8.75064	8.65839	8.67713	-2.44781	6.16e-06	2.41165	1.17e-05	Cluster2
MRPS33	4.19097	3.89509	3.98519	1.30215	1.44904	1.96637	4.62537	4.53497	4.34814	-2.45123	0.00027408	2.9303	0.000321641	Cluster2
TMSB10	9.93512	10.1445	9.9333	7.42287	7.42603	7.45297	9.83532	9.75087	9.79338	-2.57035	1.01e-05	2.35923	4.22e-06	Cluster2
CTNNBIP1	3.49755	3.27133	3.22098	1.55305	0.258896	0.312394	3.5062	3.40075	3.50568	-2.62184	0.00247949	2.76277	0.00433524	Cluster2
CYCS	8.24991	8.18664	8.24338	5.42904	5.51135	5.41858	8.08907	8.07844	8.10192	-2.77366	4.63e-06	2.63682	4.22e-06	Cluster2
RPLP2	10.2879	10.231	10.2874	7.52642	7.4823	7.47634	10.3026	10.2925	10.3107	-2.77376	4.63e-06	2.80692	4.15e-06	Cluster2
MED30	3.37804	2.87295			-0.227036	0.523582		3.2182	3.18027	-2.97723	0.00649922	3.05096	0.00760939	Cluster2
VBP1	6.34582	6.42877	6.38138	3.15573	3.30691	3.71066	6.37324	6.3665	6.39219	-2.99422	6.03e-05	2.98621	0.000116777	Cluster2
KIF14	3.20784	2.97003	2.68358		0.254809	-0.383572	3.91918	4.45727		-3.0182	0.000956728	4.25261	0.00488018	Cluster2
COX17	5.95302	5.06801	5.11294	-3.00575		-2.98922	5.10493	5.19528	5.07891	-8.37547	9e-05	8.12386	4.15e-06	Cluster2
