# Supplementary material for: Spatially resolved proteomic map shows that extracellular matrix regulates epidermal growth
Source: Nat Commun. 2022 Jul 11;13:4012. doi: 10.1038/s41467-022-31659-9 (PMC9273758; doi:10.1038/s41467-022-31659-9)
Supplement: Supplementary file 10 — Supplementary Data 7 [file 41467_2022_31659_MOESM10_ESM.xlsx]

## Sheet: Supplementary Data 7
Supplementary Data 7. Details of primer sequences used for PCR in this study.
Gene symbol	Forward Primer	Reverse Primer
KRT14	TGAGCCGCATTCTGAACGAG	GATGACTGCGATCCAGAGGA
ITGB4	GCAGCTTCCAAATCACAGAGG	CCAGATCATCGGACATGGAGTT
ITGA6	GGCGGTGTTATGTCCTGAGTC	AATCGCCCATCACAAAAGCTC
ITGB1	CCTACTTCTGCACGATGTGATG	CCTTTGCTACGGTTGGTTACATT
DSC3	GACCCTCGTGATCTTCAGTCG	TCACTTGACCGGATGAGGTCT
ECAD	ATTTTTCCCTCGACACCCGAT	TCCCAGGCGTAGACCAAGA
COL17A1	TCCACCCGATGGACAGAATTG	GTAGGTGCCTGACACCGAC
Ki67	ACGCCTGGTTACTATCAAAAGG	CAGACCCATTTACTTGTGTTGGA
DSC2	CCAATTCCTTGTTCGATGCTAGA	GGCCGTGTCAGATTGAACC
PCNA	ACACTAAGGGCCGAAGATAACG	ACAGCATCTCCAATATGGCTGA
CDC42	CCATCGGAATATGTACCGACTG	CTCAGCGGTCGTAATCTGTCA
RAC1	ATGTCCGTGCAAAGTGGTATC	CTCGGATCGCTTCGTCAAACA
C-MYC	GTCAAGAGGCGAACACACAAC	TTGGACGGACAGGATGTATGC
CLDN1	CCTCCTGGGAGTGATAGCAAT	GGCAACTAAAATAGCCAGACCT
TGFBI	CTTCGCCCCTAGCAACGAG	TGAGGGTCATGCCGTGTTTC
PLEC	TGTACCGGCAGACCAACCT	GCATGGCGTCATACAGCGA
COL17A1	TCCACCCGATGGACAGAATTG	GTAGGTGCCTGACACCGAC
ITGA3	CTACCACAACGAGATGTGCAA	CCGAAGTACACAGTGTTCTGG
ITGA2	CCTACAATGTTGGTCTCCCAGA	AGTAACCAGTTGCCTTTTGGATT
ITGB3	AGTAACCTGCGGATTGGCTTC	GTCACCTGGTCAGTTAGCGT
