# Supplementary material for: Spatially resolved proteomic map shows that extracellular matrix regulates epidermal growth
Source: Nat Commun. 2022 Jul 11;13:4012. doi: 10.1038/s41467-022-31659-9 (PMC9273758; doi:10.1038/s41467-022-31659-9)
Supplement: Supplementary file 11 — Supplementary Data 8 [file 41467_2022_31659_MOESM11_ESM.xlsx]

## Sheet: Supplementary Data 8
Supplementary Data 8. Companies providing equipment, reagents and/or supplies.
REAGENT or RESOURCE	SOURCE	IDENTIFIER	Dilution
Antibodies (Immunohistochemistry / Immunofluorescence)
Alexa Fluor® 488 Goat anti-mouse IgG (H+L)	Invitrogen	A32723	1:500
Alexa Fluor® 488 Goat anti-mouse IgG2a	Invitrogen	A21131	1:500
Alexa Fluor® 488 Goat anti-rabbit IgG (H+L)	Invitrogen	A11008	1:500
Alexa Fluor® 568 Goat anti-mouse IgG1	Invitrogen	A21124	1:500
Alexa Fluor® 647 Goat anti-mouse IgG1	Invitrogen	A21240	1:500
Alexa Fluor® 568 Goat anti-mouse IgG2a	Invitrogen	A21134	1:500
Alexa Fluor® 568 Goat anti-rabbit IgG (H+L)	Invitrogen	A11011	1:500
Alexa Fluor® 647 Goat anti-mouse IgG2b	Invitrogen	A21242	1:500
Alexa Fluor® 488 Goat anti-mouse IgG3	Invitrogen	A21151	1:500
Claudin 1 (CLDN1)	Abcam	ab211737, clone EPRR18871	1:1000
Collagen IV (COL4A1)	Proteintech	55131-1-AP	1:1000
Collagen VII (COL7A1)	Santa cruz biotechnology	sc-33710, clone 4D2	1:50
Collagen XVII (COL17A1)	Abcam	ab184996, clone EPR18614	1:100
Cytokeratin 1 (KRT1)	Abcam	ab93652	1:200
Cytokeratin 10 (KRT10)	Abcam	ab9026, clone DE-K10	1:100
Cytokeratin 14 (KRT14)	Abcam	ab181595, clone EPR17350	1:1000
Cytokeratin 14 (KRT14)	Abcam	ab7800, clone LL002	1:400
DSG1	Proteintech	24587-1-AP	1:50
DSG1	Invitrogen	MA1-91590, clone 3G131	1:50
DSG2	Invitrogen	14-9159-82, clone CSTEM28	1:50
E-cadherin (ECAD)	Proteintech	20874-1-AP	1:200
EGFR	Cell Signaling Technology	4267S, clone D38B1	1:50
Fibronectin (FN1)	Abcam	ab2413	1:100
ITGA6	Abcam	ab20142, clone MP 4F10	1:500
ITGB1	Abcam	ab78502, clone P4G11	1:100
Ki67	Abcam	ab15580	1:200
Laminin	Abam	ab11575	1:50
MMP1	Proteintech	10371-2-AP	1:100
MMP3	Proteintech	66338-1-Ig, clone 1F5A9	1:1000
MMP7	Proteintech	10374-2-AP	1:200
Nidogen 1(NID1)	Proteintech	13766-1-AP	1:200
PCNA	Cell Signaling Technology	2586S, clone PC10	1:2400
Plectin (PLEC)	Santa cruz biotechnology	sc-33649, clone 10F6	1:50
TGFBI	Abcam	ab170874, clone EPR12078(B)	1:100
TGFBI	Proteintech	10188-1-AP	1:200
Treponema pallidum	Novus Biologicals	NB110-17242	1:100
p63	Abcam	ab735, clone 4A4	1:200
β-Catenin	Cell Signaling Technology	8480S, clone D10A	1:100
Antibodies (Western blot )
Histone	GeneTex	GTX122148	1:3000
Cytokeratin 14 (KRT14)	Abcam	ab181595, clone EPR17350	1:20000
LEF1	Cell Signaling Technology	2230S, clone C12A5	1:1000
GSK3β	Bioworld	BS6886	1:1000
Phospho-GSK-3β (p-GSK3β)	Cell Signaling Technology	5558S, clone D85E12	1:1000
β-catenin	Cell Signaling Technology	8480S, clone D10A8	1:1000
p-β-catenin(S33/37/T41)	Cell Signaling Technology	9561S	1:1000
GAPDH	Proteintech	HRP-60004, clone 1E6D9	1:10000
GAPAH	Cell Signaling Technology	8884S, clone D16H11	1:1000
TGFBI	Cell Signaling Technology	5601S, clone D31B8	1:1000
Laminin	Abcam	ab78286, clone P3H9-2	1:500
PCNA	Cell Signaling Technology	2586S, clone PC10	1:1000
Chemicals, peptides, and recombinant proteins
0.25%Trypsin/EDTA-solution	Gibco	25200072
Advanced DMED/F-12 medium	Invitrogen	12634
B-27	Gibco	17504
Complete protease inhibitors (PI)	Roche	4693116001
Dispase II	Gibco	17150041
EDGS	Gibco	S0125
EpLife medium	Gibco	MEPI500CA
mTeSRTM1 medium	Stemcell	85850
Keratinocyte serum-free medium (KSFM)	Invitrogen	10744019
BMP4	R＆D	314-BP-050
RA	Sigma	R7882
TGFβ1	R＆D	240-B-002/CF
TGFBI	R＆D	3409-BG-050
XAV939	Selleck	S1180
Fetal bovine serum	Gibco	10099141
Fluoro-Gel	Electron Microscopy Science	17985-10
Glutamax	Gibco	35050
Hematoxylin	Vector	H3404
Matrigel	Corning	354230
Penicillin/streptomycin	Gibco	15140163
Phospholipase A2 (PLA2)	Sigma	P6534
Lys C	Promega	V181A
rhEGF	R＆D	236-EG
rhWnt3a	R＆D	5036-WN
Sodium Deoxycholate (SDC)	Sigma	V900388
Tributyl phosphine (TBP)	Sigma	T7567
NEAA	Gibco	11140
HEPES	Gibco	15630
N-Ace	Sigma	A9165
A83-01	Sigma	SML0788
Forsklin	Selleck	S2449
AlbuMAX™ II Lipid-Rich BSA	Gibco	11021
DTT	Amresco	28
IAA	Sigma	l1149
Critical Commercial Assays
ABC-HRP Kit	Vectastain	PK-6200
VECTOR® NovaRED™ Peroxidase (HRP) Substrate Kit	Vector	SK-4800
Avidin/Biotin Blocking Kit	Vector	SP-2001
Millipore Immobilon™ Western Chemiluminescent HRP Substrate	Millipore	WBKLS0100
Pierce™ ECL Western Blotting Substrate	Thermo	32106
ReverTra Ace® qPCR RT Master Mix	Toyobo	FSQ-301
SYBR Green real-time PCR master mix	Toyobo	QPK-201
RNeasy Mini Kit	Qiangen	74106
Cell-Light EdU Apollo In Vitro Kit	Ribobio	C10310-3
Biological samples	SOURCE
Secondary syphilis skin	Peking Union Medical College Hospital
Human foreskin tissues	Peking Union Medical College Hospital
Fetal skin tissue	Peking Union Medical College Hospital
Experimental Models: Organisms/Strains
C57BL Mouse	Charles River
Experimental models: Cell lines
hiPSC	Nuwacell Biotechnologies Co., Ltd	RC01001-B, Female
HEK 293T	Cell Resource Center, Peking Union Medical College	CRL-11268
HaCat	Cell Resource Center, Peking Union Medical College	1101HUM-PUMC000373
Software and algorithms
Cytoscape	version 3.8.2
DAVID	https://david.ncifcrf.gov/home.jsp
GraphPad	version 9.0.0
ImageJ	version 5.1.3
InForm	PerkinElmer
iProX	https://www.iprox.org/
KEGG	https://www.kegg.jp/kegg/pathway.html
Matrisome database	http://matrisomeproject.mit.edu/
R package	version 4.0.3
R package ape	version 5.4.1
R package Limma	version 3.46.0
STRING database	https://string-db.org/
UniProt	https://www.uniprot.org/
Volocity Demo	PerkinElmer
INSTRUMENT	MANUFACTOR
Confocal microscope	Carl Zeiss Microscopy, Jena, Germany
H7650 TEM	Hitach, Japan
Polyvinylidene Fluoride Membranes	Millipore, America
Q Exactive HF-X Orbitrap mass spectrometer	Thermo Scientific™, America
Ultrasonic Cell Disruptor (Scientz-IID)	Ningbo Scientz Biotechnology, China
Vectra	PerkinElmer, America
Electric Dermatome	Shanxi Xingmao, China
ChemiDoc™ XRS+ with image Lab™ Software	Bio-Rad, America
Freezer Mill	Spex SamplePrep, America
MMI CellCut Laser Microdissection	MMI, Germany
