# Supplementary material for: Spatially resolved proteomic map shows that extracellular matrix regulates epidermal growth
Source: Nat Commun. 2022 Jul 11;13:4012. doi: 10.1038/s41467-022-31659-9 (PMC9273758; doi:10.1038/s41467-022-31659-9)
Supplement: Supplementary file 21 — Source Data [file 41467_2022_31659_MOESM21_ESM.xlsx]

## Sheet: Fig.1
Fig. 1f					Fig. 1g
Cellular component	Summed protein intensity (%)				Protein category	Summed protein intensity (%)
	Epidermis	BM	nonBM-Dermis			SC	GS	BL	BM	SD	DD
Focal adhesion	11.83	17.75	10.64		Keratins	27.31	18.34	18.71	4.97	4.15	3.33
Extracellular matrix	24.13	31.69	45.58		Collagens	0.31	1.38	2.11	2.64	7.35	5.77
Neuronal cell body	3.41	1.17	2.72		Glycoproteins	1.14	1.58	1.84	2.97	5.52	5.22
Melanosome	2.87	0.89	2.59		Proteoglycans	0.146168	0.433264	0.387268	0.253259	4.58049	3.62712
Cell-cell junction	2.35	4.61	3.24		ECM Regulators	1.63328	0.91378	0.698857	1.28902	1.17576	1.01366
Intermediate filament	20.96	13.36	7.72		ECM-affiliated Proteins	2.15046	1.77397	1.28027	0.633855	1.87255	1.26988
Basement membrane	1.88	3.42	9.01		Secreted Factors	1.22711	0.585088	0.466166	0.511135	0.771839	0.547754
Collagen trimer	1.69	8.82	11.17
Keratin filament	27.57	15.93	4.54
Lipid particle	0.99	0.8	1.44
Integrin complex	0.19	0.71	0.22
Desmosome	1.34	0.34	0.17
Myofibril	0.29	0.09	0.27
Hemidesmosome	0.44	0.32	0.1
Elastic fiber	0.06	0.1	0.55
Contractile fiber	0	0	0.04

## Sheet: Fig.2a
Fig.2a
Gene symbol	High expressed layer	Normalized Protein Intensity (z-score), SC (n=4)				Normalized Protein Intensity (z-score), GS (n=4)				Normalized Protein Intensity (z-score), BL (n=3)			Normalized Protein Intensity (z-score), BM (n=5)					Normalized Protein Intensity (z-score), SD (n=4)				Normalized Protein Intensity (z-score), DD (n=4)
KRT1	SC	1.7195	1.41069	1.23869	1.33257	0.764189	0.697671	0.875183	0.678622	0.336909	0.362342	0.442975	-0.63794	0.470728	-0.118503	0.0542216	-0.630424	-1.05279	-0.818703	-1.11149	-1.57155	-0.52123	-1.20988	-1.53724	-1.17455
KRT10	SC	1.69993	1.29361	0.979906	1.19238	0.539261	0.379096	0.856857	0.245287	-0.0150603	1.04795	0.64655	-0.458755	0.967701	-0.105971	0.649468	-0.669256	-1.28035	-0.980329	-1.33716	-1.31881	-0.542726	-1.08771	-1.46573	-1.23613
RBBP8NL	SC	1.01392	1.25926	1.00665	1.35728	0.645006	1.03014	1.08671	1.07636	0.884388	0.778594	0.900623	-0.966294	-0.966294	-0.966294	-0.966294	-0.966294	-0.966294	0.556588	-0.966294	-0.966294	-0.966294	-0.966294	-0.966294	-0.966294
KPRP	SC	1.94697	1.97211	1.75901	1.78657	0.513563	-0.042692	0.0793921	-0.712893	0.792622	-0.238171	-0.89094	-0.361943	-1.08343	0.549977	0.0189555	-0.303444	-1.12648	0.0295724	-0.672035	-0.908937	-0.55758	-1.02145	-0.81484	-0.713919
LORICRIN	SC	1.70574	1.32234	1.75055	1.4654	0.423478	-0.286493	0.316849	-0.411467	0.277214	0.0873079	0.0569051	-0.0108857	0.420294	-0.383272	-0.00160352	0.0918616	-2.35342	-0.274046	-0.791096	-0.473615	-0.392928	-0.0422882	-2.35342	-0.143402
FLG2	SC	1.22982	1.5643	1.54355	1.67145	0.0981154	-0.307297	-0.370185	-1.10559	0.150715	0.883805	-0.301684	0.274366	0.929933	0.349918	1.21819	0.0421771	-1.34352	-0.478877	-1.02516	-1.51114	-0.282209	-0.94317	-1.18408	-1.10342
DSG1	SC	1.66438	1.37657	1.27112	1.30908	0.881934	0.943111	0.963003	0.731765	0.599806	0.620489	0.45396	-1.16486	-0.331203	-0.525492	-0.178629	-0.504976	-0.697169	-0.619757	-1.3163	-1.27673	-0.650385	-1.19811	-1.3145	-1.03711
KRT71	SC	0.890165	2.64801	-0.0566753	0.195051	0.309034	-0.108738	-0.0878969	-0.277559	1.8302	-0.139174	-0.183191	-0.771918	-0.00805634	-0.418793	-0.182948	-0.844597	1.25402	1.46976	-0.706132	-1.43246	-0.206931	-0.762931	-0.862326	-1.5459
CASP14	SC	1.53954	1.45113	1.82362	1.92731	-0.271002	-0.389729	0.845561	0.00114488	-0.123766	0.144018	-0.0693283	-0.833325	1.61997	-0.6608	0.00689198	-0.228358	-1.07414	-0.319838	-1.12191	-0.421281	-0.632175	-0.915564	-1.39868	-0.899279
FLG	SC	0.756998	2.07445	1.37678	2.18313	0.664438	-0.363155	-0.139498	0.0831494	0.89191	0.798891	-0.130123	0.0974474	0.546554	-0.255552	-0.168485	-0.991775	-0.97287	-0.223544	-1.01889	-1.37333	-0.486112	-0.938436	-1.00633	-1.40564
KIR2DS3	SC	0.837649	0.783519	0.565645	0.715017	0.272073	0.369371	0.435727	0.426573	0.145625	0.15693	0.257049	-1.20148	0.327646	-0.288334	-0.0901454	-4.1099	0.848635	-0.228372	0.193665	-0.320487	0.0610369	0.323673	0.253834	-0.734951
DMKN	SC	1.81011	1.63667	2.23609	1.67673	0.11218	0.102977	0.646459	0.0806867	0.545682	-0.23564	-0.959382	-1.27519	-1.15659	-1.15351	-0.306206	-0.761901	-0.877493	-0.00384635	-0.0763577	-0.222961	0.063689	-0.611643	-0.119302	-1.15125
DSC1	SC	1.8198	1.66169	1.72767	1.66128	0.647757	0.547015	0.88408	0.15663	0.340055	0.486655	-0.190078	-0.867049	-0.482954	-0.275209	-0.0508606	-0.251438	-0.955218	-0.765184	-1.215	-0.991385	-0.466095	-1.01679	-1.05901	-1.34636
CSTA	SC	1.48454	1.15117	2.34861	1.39919	0.240594	-0.508534	0.467766	-0.539335	-0.154993	0.108798	-0.434488	-0.739481	2.21853	-0.539198	-0.10077	-0.229194	-0.825546	-0.56712	-0.792514	-0.609154	-0.416447	-1.08633	-1.00382	-0.872263
SERPINB12	SC	1.85601	1.58722	1.67648	1.52046	0.270073	-0.419923	0.553908	-0.0763988	0.0565339	-0.100449	-0.685706	-1.36311	0.441884	-0.461225	0.46206	1.41799	-1.12271	-0.289003	-1.08082	-0.667649	-0.777653	-0.691459	-1.29662	-0.809897
BLMH	SC	1.99574	1.2459	1.45542	1.44814	0.529722	-0.259799	0.281852	0.0401485	-0.0565683	0.145963	-0.402439	-1.01699	0.923877	-2.82352	0.537227	-0.452838	-0.62432	-0.0209938	-0.185668	-0.385612	-0.397017	-0.443109	-1.06283	-0.472285
KRTDAP	SC	1.72219	1.51971	1.86002	1.27759	0.467086	0.321841	1.27143	0.171993	0.309161	0.0885985	-0.579238	-1.51762	-0.221509	-0.582343	0.0551148	0.0304811	-0.424705	0.0189223	-0.414777	-1.82921	-0.3536	-0.876625	-0.79689	-1.51762
CALML5	SC	1.29129	1.50427	1.87052	1.40314	0.376834	0.244304	0.683688	0.419938	0.142264	-0.0058645	-0.413985	-0.642362	1.00459	0.457684	-0.113213	0.239124	-1.08166	-0.338055	-0.903705	-1.60359	-0.769121	-0.894053	-0.854634	-2.01741
ASPRV1	SC	0.948968	0.855822	1.10656	0.579796	0.0728512	0.00360914	0.295404	-0.121821	0.296729	-0.00290767	-0.329781	-0.369605	0.930029	1.31872	0.337748	0.873219	-1.22619	0.140812	-0.447789	-0.336442	-3.66955	-0.22512	-0.522279	-0.508782
AZGP1	SC	1.77101	1.66201	1.91976	1.6967	-0.32035	-1.11013	0.0667481	-0.163796	0.730074	-0.551936	-0.252235	-1.29273	1.66872	-0.897538	-0.496947	-0.0547801	-0.391581	-0.294157	-0.821974	-0.430174	-0.385487	-0.76638	-0.423071	-0.86176
SPRR1B	SC	0.168108	1.20371	2.20628	1.08533	-0.892635	0.517146	1.38901	0.294762	0.478004	-0.223661	-0.47659	-0.790076	-0.397861	0.0909052	0.306396	-0.225898	-3.17789	-0.0229759	-0.0650655	-0.341193	0.0659203	-0.70455	-0.0029568	-0.484221
XP32	SC	1.97554	1.60072	1.26378	1.80737	0.222194	0.0114554	-0.834683	-1.23575	0.30097	0.722648	-0.409792	-1.3932	0.158873	0.644986	0.723254	-0.796801	-0.429915	-0.132705	-0.278943	-1.06244	0.0755948	-0.847022	-0.423072	-1.66307
CASP1	SC	1.24579	0.998427	-0.533541	0.724784	1.17604	-0.532015	0.287913	-0.0757315	0.667415	-0.429512	0.174405	-1.12653	-3.32515	-1.12653	-0.51562	0.856201	-0.545388	0.70913	0.680702	0.0200045	-0.471686	0.805551	0.637073	-0.301733
CDSN	SC	1.82179	1.73395	1.81365	1.59609	0.405142	-0.170622	-0.417914	-0.936282	0.314806	0.914589	-0.615287	-0.551536	0.0358384	0.332833	0.488559	0.196112	-0.527451	-0.352403	-0.795089	-1.51217	-0.698586	-0.657793	-0.750982	-1.66724
SERPINB3	SC	0.836828	1.04387	1.98949	0.817588	0.169542	0.329425	0.961589	0.166708	0.522091	-0.0447993	-0.0295313	-2.05583	1.5383	0.327683	-0.140178	-0.953977	-1.81789	-0.0307849	-0.471289	-1.1709	-0.0583396	0.0218297	-0.350538	-1.60089
TASOR2	SC	-1.32872	1.19916	1.0584	1.14092	0.382846	0.911525	0.873416	0.905985	0.80664	0.623851	0.560116	0.430276	-1.32872	0.78989	-1.32872	-1.32872	-1.32872	0.24129	0.0324183	-1.32872	0.394013	0.27902	-1.32872	-1.32872
A2ML1	SC	1.53878	1.43755	2.17206	1.2285	0.0977936	0.409614	1.45354	-0.0613486	0.197408	-0.0399893	-0.66221	-1.27955	0.888851	-0.705338	0.0438671	-1.71906	-0.38645	-0.489339	-0.358536	-0.493184	-0.708867	-0.533896	-1.20847	-0.821707
ANKRD20A4P	SC	-1.09819	1.38839	1.06892	1.30333	0.96575	1.18629	0.520056	0.585714	1.03942	1.04821	0.587865	-1.09819	0.32879	-1.09819	0.211638	-1.09819	-1.09819	0.734627	-1.09819	0.0128763	-1.09819	-1.09819	-1.09819	-1.09819
SBSN	SC	-0.894988	1.85689	2.52036	1.81408	-0.410396	0.37915	1.24375	0.124331	0.605327	0.369941	-0.572457	-1.42533	-0.360625	-0.717119	-0.208284	-0.188407	-0.315573	0.184126	-0.606253	-1.29673	-0.752454	-0.385503	-0.103922	-0.859912
ARG1	SC	1.84448	1.64851	1.91573	1.53129	0.409094	-0.23236	-0.03344	-0.806618	-0.0437709	0.637118	-0.176725	-0.648138	1.29279	-0.27802	0.449309	-1.32369	-1.13129	-0.36327	-1.03647	-0.942871	-0.372597	-0.532165	-0.926455	-0.88043
EPPK1	SC	1.35669	1.21087	1.0893	1.20598	0.568562	0.510307	0.769975	0.566487	0.485476	0.259053	0.434111	1.38107	-0.450204	-2.62517	-0.316893	-1.1648	-0.71204	-0.310786	-1.3495	-0.803352	-0.894781	-0.0924015	-0.783251	-0.334691
POF1B	SC	1.90031	1.56538	1.52644	1.41412	0.465824	0.325655	0.696377	0.269021	0.251968	0.20143	0.0927899	-0.856271	0.712911	-0.994843	-1.21333	0.086892	0.215353	-0.307034	-1.81836	-0.645014	-0.592247	-1.07522	-0.929734	-1.29242
TGM3	SC	1.77643	1.5044	1.49389	1.27829	1.21772	0.497582	0.143003	-0.673619	0.193644	0.233113	-0.67701	-1.41384	0.480449	-0.651604	0.172748	-0.855141	-1.10637	-0.350194	-0.625841	-1.25014	0.870751	0.0128518	-0.462319	-1.80879
SPRR2B	SC	0.431554	0.911192	1.40979	0.512336	0.0286658	0.545764	0.499563	-0.201791	0.449459	0.420297	-1.06139	0.041154	0.029878	0.528221	0.654586	0.378221	-4.01483	-0.0206423	-0.0582792	-0.284059	-0.18014	-0.208487	-0.10719	-0.703876
KRT78	SC	1.59982	1.06344	1.10682	1.20171	0.203681	0.0434931	1.66585	-1.24274	-0.113491	0.667869	0.630459	-0.783087	0.853933	-0.0669556	0.702066	-0.606486	-1.18032	0.0614691	-1.24662	-1.46806	-0.411947	-0.558313	-0.232645	-1.88995
TCHH	SC	0.120264	0.120264	2.33947	0.120264	0.120264	0.120264	0.120264	0.120264	0.120264	0.120264	0.697087	0.120264	-2.92101	0.120264	-2.83621	0.120264	0.120264	0.120264	0.120264	0.120264	0.120264	0.120264	0.120264	0.435637
CTSD	SC	0.837821	1.12301	2.40012	1.2273	-0.517441	0.0114308	0.726713	-0.0120754	0.111153	0.428155	-0.415042	-1.59826	0.933671	-1.64133	-0.408798	-1.85702	-0.387771	0.0431061	0.903964	-0.0124982	-0.991399	-0.508774	0.340738	-0.736767
TGM1	SC	1.69839	1.74074	1.6954	1.41915	-0.0803582	0.316172	0.336589	-0.910601	0.39125	0.447644	-0.531892	-0.690216	1.24873	0.0412798	0.410497	-0.64272	-0.539403	-0.287654	-0.649709	-0.744971	-0.454341	-1.07497	-1.92525	-1.21376
KLK7	SC	1.76446	1.5446	1.96305	1.5765	0.638575	0.0616086	0.149159	-0.65731	0.393401	-0.309604	-0.585673	-0.225114	-0.196221	-0.190802	0.155838	-1.09416	-1.90857	0.311991	-0.110803	-0.876752	-0.258252	-0.338857	0.101505	-1.90857
FCN1	SC	1.44937	1.87818	-0.989431	0.556817	1.45907	0.707928	0.106677	-0.989431	-0.989431	0.849238	-0.989431	-0.989431	0.299049	-0.989431	-0.989431	-0.989431	0.656226	0.582395	0.76724	-0.989431	0.433944	-0.989431	1.13761	-0.989431
EVPL	SC	1.21566	1.33496	1.28638	1.38901	0.601546	1.06325	1.0159	0.907319	0.794829	0.340989	0.40778	-1.21462	0.142458	-1.44494	-1.26229	0.193099	-0.81238	-0.559031	-0.7739	-1.48208	-0.672975	-0.352416	-0.846264	-1.27227
LY6G6C	SC	1.13134	1.14506	1.31826	0.975614	0.128838	0.0991811	0.896076	0.403197	0.210568	0.0452789	-0.407522	-3.64144	-0.0312944	-0.233533	0.0862485	-0.894949	-0.204614	-0.103932	0.138907	-0.894949	-0.309287	0.722356	-0.894949	0.315541
NCCRP1	SC	1.38303	1.82845	2.21386	1.46281	-0.205176	0.329022	0.577158	-0.0745203	0.608721	0.075535	-0.706228	-1.48949	0.689105	-0.159346	-0.354538	-1.32638	-1.11978	0.296239	-0.41451	-0.356819	-0.871466	-0.525146	-0.525115	-1.33542
SPRR2F	SC	1.41932	1.44954	1.86646	1.12212	0.532924	0.487417	0.991561	-0.859768	0.996675	0.388194	-0.859768	-0.859768	-0.859768	0.829933	-0.859768	-0.859768	-0.859768	-0.859768	-0.859768	-0.859768	-0.859768	1.09285	-0.859768	-0.859768
GGCT	SC	1.95028	1.05858	1.92878	1.20569	0.245367	0.126985	-0.350561	-0.745463	-1.18007	-0.0517575	-0.323612	-1.46652	0.277761	-0.864793	-0.591763	-1.08752	0.2415	0.244824	-0.0358271	-1.05117	0.119998	-1.10181	-0.421778	1.87288
TBCEL	SC	0.931178	1.08367	1.0187	0.778167	0.485924	0.75397	0.572438	0.39881	0.547029	0.0583573	0.147894	-0.541436	0.35441	0.190875	-0.161461	-3.90324	-0.460034	-0.257567	-0.353791	0.345365	0.0061666	-0.774517	-0.370412	-0.850492
GAN	SC	0.70396	0.873132	0.98487	0.986738	0.37924	0.52684	0.623501	0.504195	0.460786	0.0263486	0.0924558	-3.99609	-0.267696	-0.448823	-0.0567961	0.199921	0.350335	0.201282	-0.405049	-0.50107	-1.12076	-0.540392	0.287402	0.135669
GM2A	SC	1.27868	1.23312	1.81625	1.05511	0.0765274	-0.228868	1.01461	0.118975	-0.522086	0.326443	-0.187733	-2.3473	0.78443	-1.03932	-0.668236	-2.3473	0.298173	-0.0673255	0.363372	-0.122218	-0.011378	-0.4972	0.163232	-0.48994
KLK10	SC	0.999888	1.20799	1.27959	1.20709	0.394344	0.155515	0.512288	0.14082	0.434721	-0.252865	-0.271694	0.214511	0.817071	0.38189	0.237404	-0.2496	-0.779755	0.466206	0.127656	-2.09219	-2.16471	0.200349	-0.666389	-2.30014
HAL	SC	1.5125	1.37335	1.1718	1.25246	0.776784	0.597977	0.240997	-0.338493	0.12278	0.818739	-0.236444	-0.211841	0.891927	-0.502309	0.8884	-2.21377	-0.504777	-0.402289	-1.06727	-1.05734	0.330985	-1.71924	-0.868412	-0.856512
NUDT21	SC	1.0734	0.957222	0.953794	0.143833	0.607957	0.397227	0.241105	0.205556	0.434182	0.507642	0.18753	-3.02629	-0.323603	-0.0644968	-0.183439	-0.468896	0.237809	0.407279	0.201215	0.0910171	0.176125	0.181556	0.0675064	-3.00522
ASAH1	SC	1.40914	1.43467	1.27335	1.44082	0.129033	-0.131657	0.310348	0.0570174	-0.131253	0.470407	-0.0591418	-2.29714	0.255796	-1.43047	-0.0415207	-2.44354	-0.117352	0.179129	0.485712	0.610838	-0.692351	-0.60391	-0.146698	0.0387697
SLURP2	SC	1.56643	1.53415	1.95728	1.71179	-0.724261	-0.724261	1.01246	0.596267	0.863682	-0.724261	0.564505	-0.724261	1.05734	-0.724261	-0.724261	-0.724261	-0.724261	-0.724261	-0.724261	-0.724261	-0.724261	-0.724261	-0.724261	-0.724261
F12	SC	2.3154	0.489246	-0.619594	-0.619594	0.0873875	0.317531	0.161103	-0.031454	0.183676	0.182033	-0.658709	-0.619594	-3.4719	-0.619594	-0.619594	-0.619594	0.452381	0.541292	0.742872	0.602084	0.462402	0.464196	0.738296	0.139724
CAT	SC	1.77425	1.5398	0.743631	1.53349	0.175738	-0.259176	-0.151482	0.114237	-0.210665	0.0756167	-0.639815	-3.21409	-0.160004	-1.75733	-0.316873	-0.249317	0.0355726	0.201209	0.0919487	0.474473	-0.206343	0.110239	0.183919	0.110965
CST6	SC	1.31489	1.52313	1.57778	1.27169	0.0689233	-0.0616162	0.201257	-0.194299	0.783943	0.586301	-0.00663252	-1.68826	-0.113039	-0.0617245	-0.375195	-2.6188	1.09769	0.154989	-0.723178	0.0927864	-0.373954	-0.846198	-0.906182	-0.704301
CA2	SC	0.850789	0.611693	1.33078	1.22097	0.0560195	0.0735571	1.05295	0.876046	0.0848883	0.590386	0.474538	-2.81202	-1.28817	-2.0583	-0.33508	-0.570415	-0.589377	0.410874	0.0292031	0.60658	-0.983334	0.126694	-0.014816	0.255543
SLURP1	SC	1.62098	1.52634	1.8066	1.45683	0.71617	0.38375	0.725755	0.819037	0.792383	-1.04255	-0.0747159	-1.04255	-1.04255	-1.04255	-1.04255	-1.04255	-0.0325647	0.0142776	-0.4444	0.337812	-1.04255	-1.04255	-0.26533	-1.04255
MYH14	SC	1.03473	1.74295	1.58618	1.77865	0.317119	0.487772	0.863298	0.56428	0.0756385	-0.171919	0.214674	-2.08536	-0.29636	-1.84173	-0.588963	0.0345673	-0.197409	-0.0676848	0.15373	-0.198094	-0.72379	-1.15139	-0.305011	-1.22587
PI3	SC	1.43065	1.28784	2.1634	1.16459	-0.925339	0.142362	1.28734	-0.925339	0.710354	-0.0399098	-0.925339	-0.925339	1.157	-0.925339	-0.925339	-0.925339	-0.925339	-0.298357	0.431775	-0.166383	-0.925339	-0.668176	0.650926	-0.925339
GUK1	SC	0.41071	1.57221	0.850233	1.91434	-0.236087	0.458756	0.75234	0.616758	0.118028	0.886629	0.90185	-1.06454	1.09464	-2.55774	0.0768286	-1.08271	-0.495311	-0.590439	-0.571011	-0.168307	-0.696033	-0.880614	-0.538688	-0.771855
IDE	SC	1.6029	1.40949	1.91771	1.44917	-0.15857	0.161094	0.731467	0.452673	0.315841	-0.569144	0.508176	-2.56917	0.668949	-0.931501	-0.174085	-0.778452	-0.190572	-0.28096	-0.377167	-1.03326	-0.56052	-0.329189	-0.848762	-0.41611
HSD17B4	SC	1.19313	1.08669	1.23994	0.922805	0.485649	0.536743	1.03983	0.41177	0.209607	0.574317	0.182981	-3.348	0.171045	-0.391287	0.263358	-0.697166	-0.0333438	0.0795445	-0.00998447	-0.557349	-0.786795	-0.555918	-0.462871	-1.5547
GSDMA	SC	1.40446	1.48277	1.71539	1.50207	0.225435	-0.227694	0.16893	-0.32047	-0.0347631	1.1947	-0.211235	-0.134908	1.23338	-0.349672	0.248714	0.055107	-1.3954	-0.376169	-1.63981	-1.04068	-0.51084	-0.30466	-1.77727	-0.907381
LGALSL	SC	1.09145	0.660513	1.033	2.51152	0.241477	-0.339	0.728747	0.668747	-0.221542	0.810863	-0.165532	-1.70548	-0.744241	-2.13986	-0.790354	1.1694	-0.663542	0.172505	-0.591954	0.195421	-0.0747881	-0.593915	-0.43182	-0.821611
KRT17	SC	0.716774	0.389122	1.17492	0.11936	0.33577	0.64848	0.232131	-1.12303	0.209302	0.522966	-1.21979	-1.09559	2.4227	0.494931	0.913137	-2.57826	-0.0892494	-0.380927	-0.265511	-0.47436	-0.038838	-0.575339	0.739538	-1.07823
PSMB5	SC	0.962763	1.1118	1.20495	1.31506	0.043617	0.55588	0.813078	0.494396	0.484055	0.56864	0.366003	-1.50476	-0.346422	-0.46551	-0.471416	-3.29041	-0.150173	0.0975332	0.242106	-0.184022	-0.537273	-0.466565	0.323697	-1.16703
SERPI012	SC	2.08065	0.8479	1.60879	1.63968	0.756048	-0.762286	-0.294307	-0.195006	-0.118667	0.672223	0.00349483	0.384997	0.393404	-0.231614	0.125282	-1.7461	-0.0712174	-0.719894	-0.29813	-0.0667376	-0.161539	-1.94829	-1.7461	-0.152583
CLEC16A	SC	0.71416	0.979254	0.79277	0.603052	0.362517	0.537541	0.519275	0.623523	0.439227	0.602186	0.490734	-0.608347	-2.86046	-0.608347	-2.79339	-0.608347	0.423597	0.436781	0.430013	0.279969	-0.608347	-0.608347	0.440558	0.0204293
MVD	SC	1.67812	1.20797	0.760186	0.896202	0.464561	0.791804	0.796086	0.724125	0.420068	0.720029	0.463141	-1.69515	-0.311783	-1.69515	-0.80007	-1.69515	-1.69515	-0.0512199	-0.321244	0.605192	0.0538419	-0.58617	0.382121	-1.11236
PSAPL1	SC	1.23152	0.904573	1.18082	0.953686	0.439868	-0.0627558	0.113307	0.792341	0.329954	0.401026	-0.335099	0.453104	-3.26125	-0.0700108	-0.204787	-0.562935	0.693753	-0.293401	0.750778	-1.97447	-0.568501	-0.562935	-0.495234	0.146649
KLK5	SC	1.03819	0.949749	1.05945	0.968233	0.460875	-2.21498	-0.101675	0.208065	0.455397	0.7041	-0.0438507	-0.0629923	-0.0563503	1.5591	-0.0609614	-2.20629	-0.337617	0.502832	-2.20182	0.460756	-0.337617	-0.337617	-0.337617	-0.0673602
SDR16C5	SC	1.12395	1.17678	1.24078	1.09341	0.487545	0.588484	1.06494	0.678614	0.618243	0.446177	0.694294	-0.643589	0.491932	-0.643589	-0.643589	-0.643589	-0.643589	-0.110356	-3.1589	-0.643589	-0.643589	-0.643589	-0.643589	-0.643589
PGAM5	SC	0.534025	0.777134	1.21556	1.79579	0.641284	0.829156	0.243902	0.161606	0.314214	0.719429	-0.368624	-3.29557	-0.251556	-1.52635	-1.15682	-0.219533	-0.537972	0.284372	0.129451	-0.371175	-0.0904351	0.0862527	0.422122	-0.336249
LSM6	SC	1.16955	-1.03532	0.783995	2.41033	-1.03532	0.958877	0.755039	0.566071	0.730768	0.972854	0.384095	-1.03532	-1.03532	-1.03532	-1.03532	0.235259	0.662242	-1.03532	0.385482	0.588282	-1.03532	-1.03532	-0.249593	-1.03532
SCEL	SC	1.2686	1.06487	1.2487	1.08954	0.665554	0.363546	0.72978	0.477383	0.403101	-0.737161	-0.15683	-0.737161	0.654991	0.0142464	-3.49053	-0.737161	0.00450179	-0.737161	-0.140948	-0.148829	0.158043	-0.737161	-0.737161	0.217247
ANXA9	SC	1.56169	1.72719	1.97469	1.73736	0.627213	-0.085445	0.989489	0.438399	0.717686	-0.852804	-0.852804	-0.852804	0.313679	-0.852804	-0.63696	-0.852804	-0.852804	0.193427	-0.852804	-0.177577	-0.852804	-0.852804	-0.852804	-0.852804
CTSV	SC	1.07611	1.07982	1.08111	0.961656	0.158494	0.0758874	0.154111	-0.0352877	0.608786	0.532049	0.155346	0.38775	0.540712	-2.07004	0.171365	0.479969	0.764086	0.432788	-0.187199	-1.96975	-0.187199	-2.08656	-0.187199	-1.93681
MYO6	SC	1.27607	1.49404	0.801581	0.359033	1.11269	1.38478	0.13405	-0.604653	0.735511	1.39566	-0.564786	-1.76526	0.0180939	-0.34722	-0.642571	-1.76526	-0.807276	0.0311235	-0.016342	-0.876415	0.6827	-0.463114	0.192828	-1.76526
CD1A	SC	1.93742	2.00137	1.10335	1.7843	-0.661762	1.33747	1.05274	-0.0940892	-0.661762	-0.661762	-0.661762	-0.661762	-0.661762	-0.661762	-0.661762	-0.661762	-0.661762	-0.319808	1.12367	-0.661762	-0.661762	-0.661762	-0.661762	-0.661762
IST1	SC	0.940846	0.675375	0.852883	0.615868	0.461665	0.269629	0.415339	0.402764	0.381398	0.471151	0.136727	-4.15399	-0.289965	-1.19791	-0.324513	-0.598528	0.240782	0.237823	0.102389	0.131278	0.350359	-0.188228	0.0800896	-0.013233
NDUFB5	SC	0.812054	1.31084	0.636217	0.398325	0.467134	0.52666	0.362626	0.326096	0.444245	0.65062	0.201488	-0.861632	0.273846	-1.13697	-0.669688	-3.88143	0.549789	0.300209	0.316961	-0.16884	-0.554693	-0.411749	0.187483	-0.0795946
KLK8	SC	1.95681	1.62977	2.03676	1.74508	0.63712	0.49004	0.869685	-0.84278	0.593046	-0.701942	-0.701942	-0.701942	-0.646292	-0.535435	-0.701942	-0.701942	-0.701942	0.489514	-0.701942	-0.701942	-0.701942	-0.701942	-0.701942	-0.701942
TNS4	SC	1.22649	0.362033	1.89221	1.43563	-0.174867	0.689429	0.373879	1.02262	-0.260364	0.0537094	-0.178277	-0.11738	-0.0363127	-1.31757	-2.31748	0.979452	-0.15043	-1.04109	-0.00666762	-0.92125	-0.636982	-0.915595	1.17008	-1.13126
KRT80	SC	1.41313	1.34357	1.21859	1.21786	-0.0117442	0.134401	0.0836765	-0.577376	0.0275289	1.08124	-0.269245	-0.535958	1.29551	0.136986	0.848723	0.737699	-0.458675	-0.779073	-0.992683	-1.41989	-0.310612	-1.0299	-0.731063	-2.4227
KRT76	SC	0.646922	0.992005	0.725267	0.881447	0.453784	0.648447	0.735936	0.800137	0.553969	0.687892	0.700552	-0.0766451	0.359488	0.214067	0.34822	-1.66451	-1.75802	0.427791	0.28636	-0.240215	-1.87548	-1.87485	-0.0505314	-1.92204
WFDC12	SC	1.1575	1.07438	1.50094	1.72354	-0.737708	-0.30225	0.841653	0.387313	0.598541	-0.490628	1.4325	0.0177704	-1.11908	0.695071	0.686628	-1.11908	-1.11908	-1.11908	-1.11908	0.403324	-1.11908	-1.11908	-1.11908	-0.0359616
GBA	SC	0.849746	1.21484	1.50201	1.26414	-0.281559	0.0943644	0.42942	0.162374	0.44791	0.526999	-0.489179	-2.51615	0.716886	-2.51615	-0.438893	-1.33219	-0.135395	0.00356064	0.520496	-0.0636618	-0.0734566	-0.476203	0.505475	0.0846058
MAL2	SC	1.50686	1.16528	1.23361	0.862401	1.32449	0.808026	0.882901	0.274208	0.84796	1.12323	-0.32552	-1.15305	0.421105	-1.15305	0.276603	-1.15305	-1.15305	-0.735494	-1.15305	-1.15305	-0.559094	-1.15305	0.117831	-1.15305
PPP2R5A	SC	1.44357	1.4299	1.4049	0.761588	0.568944	0.635093	0.615156	0.805891	0.547952	0.418309	0.446873	-1.4856	-1.4856	-1.4856	-1.4856	-1.4856	0.176036	0.602817	-0.102234	-0.0536188	-0.15633	-1.4856	-0.400836	-0.230431
LOXL1	SC	-0.379994	1.41569	-0.379994	-0.379994	-0.379994	-0.379994	-0.379994	0.481626	-0.379994	-0.379994	-0.379994	-0.379994	-3.47578	0.627348	-1.19471	-0.379994	0.454274	0.803981	0.814378	0.738104	0.845802	1.17262	0.713424	0.783188
XPNPEP1	SC	0.906618	1.09786	0.969181	0.31934	0.118743	-0.00842682	0.390853	0.208425	-0.110779	0.641813	-0.108875	0.816496	-4.1158	-0.319088	-0.136083	-1.04138	0.166719	0.366987	0.229102	0.219378	-0.356235	-0.0764336	0.0868418	-0.265259
PDCD10	SC	0.957005	1.20711	0.613229	1.33994	0.218474	0.311292	0.963176	0.654152	0.488063	0.461483	0.224414	-1.95555	-0.442233	-1.67399	-1.95555	-1.95555	0.212432	0.649439	0.260089	0.674649	-0.513354	-0.61473	0.353106	-0.477081
ACP3	SC	1.30763	1.07901	1.36801	0.87465	0.456398	0.489132	0.599699	0.0366865	0.391697	0.450408	-0.152117	-1.39202	-0.101833	-1.39202	-0.0907105	-1.39202	2.03257	0.377183	0.388144	-0.920345	-1.39202	-0.792848	-0.833263	-1.39202
GATD1	SC	1.38086	1.21722	0.425666	0.166998	-0.0451395	0.805412	0.282329	0.188292	0.45344	0.583721	0.0147256	-0.576335	-3.89547	-0.93508	-0.332998	-0.93508	0.402918	0.526294	0.313541	0.099381	-0.111308	0.209529	0.0940951	-0.333014
GOT1	SC	1.19956	0.862701	1.38112	0.839982	0.296352	-0.118154	0.920532	0.347897	-0.0899125	0.647144	-0.113077	0.203667	-0.0405861	-1.45978	-2.25391	-2.93269	-0.213828	0.273886	0.129266	0.289641	-0.426729	0.136457	0.51285	-0.392386
SPRR1A	SC	0.622618	0.94677	1.32908	0.690239	-2.26517	0.607051	1.06652	0.520409	0.571739	0.255641	-2.28074	-0.368053	0.360725	0.357663	-0.368053	-0.368053	-0.368053	0.425738	0.327573	-2.27269	-0.368053	0.481126	0.464018	-0.368053
CLIC3	SC	1.08116	0.979994	1.0915	0.858971	0.403855	0.538615	0.603983	0.647173	0.305505	0.0685779	-0.0972989	-3.59091	0.303656	0.944858	0.172962	-0.812491	0.067018	0.315015	-0.812491	-0.111951	-0.812491	-0.812491	-0.812491	-0.520235
EIF2B4	SC	1.40031	1.46477	0.557084	1.42236	0.291944	0.536967	1.43014	0.586728	0.337183	0.298023	0.457387	-1.56762	-1.56762	-1.49202	-0.161395	-1.56762	-0.0204233	0.195916	0.157624	0.25572	-0.828354	-0.694611	0.0751506	-1.56762
GINS2	SC	2.18414	-0.16907	-0.16907	-0.16907	-0.16907	-0.16907	-0.16907	0.449563	-0.16907	1.04209	-3.74158	-0.16907	-0.16907	0.432007	1.0184	0.519252	-0.16907	-0.16907	-0.16907	-0.324237	-0.16907	-0.16907	-0.16907	0.956421
IGHV3-15	SC	-0.848654	0.682422	-0.848654	2.4498	-0.848654	-0.848654	-0.848654	-0.848654	-0.848654	1.06731	-0.848654	-0.848654	0.747289	-0.848654	-0.848654	-0.848654	0.988054	0.967149	0.768765	0.53371	1.03869	0.843394	0.945917	-0.848654
B3GLCT	SC	1.70213	1.75326	0.168188	0.168188	0.460979	0.168188	0.168188	0.168188	-2.18272	0.168188	0.168188	0.168188	0.168188	-2.59271	0.168188	0.168188	0.168188	0.168188	0.193391	0.168188	0.168188	0.168188	-2.19354	0.168188
AGA	SC	1.41593	0.721238	1.25583	1.07568	0.641941	-0.351299	0.400571	0.0506157	-0.284135	0.268203	-0.740789	-2.59919	0.365233	0.0496841	-0.724236	-2.59919	0.905478	0.26358	0.635868	0.438812	-0.514661	-0.532554	0.17759	-0.320194
SF3A2	SC	0.894411	0.791572	2.21843	0.462618	0.831711	0.600129	0.587459	0.334195	0.0753036	0.600198	0.435883	-1.38822	-1.38822	-1.38822	-1.38822	-1.38822	0.292669	0.715444	0.354436	0.279386	0.283581	-1.38822	-0.0398566	-1.38822
ECM1	SC	1.9836	2.29592	1.20506	1.58376	0.110159	-0.234748	-1.55447	0.33189	-1.10622	-0.0528491	-0.747321	-1.11672	0.676386	-0.899905	0.0857939	-0.100785	-0.64289	0.39566	0.612655	-0.587738	-1.07625	-0.324619	-0.321075	-0.515285
RAB23	SC	1.8296	-0.700931	-0.700931	-0.700931	-0.700931	-0.700931	-0.700931	-0.700931	1.39763	0.0342145	-0.700931	-0.700931	-0.700931	-0.700931	-0.700931	-0.700931	1.32054	0.902041	0.939427	-0.700931	2.29838	0.898138	0.894005	-0.700931
CTSA	SC	1.34154	1.35156	1.47421	1.40984	-0.397156	0.0506874	0.310454	-0.199807	0.237069	-0.0858222	0.0215348	-2.62846	0.878118	-1.43735	0.213235	0.686316	-0.866344	-0.0672918	0.40383	0.0305796	-0.373483	-0.421563	-0.103421	-1.82828
ALOX12B	SC	1.02146	0.913032	1.00685	0.993258	0.31789	0.175059	0.592198	0.376213	0.729483	0.721248	0.244331	0.0353127	0.655989	0.115329	0.270972	-0.770534	0.11663	-0.016202	-0.770534	-0.770534	-3.64585	-0.770534	-0.770534	-0.770534
CCM2L	SC	3.63189	2.81435	-0.293011	-0.293011	-0.293011	-0.293011	-0.293011	-0.293011	-0.293011	-0.293011	-0.293011	-0.293011	-0.293011	-0.293011	-0.293011	-0.293011	-0.293011	-0.293011	-0.293011	-0.293011	-0.293011	-0.293011	-0.293011	-0.293011
ME1	SC	1.18798	0.916601	1.49144	0.950851	0.314482	0.275498	0.209133	-0.255578	0.354251	-0.203134	-0.722395	-1.56269	0.399071	-1.40284	-0.739099	-3.21083	0.506726	0.481571	0.515625	0.177992	0.237892	0.246656	0.305734	-0.474938
BMP2K	SC	2.67262	0.0813629	0.0813629	0.0813629	0.0813629	0.0813629	0.0813629	0.0813629	0.0813629	0.0813629	0.0813629	0.0813629	0.0813629	0.0813629	0.0813629	0.0813629	0.0813629	-0.470244	0.10638	0.0813629	0.0813629	0.0813629	-3.93602	0.0813629
FRMPD1	SC	0.984974	0.377513	0.500537	0.631744	0.452893	0.026564	0.630837	0.431921	-0.177261	0.146203	0.351712	-0.403137	-3.29215	0.0535785	0.0920123	-2.91717	0.494824	0.236888	0.405606	-0.0151261	0.170167	0.30299	0.380087	0.133797
LTBP2	SC	-0.459808	-0.459808	1.39954	1.30224	0.238848	-0.076887	0.436639	-0.459808	0.444038	-0.175775	-0.459808	-0.459808	-0.459808	-0.459808	-0.459808	-0.459808	-0.459808	0.813802	0.978557	0.767553	0.257034	0.778618	1.01647	-3.5826
SERPINB7	SC	1.19059	1.08303	1.06266	1.14415	0.530315	0.161021	0.452409	0.379576	0.418829	0.594227	-0.100351	-0.775572	0.554222	0.203641	0.514535	-3.54578	-0.390026	0.107845	-0.775572	-0.775572	-0.630617	-0.775572	0.14758	-0.775572
NOP16	SC	0.481326	1.80637	1.11983	1.10233	0.21561	0.687423	0.9835	0.266102	0.549922	1.27781	0.229609	-0.489197	-0.489197	-0.489197	-0.489197	-0.489197	-0.489197	-0.0436963	-0.489197	-0.489197	-0.489197	-0.489197	-0.489197	-3.29496
FAM25A	SC	0.938917	0.823048	1.554	1.57074	0.308796	1.07671	1.17343	0.858689	0.64813	-0.373238	0.0783331	-1.16664	0.787945	-1.16664	-1.16664	-1.16664	-1.16664	0.511921	-1.16664	-0.11279	-1.16664	0.339891	-0.851415	-1.16664
CTSH	SC	0.942135	0.961978	0.922047	0.706531	0.445347	0.23841	0.0500723	-0.541454	0.253643	0.261706	0.406754	-3.05355	1.01931	-0.541454	-0.031269	-2.72899	0.472943	0.481113	0.291653	0.0722557	-0.188081	0.0988797	0.00147776	-0.541454
GGH	SC	0.729556	0.554568	0.518569	0.486295	0.22043	0.0436011	0.0507355	0.135333	0.0620614	0.368438	0.0809446	-0.467817	0.14589	0.109051	-0.130028	-4.33154	0.294831	0.158326	0.408741	0.012458	-0.530651	-0.23604	-0.0213298	1.33758
KRT23	SC	1.4322	1.3017	1.6618	1.22778	0.635011	0.57046	0.460337	-1.53286	0.364559	0.958962	-0.665651	-0.0652116	0.627512	-0.685196	0.610238	-0.349495	-0.532033	-0.567976	-1.32451	0.0550376	-0.41735	-0.440651	-1.12409	-2.20057
CARD18	SC	0.944277	0.786551	1.2073	0.92118	0.547641	0.288894	0.794848	0.716502	0.343425	-0.251316	0.745403	-0.251316	0.540684	-2.35301	-0.251316	-0.251316	-0.251316	0.562554	-2.15784	0.459481	-0.251316	-2.33737	-0.251316	-0.251316
IGKV1-17	SC	2.16194	0.796292	-0.863812	1.4244	0.145714	-0.107816	-0.17106	-0.625273	0.291168	0.667558	-0.0971802	-2.02631	-0.159524	-2.02631	-0.0792931	-2.02631	0.581049	0.589097	0.320232	0.0256573	0.262951	0.75756	0.335356	-0.176091
ERMP1	SC	1.12337	1.10974	1.27878	1.27588	0.566704	0.587773	0.999785	0.971536	0.501335	0.426544	0.24683	-1.49177	0.0362881	-1.49177	-0.0577375	-1.49177	-0.559216	0.520866	0.334259	-0.178881	-1.49177	-1.49177	-0.233221	-1.49177
PLBD1	SC	1.02112	1.35674	1.66506	1.12998	0.196471	0.563575	0.663151	-0.041744	0.400462	0.582595	-0.267367	-1.98128	0.723681	-0.70462	-0.330196	-1.98128	-0.333338	0.352295	0.167916	-0.278871	-1.07258	-0.305923	0.455448	-1.98128
CFAP44	SC	2.32278	1.39481	1.29345	0.0337647	0.275286	1.1281	-0.297871	0.385722	0.662118	0.313248	-0.789087	-1.4934	-1.42149	-1.4934	0.421807	-1.4934	-0.357615	-0.18945	-0.499959	-0.028767	0.900972	-0.92997	-0.422406	0.284761
CPA4	SC	1.25201	1.47678	1.33675	1.12644	0.179579	-0.0805307	0.0211694	-1.44907	-0.697423	0.932342	0.313535	-0.422254	1.34953	0.108421	0.796977	-1.84143	-1.84143	-0.286823	-0.518123	-1.16218	-0.347382	-0.689881	-0.402447	0.845435
HMGCS1	SC	1.34605	1.80825	1.70045	0.578643	0.912791	0.219809	0.730581	0.201411	0.114286	0.476686	-1.10071	-1.10071	-1.10071	-0.393178	-1.10071	-1.10071	-1.10071	0.399528	0.25094	1.27894	-1.10071	-1.10071	0.281159	-1.10071
CPN1	SC	-1.04235	-1.04235	-1.04235	1.71816	0.441173	0.553567	1.76038	0.871962	-1.04235	0.00809418	-1.04235	-1.04235	-1.04235	-1.04235	-1.04235	-1.04235	1.69153	0.465823	0.882873	0.236116	0.634144	0.303133	0.583601	0.27296
TUFT1	SC	0.990071	1.07557	0.995541	1.87537	0.961466	0.749097	1.10425	0.673482	0.557221	0.719459	0.227233	-1.08911	0.185115	-1.08911	-1.08911	-1.08911	-1.08911	0.632147	0.145082	-1.08911	-1.08911	-1.08911	-1.08911	-1.08911
WFDC5	SC	1.92117	1.69643	2.05271	2.04111	-0.552769	-0.552769	0.967175	-0.552769	1.27125	-0.552769	-0.552769	-0.552769	-0.552769	-0.552769	-0.552769	-0.552769	-0.552769	-0.552769	-0.552769	-0.552769	-0.552769	-0.552769	-0.552769	-0.552769
FOLR2	SC	-0.803817	2.08367	-0.803817	-0.803817	-0.511778	-0.803817	-0.803817	-0.0507048	-0.803817	-0.803817	0.349048	-0.803817	-0.803817	-0.803817	-0.803817	-0.803817	1.56578	1.43114	1.5891	1.4948	0.0613779	0.0568565	0.856633	0.719885
CYP4F22	SC	0.684801	0.992137	1.21296	1.06451	0.890125	0.829982	0.827613	0.298146	1.00473	-0.0606561	-2.72052	-0.405211	0.118633	-0.405211	0.0668236	-0.0354079	-0.203817	-0.202675	-0.405211	-2.71077	-0.0338327	-0.405211	0.00327088	-0.405211
ACOX1	SC	0.75397	0.873383	0.911351	0.911339	-0.0179897	0.862661	0.823037	0.840562	0.390741	0.365332	-2.66202	-0.458338	0.183641	-2.89497	-0.197041	-0.458338	-0.458338	0.263058	0.169532	0.643493	0.529945	-0.458338	-0.458338	-0.458338
IL18	SC	0.706699	0.618587	1.005	0.602949	0.259001	0.198155	0.921684	0.396424	0.0657025	0.861085	0.350494	-0.989431	-0.234479	-0.989431	-0.156817	-0.989431	-3.83892	0.461711	-0.0958119	0.521284	-0.490526	0.192512	0.165535	0.458026
HPGD	SC	1.14177	1.1005	1.50819	0.934582	-0.136317	-0.0361896	0.799071	-0.435726	0.103051	0.487345	0.260784	-1.65942	-1.12644	-1.65942	-1.65942	-1.65942	0.686516	0.667353	0.692595	0.33937	0.180182	-0.141948	0.867209	-1.25422
ACSL5	SC	-0.464317	-0.464317	2.5494	1.77866	-0.464317	1.48593	-0.464317	-1.93028	-0.464317	-0.464317	-0.464317	-0.464317	-0.464317	-0.464317	-0.464317	-0.464317	-0.464317	0.429365	1.37077	0.444112	-0.464317	-0.464317	1.30112	-0.464317
LCE1B	SC	1.22778	1.22936	1.47904	1.20867	-0.0166898	-0.0166898	0.516375	-2.13408	0.263516	-0.0166898	-0.0166898	-2.52521	-0.0166898	0.500125	0.569739	-0.0166898	-0.0166898	-2.11834	-0.0166898	-0.0166898	-0.0166898	-0.0166898	-0.0166898	-0.0166898
RASSF2	SC	-0.280996	4.12896	-0.280996	-0.280996	-0.280996	-0.280996	-0.280996	-0.280996	-0.280996	-0.280996	-0.280996	-0.280996	-0.280996	-0.280996	-0.280996	-0.280996	-0.280996	-0.280996	-0.280996	2.05295	-0.280996	-0.280996	-0.280996	-0.280996
SHOC2	SC	0.654296	2.32936	2.43038	0.493527	-1.07477	0.557841	0.255301	0.105583	1.16871	0.451272	-0.389439	-0.929799	-0.929799	-0.929799	-0.929799	-0.929799	-0.351124	-0.0966081	0.70508	-0.226475	-0.929799	-0.912432	0.40809	-0.929799
GLRX	SC	1.21337	0.954837	1.46548	1.21772	-0.155028	-1.45227	0.50785	-0.148912	-0.288511	0.184553	-0.72554	-0.0431847	1.78744	-0.0609841	-2.09632	-2.09632	0.0181735	0.381414	0.497341	0.202598	-1.0006	-0.645841	0.293837	-0.0110985
TREX2	SC	1.33048	1.24981	1.82295	2.41488	-0.179815	-0.739663	0.705686	-0.739663	1.08048	0.287327	-0.739663	-0.739663	1.16367	-0.470856	0.210994	-0.739663	-0.739663	-0.739663	-0.739663	-0.739663	-0.739663	-0.739663	-0.739663	-0.739663
CSNK2B	SC	0.663214	0.636001	0.708578	0.711602	0.375751	0.405186	0.58591	0.466187	0.490572	0.317101	0.316151	-3.0214	-0.714647	-2.98612	-0.237676	-0.596171	0.456141	0.489883	0.365869	0.351966	-0.147291	0.0154661	0.378138	-0.0304117
MUC15	SC	2.04108	1.99503	1.88061	0.909259	-0.595692	0.366105	1.56167	1.373	-0.595692	-0.595692	-0.595692	-0.595692	-0.595692	-0.595692	-0.595692	-0.595692	-0.595692	-0.595692	-0.595692	-0.595692	-0.595692	-0.595692	-0.595692	-0.595692
SDR9C7	SC	1.04855	0.943634	1.14811	0.870936	0.217401	-0.169881	0.571127	0.692609	0.447122	0.548299	-2.81912	0.253251	0.573477	0.0750063	0.395392	-2.7827	-0.410806	-0.0828284	-0.410806	-0.410806	0.534453	-0.410806	-0.410806	-0.410806
RIDA	SC	1.25863	1.17234	0.976249	0.503951	-2.14284	0.209317	0.531002	0.825359	0.895087	0.165415	-0.182116	-0.182116	-2.28644	-0.182116	-0.182116	-0.182116	0.995657	0.832266	-0.0173676	-0.182116	-0.182116	-2.27959	-0.182116	-0.182116
ADI1	SC	0.179932	0.676511	0.470215	2.60265	0.213113	0.454344	0.377772	0.749861	-0.309557	0.150917	0.705081	-1.60441	-1.60441	-1.60441	-1.60441	-1.60441	0.556376	0.44908	0.189686	0.124405	0.491959	-0.332683	-0.108006	0.380417
BST1	SC	-1.26091	-1.26091	1.49856	-1.26091	0.469512	-1.26091	-1.26091	0.183331	0.377685	0.356611	-0.538537	-1.26091	0.378452	-1.26091	1.32428	-1.26091	1.12015	0.961841	0.969289	0.986476	0.869733	0.278776	0.558483	0.292676
HSPB8	SC	0.860797	0.834596	1.01262	0.891006	0.223567	0.11418	0.790986	0.531225	0.280489	0.332089	0.522215	-3.80339	0.129759	-0.717851	-1.09022	0.59323	0.235902	-0.104475	-0.308277	0.635007	-0.717851	-0.717851	-0.400762	-0.126994
ABLIM1	SC	1.53031	1.22622	0.976129	0.286975	0.254789	0.82765	0.735797	0.35407	0.52888	0.441993	-0.111873	-1.84144	-1.84144	-0.54008	-0.300447	-1.84144	0.639448	0.168312	0.440186	0.335089	0.687166	-1.84144	-0.0923447	-1.02252
EPS8L1	SC	1.58771	1.68175	2.07772	1.58039	-0.514235	0.0944816	0.246955	1.25178	0.543315	-0.79414	-0.79414	-0.79414	1.0346	-0.79414	-0.79414	-0.79414	-0.0230612	-0.0317232	-0.79414	-0.79414	-0.79414	-0.79414	-0.79414	-0.79414
STAT1	SC	2.14418	0.23215	0.767648	0.969553	0.477058	0.0283972	1.2632	-0.371461	0.0490358	0.345703	-0.846703	0.77145	-1.35711	-1.41637	-2.17749	-0.544902	-0.179323	0.0257209	1.00982	-0.638523	0.840279	-0.479994	0.47232	-1.38465
IL37	SC	2.15243	2.09737	1.75035	1.66633	0.0514725	-0.649741	-0.649741	-0.649741	-0.130943	0.55395	-0.649741	-0.649741	0.50232	-0.649741	1.10284	-0.649741	-0.649741	-0.649741	-0.649741	-0.649741	-0.649741	-0.649741	-0.649741	-0.649741
SPRR2A	SC	1.52233	0.958727	3.20244	-0.575788	0.458751	-0.575788	1.70931	-0.575788	-0.575788	-0.0881786	-0.575788	-0.575788	0.643726	0.805494	-0.575788	-0.575788	-0.575788	-0.575788	-0.575788	-0.575788	-0.575788	-0.575788	-0.575788	-0.575788
PITHD1	SC	1.34432	2.01262	0.560354	0.822251	0.188925	-0.0683485	0.744983	0.243927	0.0679683	0.423446	0.853311	-1.76077	0.501272	-1.76077	-0.928191	-1.76077	0.53702	0.573448	-0.0187441	-0.530375	-1.76077	-0.255216	0.215869	-0.245743
FABP7	SC	1.72787	0.24558	0.324171	1.41532	1.19811	-1.06173	0.859843	1.14517	-1.22767	-0.70402	0.986522	-1.22767	-1.22767	-1.22767	-0.667055	-1.22767	-0.0795201	-0.449836	-0.631298	1.35178	0.290298	-0.714877	0.0350601	0.86699
CUL3	SC	0.788638	2.619	0.778193	0.67085	0.565356	-0.198112	0.489566	-0.0476593	0.228922	0.385211	0.103069	-0.363925	0.249743	-1.83101	1.77574	-1.83101	-0.432835	0.0408674	-0.306795	-0.339493	-1.014	-0.464061	-0.60571	-1.26054
RRM2B	SC	1.07534	1.28755	-1.76144	0.951213	0.844773	0.833345	-0.281026	0.31163	0.344442	0.450329	0.702712	0.48649	-1.76144	-1.76144	-1.76144	-1.76144	0.481697	0.418825	-0.363064	-0.0213138	0.540117	0.493793	0.0133254	0.237011
BAX	SC	1.23697	1.11549	1.3227	0.704093	-0.122084	0.475207	1.46771	0.342739	1.12462	1.16117	-0.464734	-1.5664	-1.00592	-1.5664	-0.549009	-1.5664	0.544908	0.0293447	0.174707	-0.578788	-0.64782	-1.5664	0.428656	-0.494363
ATP6V0D1	SC	0.748068	0.854142	0.781812	0.85376	0.175607	0.269207	0.593178	0.218083	-0.0821921	0.30111	0.123962	-0.998682	0.225754	-0.355714	-0.230474	-4.07575	0.165113	0.156248	0.0610723	0.749588	-0.998682	0.120324	0.509132	-0.164664
PTGS1	SC	0.939113	1.1066	0.905688	1.01463	0.41235	0.578496	0.772322	0.593162	0.308445	-0.159939	0.0290116	-0.536036	-0.578078	-0.241123	0.101459	-0.725575	-0.22832	0.131245	0.258305	0.205782	-0.398856	-3.91973	0.156619	-0.725575
NUDT5	SC	1.21153	0.845583	1.17883	0.934897	0.710581	-0.01791	1.05625	0.181976	-0.0357306	0.89868	0.143554	-1.95298	0.674135	-1.95298	-0.0745583	-1.95298	0.228441	0.271221	0.281453	0.166509	-1.61182	-0.466033	0.296994	-1.01564
RAB27B	SC	0.778517	0.742864	1.21966	0.686351	0.45059	0.344212	0.67633	0.349447	0.13616	0.313893	0.254253	-0.801187	-0.48704	-4.0671	0.0606205	-0.801187	0.158669	0.163736	0.575405	0.145631	-0.290239	-0.42469	0.0635359	-0.248432
CDC42EP4	SC	1.18329	1.71022	0.53806	-0.196555	0.194565	-2.53201	0.131316	0.904228	-0.905643	0.540437	-0.822618	-0.102885	-0.00651013	-0.544044	-0.196555	-0.196555	0.664994	0.799219	0.514821	-2.57799	0.60581	-0.18582	0.676766	-0.196555
AP1B1	SC	1.12877	1.20822	0.927574	1.08525	0.00108889	0.148668	1.03162	0.703664	-0.0941735	0.224948	0.0319707	-2.59815	-0.403361	-1.17894	-0.316613	-2.59815	0.446412	0.518605	0.688048	-0.0676427	0.178785	-0.573204	-0.202461	-0.290924
LCN2	SC	0.554579	0.771951	1.36884	0.639464	-2.67396	-0.0656532	0.691052	0.703305	0.357407	0.0189579	-0.427696	-0.427696	1.35891	-2.87925	-0.11532	0.035057	-0.427696	0.288321	0.318502	0.508728	-0.427696	0.0370611	0.220532	-0.427696
KLK9	SC	1.80398	1.83381	2.33209	1.88937	-0.543624	-0.543624	-0.543624	-0.543624	1.27943	-0.543624	-0.543624	-0.543624	0.646561	-0.543624	-0.543624	-0.543624	-0.543624	-0.543624	-0.543624	-0.543624	-0.543624	-0.543624	-0.543624	-0.543624
RAB31	SC	-0.715204	2.1162	-0.715204	-0.715204	-0.715204	0.442229	-0.715204	1.43641	-0.715204	0.882043	-0.715204	-0.715204	-0.715204	-0.715204	-0.715204	-0.715204	1.56432	1.27924	1.68902	0.602756	-0.715204	-0.715204	0.715847	-0.715204
FAM162A	SC	1.12334	1.39063	0.834663	1.02722	0.743683	0.508747	0.944213	0.551916	0.430474	1.12028	0.123293	-0.362334	-0.531825	-1.28298	-1.28298	-1.28298	1.1579	0.424131	-1.28298	0.455812	-1.28298	-0.961262	-1.28298	-1.28298
D0SE1L2	SC	1.58659	2.24117	1.93807	1.6954	-0.556	-0.556	1.16863	-0.556	-0.556	-0.556	-0.556	-0.556	1.37814	-0.556	-0.556	-0.556	-0.556	-0.556	-0.556	-0.556	-0.556	-0.556	-0.556	-0.556
SH3GL2	SC	1.23946	0.589601	0.737589	1.06374	-0.47158	0.459739	0.692778	0.843804	0.161589	0.395969	0.463841	-1.79303	-1.79303	-1.79303	0.211994	-1.79303	0.181763	0.585012	0.400216	0.564142	-1.79303	0.345263	0.565606	-0.0653839
UEVLD	SC	1.13005	1.29236	1.54343	0.457024	-0.171302	0.0384195	0.715731	-0.132001	1.00517	-2.54293	-0.220008	-0.220008	-0.220008	-0.220008	-0.220008	-0.220008	-0.220008	1.35363	0.362633	-0.220008	-0.220008	-0.220008	-2.63213	-0.220008
EPHA1	SC	1.14475	1.16076	1.27923	2.19367	0.963902	0.134697	0.895154	-0.410152	0.358337	0.735006	-0.677846	-0.677846	-0.677846	-0.677846	0.00556185	-0.677846	-0.677846	-0.677846	-0.677846	-2.43033	-0.139493	0.887369	-0.677846	-0.677846
GDPD3	SC	1.12237	1.28582	1.11234	1.072	0.329493	0.11554	0.300061	-0.361404	1.15912	0.473624	-0.436914	-0.142045	0.884252	-0.379943	-0.873322	-0.537679	-0.537679	0.255017	-3.53483	-0.537679	-0.254547	0.244901	-0.537679	-0.220818
CEBPB	SC	1.45297	2.04419	1.77858	-0.0806433	-0.0806433	-0.0806433	-0.0806433	-0.0806433	-0.0806433	-0.0806433	-0.0806433	-0.0806433	-0.0806433	-0.0806433	-0.0806433	-0.0806433	-0.0806433	-0.0806433	-0.0806433	-0.0806433	-0.0806433	-3.66288	-0.0806433	-0.0806433
ODR4	SC	1.68215	1.68219	0.338524	0.999645	0.924119	0.165642	0.205984	1.41347	0.237195	0.439867	1.2799	-1.15664	-1.15664	-1.15664	-1.15664	-1.15664	0.188735	0.325642	0.321887	-1.15664	-0.566093	-1.15664	-0.38572	-1.15664
MOV10	SC	0.816129	0.554581	0.67948	1.72072	0.434489	0.481775	0.774191	0.662633	0.12834	0.560969	0.283157	-0.665465	-0.191912	-0.665465	-0.0556531	-0.665465	0.238182	-0.037569	-0.0925349	0.0623791	-3.8036	-0.665465	-0.616366	0.0624698
CSNK2A2	SC	1.46938	1.14163	1.0383	0.872243	0.620474	0.224104	0.648875	0.250518	0.35654	-0.20465	0.0848758	-2.25444	-0.182252	-1.56158	-1.28715	-2.25444	0.00819893	-0.10761	0.246219	0.942255	0.474084	-0.914657	-0.131698	0.520771
LMO7	SC	0.721591	0.670669	0.992598	1.06628	0.433971	-0.0171129	0.495179	0.0168174	0.457942	0.209122	0.0997616	-0.193704	-0.0397719	-0.0458145	-0.751951	0.939177	0.729423	-0.0470513	0.0575795	-0.751951	-3.91716	-0.751951	0.378303	-0.751951
ARHGAP45	SC	-0.605885	1.88968	2.71539	-0.605885	-0.605885	-0.605885	-0.605885	1.27286	-0.605885	-0.605885	-0.605885	-0.605885	-0.605885	-0.605885	-0.605885	-0.605885	-0.605885	1.45819	1.21149	-0.211664	-0.605885	0.700201	0.658012	-0.605885
STS	SC	1.55929	1.31175	1.55048	1.3216	0.297513	-0.29313	0.441317	1.01569	-0.875544	0.255535	-0.206542	-1.29376	0.447722	-0.524048	-1.29376	-1.29376	-0.488103	-0.108998	0.884001	0.889673	-1.29376	-1.29376	0.284368	-1.29376
GPLD1	SC	1.94795	1.22994	1.31267	1.41291	-0.416541	-0.859424	0.378182	1.05406	-1.16108	-0.108756	-1.27588	-1.16108	0.122762	-1.16108	-1.03135	-1.16108	-0.419252	0.393713	0.919828	-0.020355	-1.16108	0.577774	0.870079	-0.282926
LRRC1	SC	0.909413	0.974866	1.08754	1.41482	0.467598	0.294106	0.534267	0.587572	0.639342	0.220838	0.28756	-0.455767	-3.77577	-0.455767	-0.240317	-0.455767	-0.455767	0.0918649	-0.455767	-0.455767	-0.455767	-0.455767	-0.455767	0.608203
CPM	SC	0.960614	1.14694	1.36269	1.14188	0.177347	-0.437356	0.294052	-0.437356	0.148969	-0.422284	-0.248527	-0.437356	0.505636	-0.437356	0.0415948	-0.437356	-0.445765	0.721637	0.632698	0.662874	-0.437356	-0.437356	0.12927	-3.74813
PITP0	SC	0.812569	0.488336	0.451731	0.610451	-0.079005	0.182595	0.723962	0.305414	0.095096	0.369485	0.150411	-3.96178	0.712033	-0.856329	1.30231	-0.856329	0.290422	0.479419	0.0410836	0.233849	-0.808406	-0.132404	-0.0142895	-0.540628
RELCH	SC	1.19543	0.425306	1.04194	0.500404	0.122744	0.266579	0.37595	0.333387	0.14309	1.0528	0.104216	-0.694971	-3.92823	-0.694971	-0.694971	-0.0553182	-0.09954	0.546236	-0.254782	-0.329814	-0.584731	0.386509	-0.00543073	0.848169
MLKL	SC	1.28538	1.34505	-0.213824	1.92774	-0.213824	-0.213824	1.51649	0.843144	-0.213824	-0.213824	-0.213824	-0.213824	-0.213824	-0.213824	-0.213824	-0.213824	-3.46434	-0.213824	0.18155	-0.213824	-0.213824	-0.213824	-0.213824	-0.213824
DHCR24	SC	0.969634	0.93917	0.816304	0.825639	0.405525	0.274043	0.777508	0.327002	-0.0235944	0.604072	0.344093	-0.409431	0.30684	-2.86715	-0.519918	-0.409431	0.463706	0.365136	0.411012	-0.672321	0.285276	-0.409431	-2.87255	0.0688648
CRNN	SC	1.01561	0.88892	0.797327	0.763225	0.220068	1.18053	0.176261	0.130594	-2.31337	0.390269	-2.33267	-0.233857	1.08137	-0.233857	0.219638	-2.28168	0.376641	-0.233857	0.223621	-0.233857	0.767521	-0.233857	0.0695185	-0.204118
USP4	SC	0.405271	1.50506	0.689841	0.572565	0.0891932	0.463956	0.225134	0.165103	0.491371	0.158739	-0.277433	-0.74743	0.972962	-0.74743	-0.104826	-0.74743	0.654085	0.54673	0.0302523	-0.118283	0.307866	-3.88384	0.0959741	-0.74743
DHRS1	SC	0.564661	0.858591	0.72171	0.907464	-0.0569166	0.580418	0.716841	0.7209	0.449322	0.326191	0.684646	-0.754564	0.0341487	-0.754564	0.441172	-0.754564	0.070291	0.169116	-0.0338125	0.125896	-0.0636296	-0.754564	-0.2144	-3.98436
SEC24C	SC	0.902293	0.669714	0.842846	0.680051	-0.0875264	0.444481	0.647	0.577104	-0.0412259	0.344955	0.342487	-0.939884	-0.0570599	-0.210054	0.28409	-4.14079	0.196255	0.249237	0.176561	0.301547	-0.939884	-0.230339	0.156533	-0.168393
EMC1	SC	1.15029	1.26473	1.06951	1.06461	0.79147	0.920726	0.621908	0.0345785	0.619105	0.670469	0.219217	-1.6027	-0.0933821	-1.96374	-0.0112671	-1.6027	0.365893	0.373689	0.33137	-0.380087	-1.6027	-0.623977	-0.0143169	-1.6027
RDH12	SC	1.85744	1.57634	1.74932	1.38678	0.384153	1.10398	1.55655	0.518228	-0.0949927	-0.747801	0.431425	-0.747801	-0.747801	-0.747801	-0.747801	-0.747801	-0.747801	-0.747801	-0.747801	-0.747801	-0.747801	-0.747801	-0.747801	-0.747801
FDFT1	SC	1.36672	1.71194	1.63112	2.1464	0.173138	0.281716	1.5739	0.530221	-0.737955	0.205269	-0.737955	-0.737955	-0.737955	-0.737955	-0.700557	-0.737955	-0.737955	0.673544	-0.737955	-0.737955	-0.737955	-0.737955	-0.737955	-0.737955
DIMT1	SC	2.70056	-0.753868	-0.753868	0.981987	0.138568	-0.753868	1.63327	0.173307	0.865631	2.06274	0.0567757	-0.753868	-0.753868	-0.753868	-0.753868	-0.753868	-0.176047	0.0649717	0.359287	0.185378	-0.753868	-0.753868	-0.753868	-0.753868
ANKRD22	SC	0.888875	1.11026	1.21829	0.828743	0.10769	0.825847	1.12574	0.635039	0.56764	0.519221	0.482023	-0.556606	0.623943	-0.556606	-0.556606	0.113773	-0.556606	-3.48102	-0.556606	-0.556606	-0.556606	-0.556606	-0.556606	-0.556606
DOCK6	SC	2.05432	0.649729	1.1132	0.513765	0.666159	0.208472	0.352758	-0.251106	0.72358	0.935532	-1.13529	-1.27824	-1.27824	-1.27824	-1.27824	-1.27824	0.421277	0.524901	0.432794	0.798094	-1.27824	-1.27824	0.879745	0.0597383
FMNL1	SC	-0.859865	-0.859865	-0.859865	1.8452	1.49602	-0.859865	0.806355	0.940164	0.0572046	-0.859865	-0.859865	-0.859865	-0.859865	-0.859865	-0.859865	-0.859865	0.982367	1.16066	1.15751	0.770296	-0.859865	1.11725	0.845219	-0.859865
GPT	SC	0.964007	1.10417	1.15714	1.64156	0.812801	0.647134	0.41676	0.304026	-2.09232	-0.806528	-0.15833	-0.15833	-0.15833	-0.15833	0.292721	-0.15833	-0.15833	-0.15833	-0.15833	0.444226	-0.15833	-0.15833	-0.15833	-3.14407
FAM83G	SC	1.01676	1.08539	1.56499	0.396056	0.536594	1.04343	0.686471	0.283658	1.40627	0.0895998	-0.0355153	-0.449035	-3.45619	-0.449035	-0.449035	-0.449035	-0.449035	-0.449035	-0.449035	0.321876	-0.449035	-0.449035	-0.449035	-0.449035
ATP6V1F	SC	0.581135	0.567172	0.49611	1.21939	0.284773	0.329666	0.443382	0.378285	-3.76585	1.0855	0.524207	-0.800939	-0.142422	-0.800939	-0.650562	-0.800939	0.248716	1.01776	0.0792097	0.331722	-0.180314	-0.0710763	0.42695	-0.800939
CYB5R2	SC	0.762944	0.748033	1.33854	1.20737	0.0746567	-0.103751	1.11535	0.647181	-0.868979	0.51792	0.118765	-0.979572	0.0227879	-1.80219	-1.80219	-1.80219	0.0287312	0.314576	0.106646	0.574785	1.34447	-1.70613	0.16706	-0.0248309
INPP5D	SC	-0.135131	1.00398	1.00461	0.783673	0.950547	-2.2032	0.656894	-0.135131	0.343518	0.0333852	-0.135131	-0.135131	-0.135131	-0.135131	-0.135131	-0.135131	0.330477	0.864166	0.847781	0.81741	-2.38296	-2.38209	0.548002	-0.135131
CCDC47	SC	0.724221	0.972448	2.49147	0.264413	0.0599256	0.586184	0.840051	0.356518	0.43675	0.381781	0.214939	-1.41959	-1.41959	-1.41959	-0.307578	-1.41959	0.055272	0.916439	0.670627	-0.417439	-1.41959	0.136364	0.135152	-1.41959
DDI2	SC	0.631146	0.767431	0.651572	1.21851	0.343833	0.510183	0.858645	0.441386	0.300234	0.510446	0.216311	-0.684688	-0.684688	-0.684688	0.13578	-0.684688	0.254268	0.562954	0.370502	0.0392594	-3.87487	-0.684688	0.170542	-0.684688
SLC7A1	SC	0.974107	2.43158	-0.669185	-0.669185	1.22735	1.32814	1.39924	1.07887	-0.669185	1.0623	1.20537	-0.669185	-0.669185	-0.669185	-0.669185	-0.669185	-0.669185	-0.669185	-0.669185	-0.669185	-0.669185	-0.669185	-0.669185	-0.669185
FCGR1A	SC	-0.204124	-0.204124	-0.204124	4.69486	-0.204124	-0.204124	-0.204124	-0.204124	-0.204124	-0.204124	-0.204124	-0.204124	-0.204124	-0.204124	-0.204124	-0.204124	-0.204124	-0.204124	-0.204124	-0.204124	-0.204124	-0.204124	-0.204124	-0.204124
EEFSEC	SC	1.01271	0.993603	0.992248	1.4828	-0.176435	1.31292	0.710698	0.187534	1.31737	0.177065	-0.0595785	-1.25757	-1.25757	-1.25757	-1.25757	-1.25757	0.680877	0.0886541	0.08009	0.439432	-1.25757	-1.19358	0.756587	-1.25757
ATP6V1D	SC	0.658666	1.45288	1.14907	0.970653	0.427605	0.36219	0.557724	-0.441967	0.875483	0.347204	-0.673085	-1.83986	-0.386317	-1.83986	-1.83986	-1.83986	0.138557	1.05994	0.288354	0.0885923	-0.323031	-0.27986	0.953127	0.133665
BTN3A3	SC	2.69833	-0.687702	-0.687702	-0.687702	0.958845	-0.687702	-0.687702	-0.687702	0.254627	0.67934	-0.687702	-0.687702	-0.687702	-0.687702	-0.687702	-0.687702	0.700396	1.37393	1.07076	1.69469	-0.687702	-0.687702	0.884628	-0.687702
LSM14B	SC	-0.365176	-0.365176	2.6607	3.04264	-0.365176	-0.365176	1.96534	-0.365176	-0.365176	-0.365176	-0.365176	-0.365176	-0.365176	-0.365176	-0.365176	-0.365176	-0.365176	-0.365176	-0.365176	-0.365176	-0.365176	-0.365176	-0.365176	-0.365176
YOD1	SC	1.02258	1.09948	1.01682	0.989482	0.184533	-0.0608742	0.331275	-0.0493085	0.515723	0.608211	-0.405134	-0.208555	0.718352	-3.02387	0.0345063	-0.208555	-0.208555	0.184321	-0.208555	-0.140661	0.197367	-0.208555	-2.73851	0.558483
PCP4	SC	1.1626	0.063141	0.063141	0.063141	0.063141	0.063141	0.063141	0.063141	0.893106	0.063141	0.063141	0.063141	0.063141	-2.4387	0.063141	0.585597	-2.16193	0.063141	0.063141	0.913698	-2.33413	0.675523	1.75712	0.063141
MPG	SC	1.43571	0.947251	-0.510183	0.472396	0.491525	-0.0308105	1.42743	0.505193	-0.273455	0.362683	-0.510183	-0.510183	-0.510183	-0.510183	-0.510183	-0.510183	0.413882	0.18714	0.345668	0.806634	-3.71078	-0.510183	0.316397	0.384598
TM9SF3	SC	0.840798	0.937555	0.78072	0.773739	0.177529	0.213264	0.811093	0.621781	0.339272	0.177915	-0.277252	-0.628968	-0.07233	-0.628968	-0.0818263	-0.628968	0.0675406	0.552599	0.480739	0.0825994	-3.83008	0.441403	0.316101	-1.46626
CAMK1D	SC	0.935848	0.915229	1.02075	1.20185	0.710806	0.633965	0.514468	-3.72011	-0.561357	0.165846	-0.561357	-0.561357	0.48217	-0.561357	-0.561357	-0.561357	0.25791	0.599153	0.56292	0.0422733	-0.561357	-0.269591	0.437372	-0.561357
ABCD3	SC	1.27069	1.26244	1.48406	1.1469	0.438944	0.268474	1.14752	0.665368	-0.550778	0.0064741	1.58959	-1.43642	0.196348	-1.43642	-1.43642	-1.43642	-0.265782	-0.0197289	0.612192	-0.704698	-0.749868	-0.653896	-0.369725	-1.02885
LIPN	SC	2.37067	1.95662	2.28117	1.94731	-0.47634	-0.47634	0.494697	-0.47634	-0.47634	-0.47634	-0.47634	-0.47634	-0.47634	-0.47634	-0.47634	-0.47634	-0.47634	-0.47634	-0.47634	-0.47634	-0.47634	-0.47634	-0.47634	-0.47634
MAPT	SC	0.722998	1.20143	-0.427959	1.15586	-0.286132	0.368803	1.39254	0.527273	-0.564678	-0.427959	-0.427959	-0.427959	-0.427959	-0.427959	-0.427959	-0.427959	0.576407	0.167296	0.532491	0.144762	0.587413	-3.65133	0.976504	-0.427959
TM7SF2	SC	1.08824	1.01969	1.29323	1.87602	-0.267197	-1.01643	0.887481	-1.01643	0.470219	0.735724	-1.01643	-1.01643	0.661163	-1.01643	-1.01643	-1.01643	1.3935	-1.01643	-0.187199	1.10143	0.0418765	-1.01643	0.050095	-1.01643
GSPT2	SC	1.12577	1.38484	1.06231	1.67497	0.806304	0.285825	1.20178	-1.00865	-1.00865	0.796289	0.434801	-1.00865	-1.00865	-1.00865	-1.00865	-1.00865	0.939347	0.51383	0.723087	-1.00865	-1.00865	0.145979	-1.00865	-1.00865
PPIE	SC	0.712982	0.993721	0.627695	0.996054	0.446587	0.628666	0.713392	0.351745	0.229209	0.577318	0.534429	-0.651565	-0.651565	-0.651565	-0.651565	-0.651565	0.552914	0.193335	0.112134	0.165265	-0.651565	-0.0920992	0.0743802	-3.90833
ARFGAP2	SC	0.823179	0.847341	0.407942	0.372573	0.679616	0.288508	0.463298	0.142276	0.185029	0.524266	0.385964	-0.157577	0.0117497	-0.3919	-2.5332	-2.0935	0.56367	0.301727	0.424713	0.342618	0.655538	-0.103366	0.609791	-2.75025
PLBD2	SC	0.596285	0.647237	0.668636	0.729127	-0.108648	0.280986	0.410808	0.387753	0.265909	0.479139	0.296716	-0.850873	-0.387863	-0.548283	-4.16908	-0.850873	-0.058218	0.54298	0.419052	0.483475	0.635369	-0.138596	0.164293	0.104663
ACP7	SC	1.75689	1.64165	1.98455	2.36171	-0.605905	-0.605905	-0.605905	-0.605905	-0.605905	-0.605905	-0.605905	0.317187	0.808598	-0.194029	-0.605905	-0.605905	-0.605905	-0.605905	1.01793	-0.605905	-0.605905	-0.605905	-0.605905	-0.605905
ACP6	SC	1.99427	1.85134	1.74757	1.14535	-0.763331	0.852187	-0.763331	-0.763331	1.05493	0.351296	-0.763331	-0.763331	-0.763331	-0.763331	-0.763331	-0.763331	-0.763331	0.261317	0.817221	-0.763331	0.611148	-0.763331	-0.763331	-0.763331
P4HA2	SC	1.43978	0.759344	-0.141828	-0.141828	0.921839	-0.141828	-2.64595	-0.141828	-0.141828	0.727968	-0.141828	-0.141828	-0.141828	-0.141828	-0.141828	-0.141828	1.02151	0.173968	0.78945	0.715176	-2.95051	-0.141828	0.891191	-0.141828
ATXN3	SC	1.50733	1.39405	1.37123	1.12552	0.844104	0.277649	1.03436	0.638036	0.297455	0.297413	0.377621	-1.23369	-1.23369	-1.23369	-1.23369	-1.23369	-0.423243	0.261655	0.246118	-1.23369	-1.23369	-0.122943	0.743132	-1.23369
SUSD2	SC	0.891325	0.843296	0.723951	0.598128	-0.726598	0.200824	0.386046	0.107482	-0.0111687	-0.66213	-0.66213	-0.66213	0.16315	-4.06671	0.263175	-0.66213	0.218348	0.561775	0.622094	0.233183	0.43242	0.387122	0.504254	0.316421
NBEAL2	SC	0.563626	0.600546	0.580427	1.11306	0.802399	0.27229	0.649905	0.296734	0.648633	0.323074	-0.379725	1.20864	1.30446	-2.7877	-0.268274	-0.279479	-2.39423	0.341483	-0.279479	-1.23663	-0.350519	-0.279479	-0.279479	-0.170284
ACSL4	SC	1.76244	0.411901	-1.20488	1.97612	0.465797	0.641197	-0.215028	0.696621	-1.20488	0.582867	0.865034	-1.20488	-0.39611	-1.20488	-1.20488	-1.20488	0.249909	0.867647	0.278043	0.114679	0.67052	-1.20488	0.667375	-1.20488
MVB12A	SC	1.39033	1.47523	1.1659	1.10372	0.418328	0.826788	0.942124	0.842879	1.09023	-1.02663	0.456753	-1.02663	-1.02663	-1.02663	-1.02663	-1.02663	0.465132	0.441289	0.674206	-1.02663	-1.02663	-1.02663	-1.02663	-1.02663
NRDC	SC	1.36592	1.19751	1.69467	1.42006	0.129938	0.299011	1.41542	0.76338	0.703165	1.24036	-0.432345	-1.10155	-0.777637	0.181956	-1.10155	-1.10155	-0.302227	-0.395708	-0.0755669	-1.10155	-1.10155	-1.10155	-0.717051	-1.10155
MGLL	SC	0.711229	1.33216	1.45845	0.840789	-0.382842	-0.0406847	0.918173	-0.697273	-0.625781	-0.0647961	-0.585641	1.04471	-2.36034	0.14629	0.210183	-1.28112	0.436383	0.831262	0.303541	-0.124474	0.286031	-0.187725	0.301816	-2.47034
C9orf64	SC	2.42972	1.13684	0.142112	0.747826	-0.103446	-1.13427	1.37116	0.374311	0.196149	0.477184	-0.197923	-1.31163	-1.31163	-1.31163	-1.31163	-1.31163	0.788679	0.404099	0.482634	0.657851	-0.355316	-0.32477	0.498905	-1.03361
FYCO1	SC	2.91186	0.409386	0.181987	0.732896	-0.476275	0.0951451	0.205653	-0.112322	-0.439152	-0.412748	-0.521952	-1.62985	-0.192793	0.241624	0.0888777	1.50614	1.11361	-0.211229	-0.975791	-0.609795	0.720173	-2.11126	-0.0210407	-0.493142
CIAO2A	SC	1.40401	1.11719	-0.315934	1.252	0.602493	-3.75227	0.772917	-0.315934	-0.315934	0.560807	-0.315934	-0.315934	-0.315934	-0.315934	-0.315934	-0.315934	0.951613	0.612247	0.526421	0.0597213	-0.315934	-0.315934	-0.315934	-0.315934
EPB41	SC	1.38298	0.31289	0.326579	1.19286	0.65575	0.355622	0.272715	0.791509	-0.19285	0.0964647	-0.0521102	-3.19711	-0.341372	0.0019933	-0.468896	-2.46133	-0.341372	0.402041	0.810865	0.117313	-0.341372	0.629358	0.216196	-0.168731
AADAC	SC	0.861231	1.0348	1.18496	0.864202	0.281723	0.860259	1.00458	0.662151	0.756726	-1.2228	-1.28795	-1.4677	0.213621	-1.45281	0.54524	0.284209	0.284209	-1.21981	0.394097	0.934218	-1.38455	-1.38391	-1.28067	0.533989
MEMO1	SC	0.854103	0.827898	0.71233	0.610436	0.249602	0.19319	0.616709	0.385459	-0.106503	0.126206	0.725467	-0.611962	-4.11251	-0.611962	0.291726	-0.611962	0.444027	0.354478	0.351077	0.414297	-0.611962	0.17811	-0.611962	-0.0562879
TMEM40	SC	1.18293	1.13199	1.1808	0.886077	-2.33992	0.605744	0.882674	0.0211282	-2.33741	0.0317426	0.0317426	0.0317426	0.722651	0.0317426	0.0317426	0.0317426	0.0317426	0.0317426	0.0317426	-2.34932	0.0317426	0.0317426	0.0317426	0.0317426
DOCK9	SC	1.08444	0.917885	1.26871	1.8484	-0.312737	0.965684	0.474653	0.0837004	0.572009	0.22686	-0.136267	-1.46207	-1.46207	-1.46207	-1.46207	-1.46207	0.557142	0.651836	0.629246	0.465092	-0.24318	-0.248438	-0.0326317	-1.46207
PSPH	SC	1.29443	0.819973	1.35989	1.00574	0.792876	-0.883715	1.26203	0.710612	0.986122	0.560348	-0.700793	-1.16761	0.142703	-1.16761	-1.16761	-1.16761	-1.16761	0.874429	-0.101346	-1.16761	-1.16761	0.787035	0.43051	-1.16761
GORASP2	SC	1.2344	1.31392	1.50297	0.90385	0.635883	0.284362	1.38086	0.429869	-0.372428	0.640542	0.32551	-1.2898	-1.2898	-1.2898	-1.2898	-1.2898	0.375523	0.397817	0.747631	-0.525488	-1.2898	-0.685613	0.439007	-1.2898
TMPRSS11D	SC	0.781053	0.507098	0.998294	0.716429	0.0823079	0.403164	0.91247	-2.15386	0.0353562	0.0396746	-2.22863	-0.162062	0.539825	0.623151	2.23134	-2.02911	-0.162062	-0.162062	-0.162062	-0.162062	-0.162062	-0.162062	-0.162062	-0.162062
PLA2G4E	SC	0.862767	0.967302	0.759867	1.11519	0.429306	0.757236	0.795202	0.545854	0.427844	-0.0534763	-0.0534763	-2.38984	0.304089	-2.51575	-0.0534763	-2.22924	-0.0534763	0.704937	-0.0534763	-0.0534763	-0.0534763	-0.0534763	-0.0534763	-0.0534763
LCLAT1	SC	1.80714	1.8245	-0.786322	1.49656	-0.786322	0.908208	1.17387	1.19892	0.820887	0.429791	0.899385	-0.786322	-0.786322	-0.786322	-0.786322	-0.786322	-0.786322	0.449241	-0.786322	-0.786322	-0.786322	-0.786322	-0.786322	-0.786322
HPSE	SC	2.13856	1.40108	2.75659	1.08475	-0.564224	-0.564224	1.12682	-0.564224	-0.564224	0.0843553	-0.564224	-0.564224	0.999646	-0.564224	-0.564224	-0.564224	-0.564224	-0.564224	-0.564224	-0.564224	-0.564224	-0.564224	-0.564224	-0.564224
CRCT1	SC	2.34425	2.41108	2.35552	1.54741	-0.432913	-0.432913	-0.432913	-0.432913	-0.432913	-0.432913	-0.432913	-0.432913	-0.432913	-0.432913	-0.432913	-0.432913	-0.432913	-0.432913	-0.432913	-0.432913	-0.432913	-0.432913	-0.432913	-0.432913
TENT2	SC	1.19464	3.66978	1.33833	-0.436767	-0.436767	-0.436767	-0.436767	-0.436767	1.22087	-0.436767	-0.436767	-0.436767	-0.436767	-0.436767	-0.436767	-0.436767	-0.436767	-0.585301	1.02348	-0.436767	-0.436767	-0.436767	-0.436767	-0.436767
NCF4	SC	2.11913	0.527445	-0.364559	-0.0565087	0.404243	0.0486761	-0.364559	0.759623	0.0816422	0.0157083	0.243493	-0.364559	-2.00534	-0.364559	0.431096	-0.364559	0.394145	0.414889	0.539103	0.641804	-3.37345	0.192319	0.200283	0.244503
IGSF3	SC	1.36148	2.61126	0.392069	0.709068	0.338043	0.533008	0.852587	0.514892	0.596093	0.618328	0.538905	-0.918533	-0.918533	-0.918533	-0.526154	-0.918533	0.167289	-0.918533	-0.918533	1.02251	-0.918533	-0.918533	-0.791852	-1.58926
CHI3L2	SC	2.72884	-0.329396	3.59477	-0.329396	-0.329396	-0.329396	-0.329396	-0.329396	-0.329396	-0.329396	-0.329396	-0.329396	0.593703	-0.329396	-0.329396	-0.329396	-0.329396	-0.329396	-0.329396	-0.329396	-0.329396	-0.329396	-0.329396	-0.329396
CLDN4	SC	0.281647	1.85316	1.98952	2.13807	-0.674778	1.18492	1.68697	-0.00468895	0.447009	0.184367	-0.674778	-0.674778	-0.31408	-0.674778	-0.674778	-0.674778	-0.674778	-0.674778	-0.674778	-0.674778	-0.674778	-0.674778	-0.674778	-0.674778
LUC7L3	SC	0.6405	1.50064	0.72969	1.94333	0.197139	0.447001	1.05024	0.825703	0.454437	0.866646	0.443171	-1.16396	-1.16396	-1.16396	-1.16396	-1.16396	0.346575	-1.16396	-0.00567596	0.542468	-1.16396	-1.16396	0.493764	-1.16396
BDH1	SC	0.730154	0.747689	0.677066	0.634552	0.351681	0.547757	0.768767	-0.0243144	0.329374	0.658511	0.31842	-0.198106	-0.198106	-2.42293	-0.528507	0.145264	-0.422322	0.66008	0.350306	-2.27364	-0.198106	0.784394	0.945911	-2.3839
TMOD2	SC	0.626228	0.833854	-0.252023	0.94139	-0.252023	-0.252023	0.74404	0.261008	-0.252023	-0.252023	0.250308	-3.01151	0.173881	-2.90018	0.747462	-0.252023	0.646688	0.33155	0.641094	0.135256	0.46714	-0.252023	0.804637	0.0713101
ELOVL7	SC	2.24921	2.3263	2.98809	-0.39786	0.542449	-0.39786	-0.39786	-0.39786	-0.39786	-0.39786	-0.39786	-0.39786	-0.39786	-0.39786	-0.39786	-0.39786	-0.39786	-0.54671	-0.39786	-0.39786	-0.39786	-0.39786	-0.39786	-0.39786
PLB1	SC	2.4885	1.94561	2.03416	2.25395	-0.436111	-0.436111	-0.436111	-0.436111	-0.436111	-0.436111	-0.436111	-0.436111	-0.436111	-0.436111	-0.436111	-0.436111	-0.436111	-0.436111	-0.436111	-0.436111	-0.436111	-0.436111	-0.436111	-0.436111
YIF1B	SC	1.97703	1.47865	1.68636	-0.690122	0.748275	-0.690122	-0.690122	-0.690122	-0.690122	0.397492	-0.690122	-0.690122	-0.690122	-0.690122	0.788154	-0.690122	1.95278	-0.00531462	1.3284	-0.690122	-0.690122	-0.690122	-0.690122	-0.690122
CALCOCO1	SC	2.109	1.81506	1.2949	1.44733	-0.838327	0.485264	0.972433	0.390707	-0.646186	-0.838327	-0.838327	-0.838327	-0.838327	-0.838327	-0.838327	-0.838327	0.634575	0.715568	0.548613	0.292664	-0.838327	-0.838327	-0.838327	-0.838327
DHX29	SC	1.87414	0.506751	0.49784	0.662515	0.280035	0.438574	0.727422	0.602685	0.382364	0.578234	0.488548	-0.42284	-0.42284	-0.42284	-0.42284	-0.42284	0.745701	0.172506	-0.404056	-0.42284	-3.78608	-0.42284	-0.384457	-0.42284
KCTD5	SC	2.06903	2.53137	1.88253	2.22976	-0.435634	-0.435634	-0.435634	-0.435634	-0.435634	-0.435634	-0.435634	-0.435634	-0.435634	-0.435634	-0.435634	-0.435634	-0.435634	-0.435634	-0.435634	-0.435634	-0.435634	-0.435634	-0.435634	-0.435634
CERS3	SC	1.65703	1.44954	1.8262	1.43061	-0.0289984	-0.713053	1.59548	0.806287	1.09846	0.86118	-0.713053	-0.713053	-0.713053	-0.713053	-0.713053	-0.713053	-0.713053	-0.713053	-0.713053	-0.713053	-0.713053	-0.713053	-0.713053	-0.713053
TFCP2L1	SC	0.871234	1.25027	0.560189	1.43571	0.726468	0.75373	0.448023	0.957117	-2.8122	-0.0966535	-2.8374	-0.0966535	-0.0966535	-0.0966535	-0.0966535	-0.0966535	-0.0966535	-0.0966535	-0.0966535	-0.0966535	-0.0966535	-0.0966535	-0.0966535	-0.0966535
GNPDA2	SC	1.79165	1.30209	-0.17261	1.43889	0.146157	0.0703	0.429315	0.748144	0.139755	0.130327	0.507514	-1.61058	-1.61058	-1.61058	-1.61058	-1.61058	0.512296	0.429323	0.291235	0.476872	0.416101	0.166414	0.207499	-0.978376
PPM1B	SC	0.684819	0.575704	1.39076	0.540372	0.439728	0.200165	0.714523	0.188029	0.49291	0.683607	0.207408	-0.549992	-0.549992	-0.549992	-0.549992	-0.549992	-0.155562	0.676998	-0.549992	-3.87883	-0.549992	0.627505	0.614997	-0.153187
AADACL2	SC	1.8877	1.32036	1.06775	0.783369	-0.180775	-0.417673	0.641282	0.824821	-0.180775	-0.180775	-0.180775	-0.180775	-0.180775	-0.180775	-0.180775	-0.180775	-3.74944	0.353458	-0.180775	-0.180775	-0.180775	-0.180775	-0.180775	-0.180775
ARMC6	SC	1.18005	1.41424	1.40366	1.32508	-0.688697	0.921285	1.42818	0.195144	-1.01938	0.333083	-0.828989	-1.01938	-1.01938	-1.01938	-1.01938	-1.01938	0.753198	0.618307	1.10384	-0.276446	-1.01938	-1.01938	0.292484	-1.01938
IWS1	SC	0.862113	-0.139504	1.33415	1.28233	-0.139504	-3.35119	-0.139504	-0.139504	-1.89466	0.249864	1.4384	-0.139504	-0.139504	-0.139504	-0.139504	-0.139504	0.297839	0.777861	0.956334	-0.139504	-0.139504	-0.139504	-0.139504	-0.139504
CPEB2	SC	2.69295	2.0173	1.48089	1.18584	-0.528578	-0.528578	1.68753	0.449908	-0.528578	-0.528578	-0.528578	-0.528578	-0.528578	-0.528578	-0.528578	-0.528578	-0.528578	-0.528578	-0.528578	-0.528578	-0.528578	-0.528578	-0.528578	-0.528578
EPHX3	SC	0.866652	1.05148	1.23061	0.795404	0.124284	-0.0338667	1.10614	-2.23969	0.80013	-2.22718	0.0525438	0.0525438	0.0525438	-2.61617	0.0525438	0.0525438	0.0525438	0.511683	0.0525438	0.0525438	0.0525438	0.0525438	0.0525438	0.0525438
ELOVL1	SC	1.07705	1.20999	1.30831	1.08848	0.248707	-0.680108	1.17422	-0.189443	-3.64113	-0.857163	-0.189443	-0.189443	-0.189443	-0.189443	-0.189443	-0.189443	0.875148	-0.137114	0.606928	-0.189443	-0.189443	-0.189443	-0.189443	-0.189443
0A16	SC	1.06868	1.12841	0.671698	0.344667	0.362833	0.299348	-0.0743471	0.618474	0.366538	0.585138	0.318782	-0.0743471	0.615637	-2.48284	-2.41624	-0.0743471	0.0833063	0.142311	0.273136	0.307179	0.250415	0.232891	-0.0743471	-2.47297
MPZL2	SC	0.776231	1.07813	0.939089	0.959765	-2.28468	0.714015	1.42817	0.0315952	-2.28223	0.675413	0.0315952	0.0315952	0.0315952	0.0315952	0.0315952	0.0315952	0.0315952	0.0315952	0.0315952	0.0315952	0.0315952	-2.44624	0.0315952	0.0315952
ABHD5	SC	2.04153	2.03359	1.62188	1.13986	1.88976	-0.26536	0.51774	-0.652772	0.146076	-0.652772	-0.652772	-0.652772	0.666503	-0.652772	-0.652772	-0.652772	-0.652772	-0.652772	-0.652772	-0.652772	-0.652772	-0.652772	-0.652772	-0.652772
STAP2	SC	1.47221	0.712483	0.818041	0.718415	0.928288	-2.76966	0.84707	0.551965	-0.115206	-0.00482418	-0.115206	-0.115206	0.447753	-0.115206	-2.99313	-0.115206	-0.115206	0.5285	-0.115206	-0.115206	0.0101551	-0.115206	-0.115206	-0.115206
RALGAPB	SC	0.26032	0.467861	0.759046	1.4466	-2.21765	0.725009	0.835506	1.39984	0.772535	0.205447	-2.23512	-2.42465	-0.0907392	-0.0907392	-0.0907392	-0.0907392	0.335053	0.455242	-0.0956828	-0.0907392	-0.0907392	0.117542	-0.171716	-0.0907392
TTC22	SC	0.950466	0.625827	0.867144	1.89264	0.0275094	0.174177	0.789397	0.057371	0.0275094	0.0275094	0.0275094	0.0275094	0.0275094	0.0275094	-3.05551	0.0275094	0.0275094	0.0275094	0.0275094	0.0275094	0.0275094	0.0275094	-2.71416	0.0275094
PTK6	SC	0.805695	0.84497	0.821329	0.78445	-0.264458	-0.411237	0.845538	1.33984	0.0696972	0.14427	0.815052	-0.188719	0.84816	-0.188719	-0.188719	-2.64423	-0.188719	0.178677	-0.188719	0.297021	-0.188719	-2.96503	-0.188719	-0.188719
ARL5A	SC	3.1679	2.0753	2.34873	0.252884	-0.392241	-0.392241	-0.392241	-0.392241	-0.392241	-0.392241	-0.392241	-0.392241	-0.392241	-0.392241	-0.392241	-0.392241	-0.392241	-0.392241	-0.392241	-0.392241	-0.392241	-0.392241	-0.392241	-0.392241
TMEM168	SC	1.77859	1.48836	0.430951	0.698411	-0.132007	0.254591	0.216423	0.270849	-0.254615	0.495631	-3.83781	-0.254615	-0.254615	-0.254615	-0.254615	-0.254615	-0.254615	0.807733	0.583656	-0.254615	-0.254615	-0.254615	-0.254615	-0.254615
SPTLC3	SC	2.03286	1.64802	2.44197	1.80264	-0.539766	-0.51739	0.605206	-0.539766	-0.539766	-0.539766	-0.539766	-0.539766	-0.539766	-0.539766	-0.539766	-0.539766	-0.539766	1.16272	-0.539766	-0.539766	-0.539766	-0.539766	-0.539766	-0.539766
ALG5	SC	-0.163576	1.29398	-0.163576	-0.163576	-0.163576	-0.163576	0.899658	0.551871	-0.163576	-0.163576	-4.08409	-0.163576	0.428236	-0.163576	-0.163576	-0.163576	1.05197	0.968147	0.662362	0.681505	-0.163576	-0.163576	-0.163576	-0.163576
KRT79	SC	0.0325871	0.441126	1.0104	1.02924	0.184914	0.144739	0.208425	0.966465	0.515424	0.0691673	0.325051	-2.93595	0.906379	-0.361388	-2.94725	-0.266183	-0.377443	-0.0754382	-0.211038	0.577797	-0.266183	0.48617	0.321928	0.221068
NMT2	SC	0.449002	1.42365	0.941816	1.1228	-0.0213183	0.472089	0.867676	0.528661	-2.00719	-1.93635	-2.02739	0.169414	0.169414	0.169414	0.169414	0.169414	0.564622	0.505093	-1.96086	0.169414	0.169414	-0.768334	0.490726	0.169414
VTI1A	SC	1.75792	3.70068	0.993871	-0.39515	1.45053	-0.39515	-0.39515	-0.39515	-0.39515	-0.39515	-0.39515	-0.39515	-0.39515	-0.39515	-0.39515	-0.39515	-0.39515	-0.39515	-0.39515	-0.39515	-0.39515	-0.39515	-0.39515	-0.39515
LIPE	SC	-0.285575	-0.285575	-0.285575	3.99864	-0.285575	-0.285575	-0.285575	-0.285575	-0.285575	-0.285575	-0.285575	-0.285575	-0.285575	-0.285575	-0.285575	-0.285575	-0.285575	-0.285575	-0.285575	-0.285575	-0.285575	-0.285575	2.28402	-0.285575
ASCC1	SC	0.883161	1.14715	1.09348	1.01744	-0.227304	-3.74523	1.25238	1.36456	-0.227304	-0.227304	-0.227304	-0.227304	-0.227304	-0.227304	-0.227304	-0.227304	-0.227304	-0.227304	-0.227304	0.62391	-0.227304	-0.227304	-0.227304	-0.227304
GCC1	SC	4.13769	1.08543	0.295131	-0.412245	-0.412245	-0.412245	-0.412245	-0.412245	-0.412245	-0.412245	-0.412245	-0.412245	-0.412245	-0.412245	-0.412245	-0.412245	1.046	0.645624	0.210545	-0.412245	-0.412245	-0.412245	-0.412245	-0.412245
LRRC8A	SC	0.738687	0.571289	0.766606	0.489559	0.561822	0.215445	0.158125	0.389809	-0.104316	0.314558	0.120963	-3.09783	0.20645	0.294073	-0.218548	-0.297999	0.431079	0.48763	0.372108	0.0373677	-3.15751	0.345854	0.348234	0.0265429
KCTD1	SC	1.02129	0.785414	1.00209	0.810962	-2.03327	0.566471	0.759485	0.64584	0.300972	0.954566	0.542665	0.144664	-2.15536	0.144664	0.144664	0.144664	-0.170183	0.137347	-1.98466	-2.0419	0.144664	-0.0586664	0.0489402	0.144664
ANKRD44	SC	1.0493	0.226646	0.226646	0.226646	0.226646	0.226646	0.226646	0.226646	0.226646	0.226646	0.226646	0.226646	-2.53013	-2.5095	0.226646	0.226646	0.954027	1.00149	1.17102	-2.18054	0.226646	0.226646	0.226646	-0.581992
HIGD1A	SC	0.403736	1.08008	1.10135	0.92022	-0.097667	0.64597	0.791133	0.263553	0.0873184	0.721663	-2.97145	-0.097667	0.224331	-0.097667	-0.097667	-0.097667	-0.097667	0.229941	0.43696	-0.097667	-0.097667	-0.097667	-2.95813	-0.097667
SERPINB11	SC	3.2063	2.48704	1.93914	-0.363451	-0.363451	-0.363451	-0.363451	-0.363451	-0.363451	-0.363451	-0.363451	-0.363451	-0.363451	-0.363451	-0.363451	-0.363451	-0.363451	-0.363451	-0.363451	-0.363451	-0.363451	-0.363451	-0.363451	-0.363451
RASAL1	SC	1.08951	0.967619	1.08695	0.976126	0.62371	-0.843037	0.37216	-0.112224	0.983872	0.10056	0.207171	0.10056	-3.04485	0.10056	0.10056	0.10056	0.310936	-2.5305	0.10056	-0.24537	0.10056	0.10056	-0.747108	0.10056
SAP30BP	SC	1.60751	0.532019	0.121844	0.822705	0.121844	0.121844	0.465439	0.760544	-2.4198	0.328868	-2.44338	0.121844	0.121844	0.121844	0.121844	0.121844	-2.40542	0.40119	0.121844	0.766352	0.121844	0.121844	0.121844	0.121844
SMIM5	SC	1.26696	0.782188	1.41136	0.488807	0.325769	-2.92811	1.10466	-2.89	-0.00723293	-0.00723293	-0.00723293	-0.00723293	-0.00723293	-0.00723293	-0.00723293	-0.00723293	0.546862	-0.00723293	-0.00723293	-0.00723293	-0.00723293	-0.00723293	-0.00723293	-0.00723293
NMES1	SC	3.5631	1.91875	1.57154	0.35502	-0.428521	-0.428521	-0.428521	-0.428521	-0.428521	-0.428521	-0.428521	-0.428521	0.733487	-0.428521	-0.428521	-0.428521	-0.428521	-0.428521	-0.428521	-0.428521	-0.428521	-0.428521	-0.428521	-0.428521
GCHFR	SC	0.721239	0.995755	0.393236	0.91086	0.0741362	0.484313	0.14226	0.78765	-0.24872	0.396211	-0.352022	-0.385631	-0.385631	-0.385631	-0.385631	-0.385631	-0.207397	0.474138	0.440084	0.418166	0.217675	0.320824	0.169449	-4.2097
SPRR5	SC	0.345806	0.981674	1.30428	0.345806	0.345806	0.345806	0.345806	0.345806	-2.10528	0.345806	0.345806	-2.3469	0.345806	0.345806	0.345806	-1.96685	-2.09142	0.345806	0.345806	0.345806	0.345806	0.345806	0.345806	0.345806
AGPAT3	SC	0.756931	1.89127	-0.008481	-0.008481	1.56936	-4.04794	-0.008481	-0.008481	-0.008481	-0.008481	-0.008481	-0.008481	-0.008481	-0.008481	-0.008481	-0.008481	-0.008481	-0.008481	-0.008481	-0.008481	-0.008481	-0.008481	-0.008481	-0.008481
OTUB2	SC	1.18582	0.696425	1.40222	1.6762	-4.03583	-0.0486752	-0.0486752	-0.0486752	-0.0486752	-0.0486752	-0.0486752	-0.0486752	-0.0486752	-0.0486752	-0.0486752	-0.0486752	-0.0486752	-0.0486752	-0.0486752	-0.0486752	-0.0486752	-0.0486752	-0.0486752	-0.0486752
SELENOS	SC	4.42362	1.37884	-0.263748	-0.263748	-0.263748	-0.263748	-0.263748	-0.263748	-0.263748	-0.263748	-0.263748	-0.263748	-0.263748	-0.263748	-0.263748	-0.263748	-0.263748	-0.263748	-0.263748	-0.263748	-0.263748	-0.263748	-0.263748	-0.263748
ATP7A	SC	2.50113	2.43307	1.648	2.08607	-0.433413	-0.433413	-0.433413	-0.433413	-0.433413	-0.433413	-0.433413	-0.433413	-0.433413	-0.433413	-0.433413	-0.433413	-0.433413	-0.433413	-0.433413	-0.433413	-0.433413	-0.433413	-0.433413	-0.433413
RINT1	SC	1.88864	3.4607	-0.355388	1.72442	-0.355388	-0.182801	-0.355388	-0.355388	-0.355388	0.545565	-0.355388	0.0208509	-0.355388	-0.355388	-0.355388	-0.355388	-0.355388	-1.41577	-0.355388	-0.355388	-0.355388	-0.355388	-0.355388	-0.355388
BNIP1	SC	2.40771	2.94043	2.3888	-0.368425	-0.368425	-0.368425	-0.368425	-0.368425	-0.368425	-0.368425	-0.368425	-0.368425	-0.368425	-0.368425	-0.368425	-0.368425	-0.368425	-0.368425	-0.368425	-0.368425	-0.368425	-0.368425	-0.368425	-0.368425
SLC11A2	SC	0.946961	1.00734	0.969495	1.06238	-0.464376	-3.95468	0.926491	-0.185239	-0.106004	0.705746	-0.185239	-0.185239	-0.185239	-0.185239	-0.185239	-0.185239	-0.185239	-0.0722395	1.17446	-0.185239	-0.185239	-0.185239	0.027295	-0.185239
SLC22A18	SC	1.21252	1.23479	-0.0671524	1.14342	-0.0671524	-0.0671524	0.480095	0.30513	-0.0671524	-0.0671524	-4.22765	-0.0671524	-0.0671524	-0.0671524	-0.0671524	-0.0671524	0.461651	0.464485	-0.0671524	-0.0671524	-0.0671524	-0.0671524	-0.0671524	-0.0671524
MMP1	SC	0.0840836	0.0840836	1.81315	0.775677	0.0840836	0.0840836	0.0840836	0.0840836	0.0840836	0.0840836	0.0840836	-4.35458	0.0840836	0.0840836	0.0840836	0.0840836	0.0840836	0.0840836	0.0840836	0.0840836	0.0840836	0.0840836	0.0840836	0.0840836
FMO5	SC	2.75767	3.13849	0.447804	1.04044	-0.460604	-0.460604	-0.460604	0.325834	-0.460604	-0.460604	-0.460604	-0.460604	-0.460604	-0.460604	-0.460604	-0.460604	-0.460604	-0.460604	0.580638	-0.460604	-0.460604	-0.460604	-0.460604	-0.460604
RAPGEFL1	SC	1.08572	0.859478	1.28414	0.852175	-0.102516	0.145258	0.953977	0.0901082	-0.102516	-0.102516	-4.17332	-0.102516	-0.102516	-0.102516	-0.102516	-0.102516	0.440205	-0.102516	-0.102516	-0.102516	-0.102516	-0.102516	-0.102516	-0.102516
FAM91A1	SC	0.650313	0.819075	0.612254	0.859876	-1.19031	0.368017	0.382889	0.983603	-0.0414194	0.459325	-0.0414194	-0.0414194	-0.0414194	-0.0414194	-0.0414194	-0.0414194	-2.83064	1.15812	0.328474	-2.86061	0.361507	-0.0414194	-0.107887	0.33736
GGPS1	SC	0.91407	1.22243	0.0245834	1.61887	0.0245834	0.0245834	-4.24704	0.0245834	0.0245834	0.0245834	0.0245834	0.0245834	0.0245834	0.0245834	0.0245834	0.0245834	0.0245834	0.0245834	0.0245834	0.0245834	0.0245834	0.0245834	0.0245834	0.0245834
AVEN	SC	1.01265	0.912148	0.762252	0.752945	-2.13069	-2.09432	0.836447	0.227446	-2.12819	0.227446	0.227446	0.227446	0.227446	0.227446	0.227446	0.227446	-2.11487	0.513546	0.346862	0.227446	0.227446	0.227446	0.601866	0.227446
AIF1L	SC	0.0391224	1.48231	0.901322	0.0391224	-4.37892	0.662455	0.0391224	0.0391224	0.58951	0.0391224	0.0391224	0.0391224	0.0391224	0.0391224	0.0391224	0.0391224	0.0391224	0.0391224	0.0391224	0.0391224	0.0391224	0.0391224	0.0391224	0.0391224
KLK3	SC	0.329583	1.08527	0.329583	0.329583	0.329583	-2.56269	0.329583	0.329583	-2.60488	-2.50937	0.329583	0.329583	0.329583	0.329583	0.329583	0.329583	0.329583	0.329583	0.329583	0.329583	0.329583	0.329583	0.329583	0.329583
MSMO1	SC	2.2005	2.57913	1.59984	2.2632	-0.447481	-0.447481	-0.447481	-0.447481	-0.447481	-0.447481	-0.447481	-0.447481	-0.140534	-0.447481	-0.447481	-0.447481	-0.447481	-0.447481	-0.447481	-0.447481	-0.447481	-0.447481	-0.447481	-0.447481
CES4A	SC	3.69834	2.39369	-0.341134	1.07178	-0.341134	-0.341134	-0.341134	-0.341134	-0.341134	-0.341134	-0.341134	-0.341134	-0.341134	-0.341134	-0.341134	-0.341134	-0.341134	-0.341134	-0.341134	-0.341134	-0.341134	-0.341134	-0.341134	-0.341134
GFOD2	SC	1.0455	0.873726	0.664727	1.1559	0.129037	0.129037	0.126971	0.129037	0.129037	0.129037	0.129037	0.129037	0.129037	0.129037	0.129037	0.129037	0.129037	0.184885	-3.04261	0.129037	0.129037	0.181839	-3.1265	0.129037
PSTPIP2	SC	0.148629	1.29494	0.148629	0.148629	0.148629	0.148629	0.148629	0.148629	0.148629	0.148629	0.148629	0.148629	0.148629	0.148629	0.148629	0.148629	-4.56477	0.148629	0.148629	0.148629	0.148629	0.148629	0.148629	0.148629
VKORC1L1	SC	0.925509	0.818252	0.644556	0.840879	0.566626	-2.36612	-0.158712	-2.33255	0.206247	0.152419	0.420734	0.206247	0.206247	0.206247	-2.71716	0.206247	0.701195	0.190271	0.65185	0.206247	0.206247	0.217586	-0.205311	0.206247
IFI27	SC	4.69486	-0.204124	-0.204124	-0.204124	-0.204124	-0.204124	-0.204124	-0.204124	-0.204124	-0.204124	-0.204124	-0.204124	-0.204124	-0.204124	-0.204124	-0.204124	-0.204124	-0.204124	-0.204124	-0.204124	-0.204124	-0.204124	-0.204124	-0.204124
NKTR	SC	1.11244	0.97324	0.798698	1.04322	-1.22302	-1.19441	0.761087	0.852494	-1.22106	0.613325	0.789639	0.632213	0.632213	0.632213	0.632213	0.632213	0.0649852	-1.15718	-1.18162	-1.23038	-1.35319	-1.35242	-1.22959	0.972679
ST6GAL1	SC	-0.204124	-0.204124	-0.204124	4.69486	-0.204124	-0.204124	-0.204124	-0.204124	-0.204124	-0.204124	-0.204124	-0.204124	-0.204124	-0.204124	-0.204124	-0.204124	-0.204124	-0.204124	-0.204124	-0.204124	-0.204124	-0.204124	-0.204124	-0.204124
INTS8	SC	-0.372525	0.633082	0.690526	0.825992	0.427563	0.826817	0.913559	-1.35013	0.809781	0.881961	-1.41413	1.03122	-1.66834	0.354862	-1.60343	0.354862	-1.38796	0.693357	0.716009	-1.40668	0.354862	0.354862	-1.40594	0.739823
SEC61G	SC	0.713023	-1.45024	1.11832	0.641226	0.641234	-1.46179	0.997235	0.503119	-1.49045	-1.42557	0.503119	0.503119	0.503119	0.503119	-1.73169	0.503119	-1.47918	0.547477	0.714913	0.503119	0.637042	0.503119	-1.49963	0.503119
NEFH	GC	-0.478865	-0.478865	0.445767	0.437457	-0.478865	-0.478865	3.39935	-0.478865	-0.478865	-0.478865	-0.478865	-0.315271	-0.478865	-0.478865	-0.478865	-0.478865	-0.536695	0.582568	-0.478865	-0.478865	-0.478865	1.79152	1.85715	-0.478865
PMP2	GC	-0.716896	1.61695	-0.716896	-0.716896	2.2024	2.04849	-0.716896	-0.716896	-0.375908	-0.716896	-0.716896	-0.716896	-0.716896	-0.716896	-0.716896	-0.716896	1.25549	-0.716896	1.07888	0.584794	0.590774	0.650801	0.383863	-0.716896
S100A3	GC	-0.515576	-0.515576	-0.515576	-0.515576	-0.515576	-0.515576	-0.515576	3.14108	-0.515576	-0.515576	-0.515576	0.719415	-0.515576	-0.515576	-0.515576	-0.515576	1.34674	1.12633	1.02221	-0.515576	-0.515576	-0.515576	1.92459	-0.515576
PTK7	GC	-0.267792	-0.469813	-0.40674	-0.297862	1.41235	-0.355551	1.33619	0.926661	-0.162476	-0.139341	-0.407159	-3.76721	-0.47173	-0.209471	-0.338508	-0.138108	0.275668	1.11318	0.265671	0.669135	0.268429	-0.201246	0.628151	0.737567
GALNT2	GC	0.224086	-0.118345	1.18278	0.870695	1.26264	-1.44258	0.854855	1.287	1.10988	1.20041	-0.502527	-1.44258	-0.0228679	-1.44258	-0.390088	-1.44258	0.574627	0.421594	0.432139	0.384967	-1.44258	-1.44258	0.379615	-0.495956
CSE1L	GC	-0.104972	-0.167947	-0.281269	1.45059	-0.0638188	-0.153903	1.72687	1.47084	-0.322323	0.070001	1.67209	-3.10015	0.41771	-0.709322	0.521414	-0.714502	-0.342859	-0.215905	-0.351779	-0.408562	-0.347035	-0.391571	-0.474869	0.821277
FILIP1L	GC	-0.787153	0.314796	0.0783057	0.208824	-0.12033	0.503692	2.86518	1.13798	0.518079	0.385325	-0.177555	-1.8847	-0.43091	-0.53302	-0.593327	-0.838337	-0.034723	1.58369	0.316297	-1.32528	-0.120025	0.23639	0.25638	-1.55957
FIS1	GC	0.255571	0.347434	0.119515	0.269821	0.0514799	0.152611	1.56244	1.3641	-0.0475215	0.113164	1.15683	-1.18374	-0.480182	-1.18374	0.133521	-3.63248	0.106936	0.0302444	0.0866575	0.338633	-0.275188	-0.0520951	-4.11496e-05	0.766041
PLEKHN1	GC	1.69903	0.975673	0.78017	1.26148	-0.670052	2.01855	2.36764	-0.670052	0.0958864	-0.670052	-0.670052	-0.670052	-0.670052	-0.670052	-0.670052	-0.670052	0.72121	-0.670052	-0.670052	-0.670052	-0.670052	0.131133	-0.670052	-0.670052
UBE2D1	GC	-0.365139	-0.365139	-0.365139	2.2619	-0.365139	-0.365139	3.18851	-0.365139	-0.365139	-0.365139	-0.365139	-0.365139	-0.365139	-0.365139	-0.365139	-0.365139	-0.365139	-0.365139	-0.365139	2.21751	-0.365139	-0.365139	-0.365139	-0.365139
ME3	GC	-0.0438851	-0.242677	0.0742981	1.24036	-1.14846	2.53859	0.629676	0.621182	-1.14846	-1.14846	0.637444	-1.14846	-0.12552	-1.14846	-1.14846	-1.14846	-0.181605	0.474762	0.353192	0.914095	-1.14846	1.07504	0.801986	0.420733
ISG20	GC	0.0531183	-0.0377641	0.146298	0.132111	2.38067	0.146298	0.146298	0.146298	0.146298	0.146298	0.146298	0.146298	0.197437	0.67377	0.146298	-2.89168	0.146298	-2.84843	0.146298	0.146298	0.146298	0.146298	0.146298	0.146298
OAS1	GC	0.862872	0.703113	0.539765	-0.489003	1.37169	1.20979	-0.489003	-0.489003	1.04192	-0.489003	-0.489003	-0.489003	-0.489003	-0.489003	-0.489003	-0.489003	-0.489003	0.968214	0.904162	-0.489003	0.75685	-3.19155	1.19022	-0.489003
SYT1	GC	1.23913	-0.541289	-0.541289	-0.541289	-0.541289	-0.541289	2.70079	-0.541289	-0.541289	-0.541289	-0.541289	-0.541289	1.98261	1.18586	-0.541289	-0.541289	-0.541289	-0.541289	-0.541289	-0.541289	-0.541289	1.10726	1.52755	-0.541289
TRAF6	GC	-0.0597033	0.0071668	2.31717	0.334622	1.69116	1.75658	-0.831932	-0.831932	-0.831932	0.177602	0.214422	-0.831932	-0.831932	-0.831932	-0.831932	-0.831932	0.767921	0.910446	0.815729	-0.831932	-0.831932	-0.831932	1.05008	-0.831932
DEFB4A	GC	-0.204124	-0.204124	-0.204124	-0.204124	-0.204124	-0.204124	4.69486	-0.204124	-0.204124	-0.204124	-0.204124	-0.204124	-0.204124	-0.204124	-0.204124	-0.204124	-0.204124	-0.204124	-0.204124	-0.204124	-0.204124	-0.204124	-0.204124	-0.204124
ARHGEF10L	GC	0.22588	0.350708	0.937423	0.9819	-0.69852	0.885039	1.09215	1.0859	0.720093	0.832789	0.548922	-0.69852	-0.257431	-0.69852	-3.53804	-0.69852	0.0522279	0.0722953	-0.0148661	0.782802	-0.386629	-0.180033	-0.69852	-0.69852
MAP1A	GC	-0.649771	0.271523	-0.649771	-0.649771	-0.649771	-0.649771	-0.649771	2.95643	-0.649771	-0.649771	-0.649771	-0.649771	-0.649771	-0.649771	-0.649771	-0.649771	1.43212	0.315594	1.08794	0.317625	0.816743	0.772805	1.77577	-0.649771
SPRR3	GC	-0.502241	-0.502241	-0.502241	-0.502241	-0.502241	2.26196	-0.502241	-0.502241	-0.502241	-0.502241	-0.502241	-0.502241	3.1635	-0.505744	-0.502241	-0.502241	0.902573	-0.502241	0.77528	0.841229	-0.502241	-0.502241	-0.502241	1.09931
GALC	GC	0.70786	0.0328677	0.634074	1.67668	-1.06061	-1.06061	1.99657	0.953665	-1.06061	0.170491	1.15835	-1.06061	0.818542	-1.06061	1.0233	-1.06061	-0.683026	0.484033	0.345009	-0.0819713	-1.06061	-1.06061	-1.14797	0.396445
SMR3B	GC	-0.348641	-0.348641	-0.348641	0.725912	-0.348641	3.62513	-0.348641	0.776255	0.73312	-0.428606	-0.348641	-0.348641	0.641852	-0.348641	-0.348641	-0.348641	-0.348641	-0.348641	-2.05681	-0.0287028	-0.348641	-0.348641	-0.348641	1.24147
PPIL1	GC	0.287736	0.108789	0.115136	1.40495	0.230608	0.247504	1.74224	1.8148	0.153461	0.165264	1.26414	-1.5265	-1.5265	-1.5265	-0.0796557	-1.5265	0.0706373	0.00382095	-0.0675138	0.959275	-0.405966	-0.211883	-0.170864	-1.5265
PLIN2	GC	0.0185108	0.0185108	0.0185108	0.0185108	0.0185108	0.0185108	2.44536	0.0185108	0.0185108	0.0185108	0.0185108	0.0185108	0.571512	0.0185108	0.0185108	0.0185108	0.0185108	0.0185108	0.0185108	0.646382	-4.03347	0.0185108	0.0185108	0.0185108
CRYZL1	GC	0.475997	0.337183	0.292241	1.43472	-1.03468	0.446692	1.62675	1.48336	0.505204	0.466164	1.41989	-1.03468	-1.03468	-1.03468	-1.03468	-1.03468	-1.03468	0.530146	0.608835	1.18588	-1.03468	-1.03468	-0.466203	-1.03468
THEM6	GC	1.24279	0.280709	0.270715	0.216756	0.802009	0.310058	1.24422	1.25337	-0.453614	0.546759	1.22308	-0.751299	-0.751299	-0.36263	-0.831587	-3.34571	0.0675046	0.943894	-0.474775	0.352936	-0.575078	-0.172313	-0.285189	-0.751299
URI1	GC	-0.218661	-0.218661	-0.218661	0.832519	-0.218661	1.101	1.16552	1.53345	-2.6204	-0.218661	1.30886	0.391861	0.761633	0.613528	-0.218661	-0.218661	-0.218661	-0.218661	-0.218661	0.386076	-0.218661	-0.218661	-2.63145	-0.218661
ILKAP	GC	-0.916758	1.05017	-1.43038	0.906424	0.678987	1.27041	1.02691	1.0536	-0.0894319	0.664323	0.982017	-1.43038	0.992086	-1.43038	-0.995893	-1.43038	-0.574055	-0.109731	-0.283702	0.943787	-0.496129	-1.43038	0.159167	0.889705
HSPB6	GC	-1.25071	-0.267074	-1.25071	0.690166	-0.521298	-1.25071	2.03608	1.57039	0.200855	-0.673496	0.612904	-1.25071	-1.25071	-1.25071	-0.00397713	-1.25071	0.762914	0.554582	0.993109	0.274862	0.632782	0.634907	0.948074	0.309168
HBQ1	GC	-0.142732	-0.206896	-0.206896	-0.206896	4.69445	-0.206896	-0.206896	-0.206896	-0.206896	-0.206896	-0.206896	-0.206896	-0.206896	-0.206896	-0.206896	-0.206896	-0.206896	-0.206896	-0.206896	-0.206896	-0.206896	-0.206896	-0.206896	-0.206896
CNOT1	GC	0.462037	0.40473	-0.210981	0.524525	0.0467179	0.532512	2.32122	2.05856	0.479973	0.416272	1.37156	-1.64944	-0.558328	-1.64944	-0.529661	-1.64944	-0.0720455	0.0827524	-0.0228135	-0.0974995	-0.661738	-0.665594	-0.384691	-0.549185
MYH7	GC	0.649814	0.401045	0.465662	0.354843	1.23251	0.58401	0.837414	0.666445	-0.0754435	-0.212302	0.727734	-3.76582	-0.638149	-0.625335	-0.26261	-0.452176	-0.899691	0.184178	0.378768	0.652714	-0.899691	0.278685	0.859864	-0.442476
ITGA1	GC	1.49202	-1.05133	-0.175435	-0.989556	1.81525	-0.989556	-0.989556	-0.989556	-0.989556	0.414491	-0.989556	-0.989556	-0.989556	-0.989556	0.594337	-0.989556	0.934676	0.652804	0.820205	0.801282	1.13548	0.641449	1.07343	0.746906
RPA2	GC	0.527909	0.322602	0.101399	0.576172	0.650472	0.270662	1.6992	0.535214	0.266734	0.642391	0.544717	-0.788288	-3.84464	-0.257239	-0.788288	-0.788288	0.443814	0.46318	0.223645	0.217261	-0.468574	-0.610869	0.0991119	-0.0383029
TRIP13	GC	1.97532	-0.60349	0.119566	-0.60349	-0.60349	2.58215	1.55908	-0.60349	-0.60349	1.41682	-0.60349	-0.60349	1.37801	-0.60349	-0.60349	-0.60349	0.143833	-0.60349	-0.60349	-0.60349	0.481051	-0.60349	-0.60349	-0.60349
TMED5	GC	0.118764	0.151803	0.249324	0.570699	1.41145	-0.642945	0.693923	0.619324	-0.418338	0.732077	0.7685	-3.67764	-0.642945	-0.642945	-0.642945	-0.642945	0.864724	0.513954	0.625643	0.574198	-0.642945	-0.642945	0.445755	0.256457
EHHADH	GC	0.774215	0.367828	0.637905	-2.65077	-0.316837	0.803925	0.994115	1.28405	-0.316837	0.336567	1.02558	-0.316837	0.799916	-0.316837	-0.316837	-0.316837	-0.316837	0.300394	0.0613416	0.657993	-2.86503	-0.316837	-0.316837	0.323502
EBP	GC	0.833809	0.759291	0.519746	-0.385509	0.526038	1.12122	1.62276	-0.385509	0.582495	0.982235	-0.954926	-0.385509	-3.48125	-0.385509	-0.385509	-0.385509	0.615222	0.155644	0.958306	-0.385509	-0.385509	-0.385509	-0.385509	-0.385509
BPI	GC	-0.287866	-0.287866	-0.287866	-0.287866	-0.287866	3.91593	-0.287866	-0.287866	-0.287866	-0.287866	-0.287866	-0.287866	2.41712	-0.287866	-0.287866	-0.287866	-0.287866	-0.287866	-0.287866	-0.287866	-0.287866	-0.287866	-0.287866	-0.287866
KYNU	GC	0.805689	-0.289931	0.516444	-0.289931	-0.289931	-0.289931	1.41004	-0.289931	-0.289931	0.516592	-0.289931	-0.289931	-0.289931	-0.289931	-3.697	-0.289931	0.84172	0.330397	0.732521	1.65014	-0.289931	-0.289931	0.952489	-0.289931
TRAPPC5	GC	0.368842	0.287359	0.142302	0.318963	0.192461	1.50987	1.25483	1.26616	-1.37514	0.107992	0.848778	-1.37514	1.21407	1.13032	-1.25406	-1.37514	0.312298	-1.40633	0.409726	-0.0851117	-0.301536	-1.37514	0.558746	-1.37514
CNPY4	GC	-0.393428	0.932824	-0.393428	1.02097	-0.393428	-0.393428	0.558882	2.0117	-0.393428	-3.43491	-0.393428	-0.393428	-0.393428	-0.393428	-0.393428	-0.393428	0.47972	0.544126	0.820089	0.752286	-0.393428	-0.393428	0.971188	0.457696
IGBP1	GC	0.418354	0.923918	0.27458	0.746888	0.628047	1.34887	1.13616	1.41443	0.50502	1.42117	-0.51692	-0.158911	-1.23266	-1.23266	-1.23266	-1.23266	0.247045	0.654518	0.787152	-1.23266	-1.23266	-1.23266	0.0309114	-1.23266
ROR1	GC	-1.99609	1.25009	0.479417	0.686203	-1.84403	0.346696	0.917417	1.1617	0.75066	-0.201802	0.302186	-2.26218	0.0413517	-0.89506	0.695169	0.166157	-0.00621655	-1.2042	0.334489	0.85555	1.01569	-0.145399	-0.706955	0.25914
MGAT2	GC	-0.204124	-0.204124	-0.204124	-0.204124	-0.204124	-0.204124	-0.204124	4.69486	-0.204124	-0.204124	-0.204124	-0.204124	-0.204124	-0.204124	-0.204124	-0.204124	-0.204124	-0.204124	-0.204124	-0.204124	-0.204124	-0.204124	-0.204124	-0.204124
CLDND1	GC	1.45872	2.17595	-1.34643	-0.292027	-0.292027	-0.292027	3.55231	-0.292027	-0.292027	-0.292027	-0.292027	-0.292027	-0.292027	-0.292027	-0.292027	-0.292027	-0.292027	-0.292027	-0.292027	-0.292027	-0.292027	-0.292027	-0.292027	-0.292027
CERS2	GC	-0.782457	-0.782457	-0.782457	-0.782457	-0.782457	-0.782457	2.81071	0.902646	0.454338	0.706847	0.384024	-0.782457	-0.782457	-0.782457	-0.782457	-0.782457	-0.782457	0.348514	1.24858	0.392408	0.489879	0.75013	1.68387	-0.782457
SELENOP	GC	-0.41475	1.08691	-0.41475	-0.193303	-0.41475	1.01979	-0.41475	-0.41475	0.591012	-0.41475	-0.41475	-0.41475	-0.41475	-0.41475	-0.41475	-0.41475	0.665545	1.10979	0.745962	0.179885	1.10178	1.01536	1.17962	-3.52534
ENO3	GC	0.262643	0.355852	0.23902	-0.627291	-0.383055	0.340599	1.85176	1.84623	0.0919705	0.517	0.68628	-0.627291	-0.201084	0.606052	-0.16298	-0.627291	-0.164973	-0.271861	-0.158864	0.0299784	-0.31437	-0.0447099	0.352629	-3.59625
TNNT1	GC	-0.281629	-0.281629	2.08281	-0.281629	-0.281629	-0.281629	-0.281629	4.11303	-0.281629	-0.281629	-0.281629	-0.281629	-0.281629	-0.281629	-0.281629	-0.281629	-0.281629	-0.281629	-0.281629	-0.281629	-0.281629	-0.281629	-0.281629	-0.281629
WAS	GC	-0.637995	-0.637995	1.35905	-0.637995	-0.637995	-0.637995	2.04142	2.04808	-0.637995	-0.637995	-0.637995	-0.637995	0.885243	-0.637995	-0.637995	-0.637995	1.53479	-0.637995	1.19996	-0.637995	-0.637995	-0.637995	-0.154914	1.29429
UBE2L6	GC	0.726527	-0.106076	1.43026	-0.536958	0.802519	1.73491	0.446642	0.449088	0.780043	-0.0261242	0.185088	-1.65319	-1.65319	-1.65319	-1.65319	-1.65319	0.663002	-0.177042	0.532438	0.405544	0.664716	-0.00959386	-0.272064	0.573029
DHX36	GC	0.833091	0.179768	0.956892	1.00835	0.235638	0.416264	1.81854	2.40804	0.304968	0.682393	0.773728	-0.98964	-0.98964	-0.98964	-0.98964	-0.98964	0.219656	0.0820258	-0.0229514	-0.98964	-0.98964	-0.98964	-0.98964	-0.98964
PKP4	GC	0.0741252	-0.14662	0.0684441	0.920524	0.345597	0.366995	1.45661	2.02288	0.218121	0.447527	1.13045	-1.01474	0.640422	-1.01474	-1.01474	-1.01474	-0.539439	0.426037	0.539041	0.775775	-1.01474	-2.47827	-0.179785	-1.01474
SLAIN2	GC	0.548747	0.569956	0.874619	0.801215	-0.347117	1.71958	1.02232	0.648351	0.16774	1.72065	-3.46116	-0.347117	-0.347117	-0.347117	-0.347117	-0.347117	-0.347117	-0.347117	-0.347117	-0.347117	-0.347117	-0.347117	-0.0995013	-0.347117
CHD8	GC	0.288449	0.547512	0.367519	-0.318009	1.22243	-0.318009	-0.318009	0.392457	0.340839	-0.318009	0.716045	-2.94507	-2.91341	0.50678	0.488751	-0.318009	0.3614	0.605856	-0.318009	0.731437	-0.318009	0.667425	0.457782	0.389857
TNFAIP8	GC	1.10797	-1.62048	0.545072	0.1978	-0.640609	-0.640609	1.54888	2.47915	-0.640609	0.248881	2.05383	-0.640609	-0.640609	-0.640609	-0.640609	-0.640609	0.498751	0.817453	0.15524	-0.640609	-0.640609	-0.640609	-0.345233	-0.640609
GIT2	GC	0.37343	1.25308	-1.20444	0.436038	1.09135	0.608172	0.608882	2.43424	0.391901	-0.317587	0.88422	-1.20444	-1.20444	-1.08613	-1.20444	-1.20444	0.118991	0.570588	0.402813	0.454585	-1.20444	0.370095	-0.163608	-1.20444
CYP3A5	GC	0.165233	0.165233	0.819071	0.165233	0.165233	0.165233	1.5599	0.165233	0.165233	0.637769	0.165233	0.165233	0.165233	0.165233	0.165233	0.165233	0.165233	0.165233	0.165233	-2.97519	0.165233	-3.18097	0.165233	0.165233
TBK1	GC	0.736947	0.323386	0.217632	1.24884	0.171487	0.0834933	2.36786	2.23641	0.437132	0.373061	-1.21702	-1.00816	-1.00816	-1.00816	-1.00816	-1.00816	-0.612188	-0.0795205	0.439966	0.630134	-0.43105	-1.00816	0.130565	-1.00816
RUNX3	GC	-2.75174	0.0397464	0.0397464	1.38249	0.0397464	0.0397464	1.47902	1.05988	0.0397464	0.0397464	0.483074	0.0397464	0.0397464	0.0397464	0.0397464	0.0397464	0.0397464	0.0397464	0.737743	0.0397464	0.0397464	0.0397464	0.0397464	-3.06616
GPR89A	GC	2.04504	1.07064	-0.39935	-0.39935	-0.39935	-0.39935	3.57957	-0.39935	-0.39935	-0.39935	1.29176	-0.39935	-0.39935	-0.39935	-0.39935	-0.39935	-0.39935	-0.39935	-0.39935	-0.39935	-0.39935	-0.39935	-0.39935	-0.39935
D0AF5	GC	0.574809	0.486208	0.284361	0.795175	0.605118	0.861094	1.14235	1.23439	-0.201964	0.719145	1.11423	-0.977524	-0.977524	-2.77939	-0.366336	-0.977524	0.185771	0.596059	0.893448	0.139184	0.0653217	-0.977524	-1.46136	-0.977524
AJUBA	GC	0.697188	0.695611	0.360471	0.38938	-0.331794	0.881486	1.04891	1.70396	-0.377534	0.0583348	-0.449837	0.478515	0.42175	-0.449837	0.327782	-0.449837	-0.991991	0.53311	0.221057	-0.173645	-0.449837	-0.449837	0.026507	-3.71991
H1-1	GC	0.60098	0.432053	0.688659	0.347032	0.607207	0.895753	0.734906	1.04204	0.302469	0.955045	0.320452	-0.26944	-0.26944	-0.26944	-0.26944	-0.26944	0.000697304	0.251843	0.333854	-2.81959	-2.98774	0.436669	-0.525697	-0.26944
HMCN2	GC	-0.713678	0.236068	0.0957174	-0.252923	-0.060628	0.192761	1.25077	1.57682	-2.59085	-0.252923	1.29865	-2.72547	-0.252923	-0.252923	-0.252923	-0.252923	-0.0121026	0.46284	0.376474	1.06741	-0.0181708	0.337384	0.716114	0.0274161
MFF	GC	0.665015	0.403609	0.300069	1.37765	-0.348443	0.618825	1.32327	1.23199	-0.0345207	0.659758	1.12594	-0.348443	-0.348443	-0.348443	-0.348443	-0.348443	-0.348443	0.191727	-3.68201	-0.348443	-0.348443	-0.348443	-0.348443	-0.348443
CYBC1	GC	-0.20705	-3.7867	1.658	0.793155	-0.20705	-0.20705	1.27702	-0.20705	-0.20705	-0.20705	-0.20705	-0.20705	-0.20705	-0.20705	-0.20705	-0.20705	0.957427	0.773577	-0.20705	1.05013	-0.20705	-0.20705	0.590189	-0.20705
OSGEP	GC	1.06553	0.167627	0.217854	0.535524	0.628799	1.04513	1.48677	1.13031	0.140776	0.907668	0.568299	-1.19408	-0.433313	-1.19408	-1.19408	-1.19408	0.457183	0.402298	0.477943	0.42162	-1.19408	-0.544053	-0.0663527	-2.63924
CHADL	GC	-0.160896	-1.91986	0.260255	1.06812	0.0236495	0.42122	1.1462	1.36267	0.159548	0.264778	1.15349	-2.00162	0.0301531	-0.0671525	0.183512	0.033433	-1.9488	0.257719	0.318981	0.85041	0.414174	-0.0562349	0.283287	-2.07704
GRPEL1	GC	0.322377	1.45463	-0.935229	0.411428	0.582061	1.38121	1.73572	1.71599	0.382669	0.731084	0.424389	-0.935229	-0.775861	-0.935229	-0.935229	-0.935229	-0.935229	0.482844	0.982785	-1.36781	-0.935229	-0.046468	-0.935229	-0.935229
TMEM167A	GC	1.06724	0.708142	-2.03103	0.752864	0.189247	0.189247	0.933733	0.189247	-2.0103	0.189247	1.0377	0.189247	0.189247	0.189247	-2.28079	0.189247	0.80487	-1.93449	-0.125927	0.189247	0.189247	0.797692	0.198578	0.189247
AHSP	GC	-0.275436	-0.275436	-0.275436	-0.275436	-0.275436	-0.275436	-0.275436	4.24875	-0.275436	-0.275436	-0.275436	-0.275436	-0.275436	-0.275436	-0.275436	-0.275436	-0.275436	-0.275436	-0.275436	1.81084	-0.275436	-0.275436	-0.275436	-0.275436
UVRAG	GC	-0.493162	0.464344	-0.493162	-0.493162	-0.493162	0.308296	1.48473	3.77714	-0.493162	-0.493162	-0.493162	-0.493162	-0.493162	-0.493162	-0.493162	-0.493162	0.425795	0.799765	1.12367	-0.493162	-0.493162	-0.493162	-0.493162	-0.493162
STK19	GC	0.895295	0.862641	-3.00965	1.02824	0.34761	0.0530773	0.867098	1.16874	0.0530773	0.0530773	-3.00921	0.0530773	0.0530773	0.0530773	0.0530773	0.0530773	0.0530773	0.0530773	0.0530773	0.0530773	0.0530773	0.0530773	0.0530773	0.0530773
MYL1	GC	-2.48577	-0.114876	3.5585	-0.114876	-0.114876	-0.114876	-0.114876	1.8662	-0.114876	-0.114876	-0.641407	-0.114876	-0.114876	-0.114876	-0.114876	-0.114876	-0.114876	-0.114876	-0.114876	-0.114876	-0.114876	-0.114876	-0.114876	-0.114876
CXCL13	GC	-0.204124	-0.204124	-0.204124	-0.204124	-0.204124	4.69486	-0.204124	-0.204124	-0.204124	-0.204124	-0.204124	-0.204124	-0.204124	-0.204124	-0.204124	-0.204124	-0.204124	-0.204124	-0.204124	-0.204124	-0.204124	-0.204124	-0.204124	-0.204124
KRT3	BL	0.840979	-0.0109453	-0.298178	0.0430283	-0.159168	-0.633398	1.60503	1.71731	1.84559	0.319283	1.80587	-1.05183	0.777174	0.281424	0.383951	-0.0397441	-1.21279	-0.948361	-1.04875	-0.997854	-0.534572	-0.88486	-1.34066	-0.458534
PPIP5K2	BL	0.239522	0.0707052	-0.279428	-0.32366	0.0612075	2.10325	-0.541421	-0.0235046	-0.844236	2.19626	-0.844236	-0.844236	-0.844236	-0.844236	-0.844236	-0.844236	0.581063	0.0440398	-0.844236	0.256047	1.13109	-0.844236	2.25426	-0.171305
SPINK5	BL	-0.744449	0.370488	0.933193	0.3375	-1.53655	0.582933	1.15799	0.65684	0.477242	0.977535	1.24652	-2.01953	-0.0584127	-0.839	-1.11906	-0.0150234	-1.85911	0.725594	-0.247488	0.917136	-1.47663	0.426695	0.223953	0.881634
IGFBP6	BL	-0.92121	0.361501	1.1388	-0.668933	0.64533	0.870531	-0.284191	-0.183008	1.15609	0.982479	-0.92121	-3.18824	-0.159464	-0.92121	-0.92121	-0.92121	0.549708	0.579814	0.59027	1.09691	0.750663	0.483706	0.173355	-0.289291
KRT7	BL	-2.117	0.0347362	0.470875	0.0583984	-1.7902	0.933884	0.580072	1.03516	1.03301	1.29772	1.03058	-0.364611	0.0507445	0.23834	-1.35286	-0.522796	-1.53931	0.43657	-0.350248	0.580755	-1.54428	0.563442	0.942875	0.294151
KRT15	BL	1.00934	0.341901	-0.150093	0.827486	1.16163	0.821175	0.619075	1.27331	1.2319	1.27529	1.44532	-1.54081	-0.0647588	-1.1982	-1.04872	-0.344462	-0.259302	-0.115909	-0.488586	-0.643275	-0.857317	-1.70715	-0.0128208	-1.57504
UHRF1BP1	BL	-1.74227	-0.449174	-0.023749	0.901781	-1.61753	0.4131	1.17127	1.25989	0.444704	0.484584	1.23826	-0.172123	0.495406	0.383018	0.545472	0.641094	-1.78858	-0.380655	-1.47554	0.848588	-1.86897	-0.0996758	0.23838	0.552724
SOD2	BL	-0.36312	-0.140262	-0.193521	0.193402	-0.10684	1.006	0.336826	0.0509264	1.15906	1.6251	0.079186	-2.6296	-0.326708	-0.661185	-0.933842	-2.6296	0.0691287	0.822417	0.755524	0.132162	0.72257	0.555424	0.541903	-0.0649499
MAN1A1	BL	-0.708138	0.830695	-0.708138	-0.708138	-0.708138	-0.708138	-0.708138	-0.708138	2.66004	2.29152	-0.708138	-0.708138	-0.708138	-0.708138	-0.708138	-0.708138	0.403986	0.655184	0.732044	0.889312	0.20011	0.293239	0.957798	-0.708138
GPS1	BL	-0.164147	0.198567	-1.17331	-0.456559	0.643247	1.17204	-0.579513	-0.507465	1.43739	1.19238	-0.257639	0.774795	-0.0723983	-0.714759	-0.254313	-2.79733	0.573697	0.557457	0.917054	-0.410989	-1.34146	0.930452	1.17559	-0.842784
ARMCX1	BL	-0.428499	-0.350448	-2.47765	1.21076	-2.46002	-0.350448	1.38538	1.3183	-0.350448	-0.350448	1.42998	-0.350448	-0.350448	-0.350448	0.823164	-0.350448	0.0909795	0.306817	0.514037	0.872861	-0.350448	0.490982	0.427381	-0.350448
VPS26A	BL	0.242844	0.354511	0.769789	0.146917	-0.165295	0.654343	0.193311	0.122718	0.543651	0.950488	1.7704	-2.04928	-0.582759	-1.56511	-0.497624	-0.974418	-0.440335	-0.165933	-0.786677	2.63911	-0.0304414	-0.764659	-0.781335	0.415784
HEBP2	BL	0.500979	0.202489	0.57229	0.450628	1.06308	0.102593	0.457062	0.378551	1.13918	1.15942	0.423628	-1.01664	-0.17311	-1.01664	-3.82253	-1.01664	0.0411812	0.194135	0.190614	0.151784	0.0468869	-0.0775993	0.103569	-0.0548995
ZDHHC5	BL	1.19729	2.06679	0.25024	0.37356	0.441731	1.81834	0.561818	-0.398589	1.60282	1.91113	-0.701795	-0.701795	-0.701795	-0.701795	-0.701795	-0.701795	-0.701795	-0.701795	-0.701795	-0.701795	-0.701795	-0.701795	-0.701795	-0.701795
KIAA1671	BL	-0.106051	0.696405	0.070613	-0.106051	0.522535	0.477056	-0.106051	-0.106051	-0.106051	-0.106051	1.58781	-0.106051	1.83075	-2.74114	-0.106051	-0.106051	0.705522	0.258956	-0.106051	-0.106051	-0.106051	-0.106051	0.695575	-2.72542
PPP1R12A	BL	0.775257	0.580846	0.754481	0.439597	0.0141138	0.0467185	0.0726189	0.000772089	2.10057	0.726377	0.124922	-0.983803	-0.830739	0.21161	-0.983803	-3.58655	0.584832	0.0827458	0.0403763	-0.289953	-0.0471885	0.186645	0.395957	-0.416399
HMOX1	BL	0.040859	-0.0949731	0.215838	-0.187439	1.40063	-0.871254	-0.104235	1.02114	0.0786272	0.528765	1.80988	0.591143	-0.694652	-1.79926	-1.79926	-0.0918216	-0.242278	-0.0759648	-0.289852	1.17082	1.80125	-1.79926	-0.491706	-0.116986
UAP1	BL	1.38964	-0.320846	-0.728754	-0.728754	-0.728754	-0.728754	0.916768	-0.728754	-0.728754	1.66928	-0.728754	1.31888	-0.728754	-0.728754	-0.728754	-0.728754	0.571845	2.00098	-0.0992973	0.0339407	-0.728754	-0.541235	2.11961	-0.314518
IGHV3-64	BL	-0.093713	1.26005	1.07589	-0.093713	-0.093713	-0.093713	-0.093713	-0.093713	-0.093713	1.47922	-0.093713	-0.093713	-0.093713	-0.093713	-0.093713	-0.093713	-1.35106	1.03583	0.7421	-2.40692	-2.55944	0.821455	1.21487	-0.093713
R0SET2	BL	-0.376917	1.27345	-0.170528	1.26064	-0.189565	0.834342	0.634952	0.744406	0.858613	1.26181	0.641023	-1.82007	-0.724032	-1.82007	-1.82007	0.570735	-0.245893	0.506087	0.426692	0.574605	-1.82007	-0.0609499	-0.503929	-0.0352558
EXOSC7	BL	0.426497	0.813093	0.457177	0.21721	0.345291	0.877363	0.411848	0.452907	0.913087	1.39056	0.322625	-3.72297	-0.848639	-0.848639	-0.676972	-0.418754	0.383404	0.230994	0.228489	0.157892	0.646827	-0.441931	-0.848639	-0.46872
I0	BL	-1.04869	-1.04869	0.606671	0.409599	-1.04869	0.82296	0.299148	0.175602	-1.04869	1.18281	1.93189	-1.02188	1.55721	-0.57005	1.07684	-1.04869	-1.04869	1.25822	-1.04869	0.170304	-1.04869	0.747379	0.409897	-0.667078
RBBP5	BL	0.293862	0.341882	0.882237	1.05463	0.196491	0.462542	1.12299	0.0621685	0.952482	0.940506	1.37761	-0.57357	-0.57357	-0.57357	-0.57357	-0.57357	0.278965	-0.70318	-0.266169	-0.57357	-0.57357	-3.3864	0.977938	-0.57357
SERPINB13	BL	0.995884	1.28396	1.76162	0.566426	-0.108544	1.32935	0.835478	-0.817529	1.79699	1.30613	-0.817529	-0.817529	0.912228	-0.817529	-0.817529	-0.817529	-0.817529	-0.817529	-0.051631	-0.817529	-0.817529	-0.817529	-0.817529	-0.817529
PTGES	BL	0.608192	0.866492	-0.882624	0.729664	0.0442378	-0.882624	0.312876	0.323881	3.08825	0.123351	-0.882624	-0.882624	-0.882624	-0.882624	0.678685	-0.882624	1.1041	0.789962	0.816861	-0.882624	-0.882624	-0.882624	0.222319	-0.882624
ACSF2	BL	0.181731	0.927003	0.0663407	0.850444	0.605589	0.339809	0.14541	0.163704	0.919536	1.51114	0.181289	-0.783038	-0.783038	-0.783038	-0.783038	-0.783038	0.152249	0.459414	0.294469	-0.0312648	0.351272	0.56375	-0.0441861	-3.72251
STAU2	BL	0.429136	0.167432	0.198343	-0.345202	0.94453	1.50914	0.0206699	-0.427862	1.38764	1.23724	0.0284332	-0.759464	-0.759464	-0.333752	-0.759464	-0.759464	-3.36123	0.737971	0.379355	-0.10544	0.839818	0.258569	0.23254	-0.759464
SLC44A1	BL	0.23018	-0.118523	0.125015	-0.305884	-0.119466	0.954703	0.689348	0.585888	2.0265	0.251697	1.44539	-1.38409	-1.38409	-1.38409	0.355219	-1.38409	0.00821682	-0.147206	0.00659946	2.04659	-0.887337	-0.328137	0.101658	-1.38409
P4HA1	BL	-1.06689	0.191445	-1.06689	-0.384626	1.31236	0.532166	0.163934	0.0176812	-1.06689	0.744593	2.05468	-1.06689	-1.06689	-1.06689	-1.06689	-1.06689	1.26297	1.12023	0.716781	0.936271	0.659134	-0.58726	0.861686	-1.06689
SPTA1	BL	1.78603	-0.924806	-0.565276	-0.311943	1.66794	1.58507	-1.76787	0.197591	1.89301	0.634826	0.0155414	-0.811672	-0.13847	-0.662322	-0.43858	1.30533	-0.677265	-0.817381	0.230261	0.260235	-0.328519	-0.428959	-1.06387	-0.638892
VASN	BL	0.348501	1.23741	0.530463	-0.791682	0.418463	-0.898063	0.150691	1.15129	-1.3063	-1.3063	1.16328	-1.3063	-1.3063	-1.3063	-1.3063	-1.3063	0.933024	0.393199	0.931245	0.75246	0.989646	0.729739	0.892039	0.212378
MT-ND4	BL	-0.602636	0.836093	-0.513592	0.523147	-3.2268	1.44248	0.743069	0.826025	1.2544	1.19432	1.01415	-0.513592	0.425276	0.408005	0.811997	-0.513592	-0.513592	-0.513592	-0.513592	-0.513592	-0.513592	-0.513592	-0.513592	-0.513592
TACC2	BL	0.344644	0.229084	0.268391	0.590442	0.227395	-0.0296651	0.618767	0.491768	0.572486	0.619596	0.948677	0.2588	1.20716	0.759029	-0.472586	-0.904951	-0.0618027	-0.259418	0.0020583	-0.904951	-0.384371	-0.433861	0.272627	-3.95932
DDX19B	BL	0.628456	0.30049	0.887212	1.26313	-0.966749	0.796136	0.953499	-0.966749	1.54393	0.47842	1.74996	-0.966749	-0.966749	-0.966749	-0.966749	-0.966749	0.116925	0.221594	0.0938831	1.6006	-0.966749	-0.966749	-0.966749	-0.966749
CAMP	BL	-0.490464	-0.490464	-0.490464	-0.490464	-0.490464	-0.490464	-0.490464	1.70992	-0.490464	-0.490464	2.74152	-0.490464	1.857	-0.490464	-0.490464	-0.490464	-0.490464	-0.490464	-0.490464	1.43423	-0.490464	-0.490464	-0.490464	1.57614
PTCD3	BL	0.0115371	1.24789	0.814499	0.460787	-0.0282147	1.30107	0.694173	0.686218	1.48891	1.68908	0.1607	-1.24817	-1.24817	-1.24817	-1.24817	-1.24817	-0.717845	0.275128	0.16513	-0.387863	1.05728	-1.24817	-0.181301	-1.24817
TEC	BL	-0.131119	-0.131119	0.898285	-0.131119	-0.131119	0.4196	-0.131119	-0.131119	1.64097	-0.131119	-0.131119	-0.131119	-3.75725	-0.0790672	-0.131119	-0.131119	-0.131119	0.0772901	-0.131119	0.885379	-0.131119	-0.131119	2.03237	-0.150795
FGFR3	BL	0.599784	-0.396625	0.475282	-0.396625	-3.24478	0.406765	1.57054	-0.396625	1.53542	0.87779	-0.396625	-0.0957556	-0.396625	-0.396625	1.02501	-0.396625	-0.0819056	-0.396625	-0.364695	-0.52657	-0.663327	1.64376	-0.34453	0.360212
GIT1	BL	1.22717	0.873135	-0.598102	0.0275258	1.67179	0.401478	-0.225746	0.540294	1.58953	1.26243	0.592223	-1.35386	0.683402	-1.35386	-1.35386	-1.35386	0.476649	0.196967	0.348561	0.16562	-1.35386	-0.787126	-0.322654	-1.35386
OLFM4	BL	-0.0724487	-0.0724487	-3.85739	-0.0724487	-0.0724487	-0.0724487	-0.0724487	0.793596	1.9793	-0.0724487	-0.0724487	-0.0724487	1.70224	0.758789	-0.0724487	-0.0724487	-0.0724487	-0.0724487	-0.0724487	-0.0724487	-0.0724487	-0.0724487	-0.0724487	-0.0724487
PPP6R3	BL	-0.74456	-0.429216	0.272603	2.4596	0.442479	-0.439874	0.214561	0.145721	-0.0793172	0.250767	2.30873	-0.922651	0.0139058	-1.05284	-1.84905	-1.54562	0.0608564	0.548248	0.61301	0.268903	-1.05232	0.785792	-0.135625	-0.134101
ITPKC	BL	1.66111	1.8183	0.248236	0.734241	-0.608778	1.89168	0.209602	0.657507	-0.608778	-0.608778	2.51978	-0.608778	-0.608778	-0.608778	-0.608778	-0.608778	-0.608778	-0.608778	-0.608778	-0.608778	-0.608778	-0.608778	-0.608778	-0.608778
COX17	BL	0.658891	0.917502	1.09254	-0.153655	-0.506708	2.75396	0.369095	0.472981	-0.506708	2.20414	-0.506708	-0.506708	-0.506708	-0.506708	-0.506708	-0.506708	-1.90763	-0.506708	-0.506708	-0.506708	0.686079	-0.506708	-0.506708	-0.506708
TXNRD2	BL	-0.745008	-0.745008	-0.745008	-0.195819	-0.745008	1.27357	-0.560248	1.54548	-0.745008	2.27616	-0.745008	0.832136	-0.745008	-0.745008	1.45325	-0.745008	0.705222	0.875727	0.00577383	-0.745008	-0.745008	-0.745008	-0.745008	1.47386
JAK1	BL	-0.419325	0.803769	-0.770258	1.87681	1.82383	-0.770258	-0.781053	0.333008	-0.770258	1.79342	-0.770258	-0.770258	-0.770258	-0.770258	-0.770258	-0.770258	0.747088	0.932903	1.64954	0.185086	-0.770258	0.298036	-0.770258	-0.770258
PQBP1	BL	0.412853	0.0452724	-0.087066	1.0631	-0.011494	0.0827166	0.289297	-0.749383	0.546567	1.26673	0.802023	0.949988	-0.749383	-0.241509	-0.749383	-0.749383	-3.752	0.322725	0.735905	-0.749383	0.336512	0.162633	0.614431	0.20823
PLA2G4A	BL	0.153014	0.180982	-0.185542	0.330459	-0.238685	-0.823613	1.77606	0.0777708	0.0151605	1.23869	1.90301	-1.2186	1.65171	-1.99922	0.246068	-1.2186	0.355899	0.125826	0.323325	0.00750257	-0.699145	-1.24761	0.46414	-1.2186
FUCA2	BL	0.513055	0.124615	-2.06889	0.0996298	-2.05092	-0.541058	0.0996298	0.0996298	0.0996298	1.23896	0.0996298	0.0996298	0.0996298	0.0996298	0.0996298	0.0996298	1.34219	0.993866	0.830509	0.643653	-2.2018	-1.45642	1.04945	0.586484
LANCL2	BL	0.582674	0.238081	-0.00778282	0.317295	0.391654	0.825416	1.01102	1.46873	1.82682	1.21538	1.13326	-1.19894	-1.19894	-1.19894	-1.19894	-1.19894	-0.0732381	0.00832466	-0.0064311	-1.19894	-1.19894	-0.247461	0.907754	-1.19894
ARHGAP32	BL	1.08564	-0.241634	1.71213	0.835003	1.88175	-0.0138851	1.16912	-0.577349	2.80945	-0.577349	-0.577349	-0.577349	-0.577349	-0.577349	-0.577349	-0.577349	-0.577349	-0.577349	-0.577349	-0.577349	-0.577349	-0.577349	-0.577349	-0.577349
PPP1R12C	BL	0.209331	0.476035	0.695026	-0.526327	-0.133988	0.278472	-0.0113312	0.412439	1.53863	0.503901	1.90335	-1.30544	-1.30544	-1.30544	-1.30544	-1.30544	0.708402	0.301947	0.287787	1.50117	-1.30544	-1.30544	0.728857	0.264408
ITIH3	BL	-0.75955	0.103432	-0.75955	-0.75955	-0.75955	-0.75955	-0.75955	-0.75955	-0.75955	-0.75955	1.92693	-0.75955	-0.75955	-0.75955	0.0546531	-0.75955	-0.75955	1.13485	0.901941	1.53012	0.719485	1.20145	1.29779	1.76306
JPT1	BL	2.24638	0.599853	1.39625	0.0442106	0.8821	-0.605789	2.07681	0.305472	-0.605789	2.14155	-0.605789	-0.605789	-0.605789	-0.605789	-0.605789	-0.605789	-0.605789	-0.605789	-0.605789	-0.605789	-0.605789	-0.605789	-0.605789	-0.605789
KRT72	BL	-0.147152	0.213427	1.17854	1.04877	-1.02517	0.527264	0.323531	1.12027	0.981445	1.33813	1.39083	0.302606	1.86099	-0.0969395	-1.02517	0.20993	-1.02517	-1.02517	-1.02517	-1.02517	-1.02517	-1.02517	-1.02517	-1.02517
MYLK	BL	-0.314526	0.142339	-0.600557	0.618618	-0.502825	0.0512836	2.37921	-1.3092	-0.328863	-1.15679	2.5119	-1.15679	-0.849558	-1.15679	0.136084	-1.15679	0.463803	0.477635	0.303295	0.700464	-0.573323	0.503146	0.244568	0.573661
GP9	BL	0.0867689	0.0867689	0.0867689	0.0867689	0.0867689	0.0867689	0.0867689	-4.19578	0.0867689	2.28687	0.0867689	0.0867689	0.0867689	0.0867689	0.0867689	0.0867689	0.0867689	0.0867689	0.0867689	0.0867689	0.0867689	0.0867689	0.0867689	0.0867689
ROM1	BL	-0.545992	-0.545992	-0.545992	-0.545992	-0.545992	1.72373	1.64692	0.742617	2.21886	2.17543	1.3203	-0.545992	-0.545992	-0.545992	-0.545992	-0.545992	-0.545992	-0.545992	-0.545992	-0.545992	-0.545992	-0.545992	-0.545992	-0.545992
TYRP1	BL	-0.103535	-0.103535	-0.103535	0.645515	0.30829	0.756376	0.866695	0.85416	0.898025	1.1383	0.888994	-0.103535	-0.103535	-0.103535	0.305006	-0.103535	0.32287	0.373918	0.0920528	-2.27536	-2.41856	-2.41767	-0.103535	0.489671
PARP14	BL	0.775436	0.606171	0.311844	-0.236866	-0.236866	-0.417609	-0.516518	-3.74376	-0.236866	1.52843	-0.236866	-0.236866	-0.236866	-0.236866	-0.236866	-0.236866	1.15124	0.474829	0.589656	1.54568	-0.236866	0.459227	-0.236866	-0.159088
FKBP11	BL	0.139573	0.139573	0.139573	0.139573	0.751172	0.139573	0.851503	0.873912	0.139573	0.992354	1.42404	-2.31718	-2.38901	0.139573	0.139573	-2.00399	-1.36131	0.139573	0.474641	0.139573	0.139573	0.511079	0.517902	0.139573
TMEM126A	BL	0.5336	1.61489	-0.663342	-0.663342	-0.663342	0.511553	0.568659	-0.663342	1.35425	1.92564	-0.663342	-0.663342	-0.663342	-0.663342	-0.663342	-0.663342	2.35983	-0.242126	1.32384	-0.663342	-0.663342	-0.663342	-0.663342	-0.663342
ATRX	BL	1.03191	-0.766442	-0.766442	-0.428299	0.299829	1.97716	0.714971	-0.766442	2.75499	0.397555	-0.766442	-0.766442	-0.766442	-0.766442	-0.766442	-0.766442	1.24716	-0.079174	0.222227	-0.766442	0.8986	-0.766442	0.160368	-0.766442
GNG10	BL	-0.761393	-0.220447	-0.761393	1.66246	1.07095	1.16659	0.536075	-0.761393	1.14674	-0.761393	2.01666	-0.761393	-0.761393	-0.761393	-0.761393	-0.761393	1.15719	1.44965	-0.761393	0.673628	-0.761393	-0.761393	-0.761393	-0.761393
CAC02D1	BL	0.787989	0.649055	-0.39662	0.218417	0.803169	-0.6551	-0.460234	-0.414729	-0.739908	3.13615	0.592188	-1.26148	-1.26148	-1.26148	-1.26148	-1.26148	0.442659	0.389206	-0.0298593	0.915141	0.518516	0.0363432	0.168514	0.346513
PLIN1	BL	-1.86369	-0.543476	-0.543476	0.96112	1.24235	-0.543476	0.622709	-0.543476	-0.543476	2.79274	-0.543476	-0.543476	0.0591185	-0.543476	-0.543476	-0.543476	-0.543476	1.48681	1.46278	-0.543476	-0.543476	-0.543476	0.537703	0.307013
CARMIL1	BL	0.0726389	2.06995	0.628078	0.0137747	-1.27971	0.893146	0.587989	0.279854	0.858346	1.6213	-1.27971	-0.244864	-0.560051	-0.967093	-0.568572	-1.27971	-0.777234	0.869248	-1.27971	-0.206415	-1.27971	0.840961	1.30329	-0.315804
CPN2	BL	0.274778	0.334701	0.533698	0.251687	0.195824	0.76556	-0.032126	-0.566299	0.864916	-0.566299	-0.566299	-4.09065	0.465551	-0.566299	-0.566299	-0.566299	0.63796	0.523933	0.593892	0.502376	0.425712	0.0973434	0.83055	0.222084
CREB1	BL	-0.652527	-0.0183479	-0.652527	0.807774	0.435771	-0.652527	2.0293	1.16188	-0.652527	1.66673	2.49879	-0.652527	-0.652527	-0.652527	-0.652527	-0.652527	-0.652527	1.12895	-0.652527	0.0770733	-0.652527	-0.652527	-0.652527	-0.652527
GAPVD1	BL	0.581586	0.563133	0.52993	0.598494	0.0212028	0.200909	0.512884	0.920285	0.947414	0.842707	0.654238	-0.271647	-3.03425	-0.271647	-0.271647	-0.271647	0.379898	0.218818	0.34473	0.28075	0.00106405	-2.9091	-0.323524	-0.244583
FBXO6	BL	1.88058	1.07521	2.60584	-0.419482	-0.419482	-0.419482	-0.419482	-0.419482	2.82801	-0.419482	-0.419482	-0.419482	-0.419482	-0.419482	-0.419482	-0.419482	-0.419482	-0.419482	-0.419482	-0.419482	-0.419482	-0.419482	-0.419482	-0.419482
NUBPL	BL	-0.570365	1.33497	-0.570365	1.17967	1.287	0.3996	1.20815	-0.866833	2.50478	2.0785	-0.570365	-0.570365	-0.570365	-0.570365	-0.570365	-0.570365	-0.570365	-0.570365	-0.570365	-0.570365	-0.570365	-0.570365	-0.570365	-0.570365
NOC2L	BL	0.240699	-0.0239412	0.143467	0.771484	-0.204988	0.555361	0.712039	0.570623	0.711472	0.664167	0.753455	-0.647225	-0.647225	0.363446	0.0608006	-0.647225	-0.31049	0.0347499	-0.120249	0.661765	-4.08327	0.522792	0.565527	-0.647225
OARD1	BL	0.880911	0.343212	0.526185	0.644911	0.818447	-3.86104	0.519198	1.00136	1.27838	0.912394	-0.383004	-0.383004	-0.383004	-0.383004	-0.383004	-0.383004	-0.383004	0.33633	-0.383004	0.547651	-0.383004	0.265107	-0.383004	-0.383004
PRB3	BL	0.174693	0.174693	0.174693	-1.66643	0.548279	0.174693	0.174693	0.392664	0.174693	0.174693	0.949169	-1.8605	2.08533	0.416921	1.05511	-1.66315	0.174693	0.174693	0.174693	-1.71111	0.76876	0.174693	-1.71031	0.473643
LRIG1	BL	-0.204124	-0.204124	-0.204124	-0.204124	-0.204124	-0.204124	-0.204124	-0.204124	-0.204124	4.69486	-0.204124	-0.204124	-0.204124	-0.204124	-0.204124	-0.204124	-0.204124	-0.204124	-0.204124	-0.204124	-0.204124	-0.204124	-0.204124	-0.204124
PF4	BL	0.305543	0.305543	0.305543	-2.41165	0.305543	0.305543	-2.33941	0.305543	0.305543	1.4319	0.305543	0.305543	0.305543	0.305543	0.305543	0.305543	0.305543	0.305543	0.305543	0.305543	0.305543	0.305543	0.305543	-2.7917
TMEM201	BL	0.51002	0.163151	0.336177	-3.91484	0.59191	0.551978	0.738254	-0.139797	0.548476	2.29703	-0.139797	-0.139797	-0.139797	-0.139797	-0.139797	-0.139797	-0.20177	-0.424926	0.204495	-0.139797	0.137813	-0.139797	-0.139797	-0.139797
GP1BB	BL	-0.204124	-0.204124	-0.204124	-0.204124	-0.204124	-0.204124	-0.204124	-0.204124	-0.204124	4.69486	-0.204124	-0.204124	-0.204124	-0.204124	-0.204124	-0.204124	-0.204124	-0.204124	-0.204124	-0.204124	-0.204124	-0.204124	-0.204124	-0.204124
THEMIS2	BL	-0.521747	-0.521747	-0.521747	-0.521747	-0.521747	-0.521747	-0.521747	-0.521747	-0.521747	-0.521747	2.87725	-0.521747	1.16042	-0.521747	-0.521747	-0.521747	0.531162	1.95897	1.07475	1.78889	-0.521747	-0.521747	-0.521747	-0.521747
CDC73	BL	0.283291	0.338298	0.102315	2.19068	1.29948	0.899351	-0.495447	0.164725	2.29943	1.0375	-0.896044	-0.896044	0.638723	-0.896044	-0.896044	-0.896044	-0.432721	0.451957	0.182858	-0.896044	-0.896044	-0.896044	-0.896044	-0.896044
CBFB	BL	0.667179	0.954485	-0.0100255	0.198079	-0.00495382	0.723422	0.607029	-2.79316	-0.00495382	1.23455	0.899063	-0.00495382	-0.00495382	-0.00495382	-0.00495382	-0.00495382	0.524012	0.45739	0.48076	-0.00495382	-3.07558	-0.592681	-0.229944	-0.00495382
MRPL3	BL	0.125678	0.838637	0.205759	1.06705	-2.52694	1.26051	1.4353	0.816778	1.19603	1.09839	0.930186	-0.854727	-0.854727	-0.854727	-0.854727	-0.854727	0.318007	0.380752	-0.189009	-0.677243	-0.854727	-0.854727	0.557933	-0.854727
SLC25A40	BL	0.0576838	0.577618	0.436213	0.492403	-4.12369	0.426113	0.0280721	1.02797	0.649212	1.20704	0.590348	-0.335942	-0.335942	-0.335942	-0.335942	-0.335942	-0.335942	0.175405	0.590852	0.445324	-0.335942	-0.315741	0.422719	-0.335942
NRCAM	BL	0.270983	0.270983	0.270983	0.270983	-1.6672	0.602743	0.270983	0.270983	0.651579	1.32351	0.526025	0.270983	0.270983	-1.89361	-1.8338	0.270983	0.620929	0.286176	0.270983	0.270983	-1.80319	0.712499	1.37358	-1.88004
LPCAT3	BL	0.361242	0.653252	0.620691	0.0384776	0.0912723	0.425842	0.498872	0.630932	1.08748	0.515472	0.71324	-0.267846	-0.267846	-4.25235	-0.267846	-0.267846	-0.267846	0.560311	0.302819	0.259719	-0.267846	-0.267846	-0.3645	-0.267846
PIK3AP1	BL	0.142625	0.142625	0.142625	0.142625	0.142625	0.142625	0.142625	0.142625	0.142625	0.142625	1.4001	0.142625	0.142625	0.142625	0.142625	0.142625	0.142625	0.142625	0.142625	-4.53786	0.142625	0.142625	0.142625	0.142625
CALHM6	BL	-0.337907	-0.337907	-0.337907	2.29779	-0.337907	-0.337907	1.01878	-0.337907	-0.337907	-0.337907	3.77948	-0.337907	-0.337907	-0.337907	-0.337907	-0.337907	-0.337907	-0.337907	-0.337907	-0.337907	-0.337907	-0.337907	-0.337907	-0.337907
FABP9	BL	0.153531	0.153531	0.153531	0.153531	0.153531	0.153531	0.153531	0.153531	1.20746	0.153531	0.153531	-4.58514	0.153531	0.153531	0.153531	0.153531	0.153531	0.153531	0.153531	0.153531	0.153531	0.153531	0.153531	0.153531
PGLYRP1	BL	0.146331	0.146331	0.146331	0.146331	0.146331	0.146331	0.146331	-4.55472	0.146331	1.33545	0.146331	0.146331	0.146331	0.146331	0.146331	0.146331	0.146331	0.146331	0.146331	0.146331	0.146331	0.146331	0.146331	0.146331
SPHK2	BL	-0.204124	-0.204124	-0.204124	-0.204124	-0.204124	-0.204124	-0.204124	-0.204124	-0.204124	4.69486	-0.204124	-0.204124	-0.204124	-0.204124	-0.204124	-0.204124	-0.204124	-0.204124	-0.204124	-0.204124	-0.204124	-0.204124	-0.204124	-0.204124
TIMM22	BM	-1.41641	0.711912	0.711912	-1.36556	-1.40758	0.711912	0.711912	-1.34767	0.711912	-1.33643	-1.42499	0.711912	0.711912	0.711912	0.711912	0.711912	0.711912	-1.33236	0.36739	0.711912	0.711912	0.711912	-1.41508	0.711912
KIF20B	BM	-0.995924	-1.17458	-0.791793	-0.612403	-0.16134	0.166622	-0.807873	0.222283	0.52471	-0.976607	0.563131	1.28684	0.699165	1.65145	1.14646	1.89896	-1.01325	-0.308299	-1.44964	0.611668	-0.326835	-0.359443	-1.25262	1.45932
TPD52	BM	0.47679	0.252186	0.470125	0.189785	0.322397	0.112572	0.34877	0.0134505	0.33706	0.239709	0.118465	-1.1262	1.68925	1.60162	-1.1262	-1.1262	0.356497	0.182366	0.358755	0.270853	-1.1262	0.0685205	0.41217	-3.31654
IGHV1-2	BM	-0.476708	-0.476708	-0.476708	0.696951	-0.476708	-0.476708	-0.476708	1.93623	-0.476708	-0.476708	-0.476708	-0.476708	2.74946	-0.476708	-0.476708	-0.476708	-0.476708	-0.476708	-0.476708	2.09803	-0.476708	-0.476708	-0.476708	1.57678
HPF1	BM	0.567291	0.495462	-1.09827	0.513992	0.0703215	0.267042	0.304703	0.0703707	0.85927	0.61042	-0.257567	-1.09827	-1.09827	2.49914	-1.09827	-1.09827	0.541296	0.339016	0.278716	-1.09827	-1.09827	-1.09827	-0.434336	2.061
DCLK1	BM	-0.598367	-0.252625	-1.04126	-0.0767324	-0.993774	-0.274789	-1.04126	-0.353013	-0.245855	0.0956489	-0.436042	2.09189	2.6075	2.25934	-1.04126	-1.04126	0.285925	0.153795	0.142096	-0.159819	-0.0623937	0.133088	0.327146	-0.477962
MBNL1	BM	-0.124571	-0.247669	-0.149896	-0.0126121	0.183896	-0.175378	-0.060357	0.187432	-0.0490366	-0.0410941	0.0787109	2.16777	2.20939	2.18745	-1.6078	-1.6078	0.165315	-0.052904	-0.11664	-0.146079	-0.290233	-0.69081	-0.199293	-1.6078
DHX16	BM	-1.28098	-1.3266	-1.58364	-0.339586	-0.672738	-1.30736	-0.82511	0.222767	-0.876383	-0.630977	0.844262	0.741265	1.25556	1.50447	1.79821	1.40869	0.0513504	-0.37908	-0.4199	0.881929	0.130405	-0.0708041	-0.302107	1.17635
CHMP4A	BM	-0.160766	0.937465	-0.179211	0.765286	-0.108896	-0.371316	0.772348	0.232713	-0.323936	-0.0975368	0.21333	1.29295	-0.667327	1.34293	1.27472	1.41353	-2.2352	-0.667327	-2.21056	1.09876	-0.667327	-0.31997	-0.667327	-0.667327
ETF1	BM	-0.296552	-0.32461	-0.262032	-0.262997	-0.42515	-0.355038	-0.162932	-0.436183	-0.616642	-0.443486	-0.571844	1.78664	1.82752	1.68045	1.73968	1.56071	-0.711643	-0.643028	-0.525615	-0.745896	-1.06349	-1.03256	-0.960583	1.24528
FNDC3B	BM	-0.204124	-0.204124	-0.204124	-0.204124	-0.204124	-0.204124	-0.204124	-0.204124	-0.204124	-0.204124	-0.204124	4.69486	-0.204124	-0.204124	-0.204124	-0.204124	-0.204124	-0.204124	-0.204124	-0.204124	-0.204124	-0.204124	-0.204124	-0.204124
D0JC13	BM	-1.11294	-0.795858	-1.41852	0.477238	-1.00308	-0.918938	0.713836	0.764383	-0.804861	-0.881631	0.865211	1.35933	1.33506	1.26915	1.12588	1.50073	-0.745203	-0.506101	-0.504612	0.742334	-1.38181	-0.673784	-0.355653	0.949845
API5	BM	-0.0286538	-0.153379	-0.0947377	0.0459195	-0.0522184	-0.327694	0.12591	-0.0404047	-0.0646036	0.0367856	-0.27919	2.01905	1.7131	-1.47768	-1.47768	-1.47768	0.113349	-0.143341	0.0912163	-0.687674	-0.520833	2.01968	1.7636	-1.10285
RNF220	BM	-1.27879	-1.27879	-1.27879	-1.27879	1.15797	-0.331859	-0.70335	-0.0537977	0.582486	-0.6294	1.06138	0.397747	0.901261	1.39782	1.42478	-1.27879	0.232664	1.2803	-0.492476	-0.277817	-0.396051	-1.27879	1.10426	1.01684
TRAPPC8	BM	0.901216	0.704563	-0.03983	-0.58633	0.323256	-0.317561	1.74369	-0.58633	-0.149873	0.89333	0.625781	-0.58633	3.52405	-0.58633	-0.58633	-0.58633	-0.58633	-0.58633	-0.58633	-0.58633	-0.58633	-0.58633	-0.58633	-0.58633
KIAA1217	BM	-0.402237	0.101284	0.485464	0.444814	0.518801	0.683389	0.163593	0.412665	0.358196	0.848185	0.500382	3.11797	-1.30438	-1.30438	-1.30438	-1.30438	0.0703749	0.234611	0.460448	-0.293529	-0.122496	-1.30438	0.244374	-1.30438
TSEN34	BM	0.981498	0.776152	-0.0683099	-0.0980871	0.0878368	1.05723	0.310605	0.584761	-0.0320315	0.101155	-0.368682	3.60642	-0.722908	-0.722908	-0.722908	-0.722908	0.194244	0.674607	-0.927827	-0.775486	-0.722908	-0.722908	-1.04373	-0.722908
ARFIP2	BM	0.554421	0.608643	-0.651078	0.278417	0.229152	0.256792	0.209634	0.346545	-0.651078	-0.651078	0.294007	2.42143	3.24053	-0.651078	-0.651078	-0.651078	-0.651078	0.0244379	-0.651078	-0.651078	-0.651078	-0.651078	-0.651078	-0.651078
OCIAD2	BM	0.587218	0.379244	1.31599	0.0752641	0.492046	0.748808	0.646388	-0.104823	0.704271	0.657873	-0.228146	-0.845236	-0.845236	-0.845236	3.26975	-0.845236	-0.626488	-0.857786	-0.849618	-0.845236	-0.845236	-0.845236	0.551893	-0.845236
SLU7	BM	0.278606	0.352431	-0.378371	1.32489	0.0716867	0.24617	1.30328	1.44885	-0.888536	-0.194778	1.06238	2.27424	-0.888536	-0.888536	-0.888536	-0.888536	-0.888536	-0.888536	-0.888536	1.14034	-0.888536	-0.888536	-0.888536	0.844169
OASL	BM	0.57687	-0.236666	-0.236666	-0.236666	-0.236666	-0.236666	-0.236666	-0.236666	-0.236666	-0.236666	-0.236666	4.62979	-0.236666	-0.236666	-0.236666	-0.236666	-0.236666	-0.236666	-0.236666	-0.236666	-0.236666	-0.236666	-0.236666	-0.236666
PDHX	BM	0.453298	0.494113	0.235945	0.314254	0.412732	0.302917	0.622367	0.633856	0.350239	0.69865	-0.00331057	3.00915	-1.35494	-1.35494	-1.35494	-1.35494	-0.385511	-0.363267	-0.291717	0.366497	-1.00867	-0.0562918	0.98945	-1.35494
SUDS3	BM	0.0618548	0.0618548	-2.1727	0.0618548	0.0618548	0.677172	0.0618548	0.0618548	0.0618548	1.06	0.0618548	0.0618548	0.0618548	0.0618548	2.50965	0.0618548	-2.13931	0.221953	0.0618548	-2.16296	1.01652	0.0618548	0.0618548	0.0618548
COQ6	BM	-0.887865	-0.432173	-0.668534	1.22268	-0.218594	-0.345825	-0.0723784	1.49245	-0.599188	-0.3302	1.48762	0.462755	1.16982	1.14092	1.18418	1.13779	-0.917842	-0.291613	-0.646009	1.16108	-1.43416	-1.43416	-0.746613	-1.43416
PLCD3	BM	-0.340578	0.273902	-0.340578	0.0749452	0.555986	0.431879	0.0247507	-0.490864	0.34266	0.284145	0.226295	2.81965	-0.340578	-0.340578	-0.340578	-0.340578	0.476608	0.177572	0.212978	-0.0657453	-0.340578	0.445974	0.148738	-3.55542
HECTD3	BM	-0.490332	-0.151093	-0.170503	0.196549	-0.776347	-0.26324	0.199491	0.689248	-0.594157	-0.635034	0.717421	-1.64607	1.41528	1.2014	1.73265	1.48047	-0.639999	-0.286545	-0.438185	1.12858	-1.67729	-1.19682	-1.04609	1.25061
TXNDC12	BM	0.37401	0.0302315	-0.0569915	0.245533	0.110458	-0.168288	0.314468	-0.0570768	-0.118811	0.364977	0.0784572	-1.64542	-1.64542	2.79664	-1.64542	-1.64542	0.368799	0.136142	0.253761	0.0252747	0.150264	-0.299226	0.164958	1.8681
CLASRP	BM	-1.79508	0.43894	0.762634	0.158448	-0.582403	0.824123	0.409133	0.423795	0.599993	0.557477	0.420803	0.68088	-1.79508	-1.79508	-1.79508	1.25847	-1.79508	0.100021	0.168194	0.216007	0.887375	0.675882	0.379808	0.595824
COL7A1	BM	-0.0993857	-0.589642	-1.15498	-0.179102	0.490512	0.343985	0.123169	0.503591	0.666534	0.710101	0.604686	0.308872	1.22755	1.42467	1.46212	1.55314	-0.564704	0.119757	-0.285833	-0.300687	-1.50335	-2.02136	-1.05282	-1.78684
MCCC2	BM	0.0378861	-0.156594	-0.135338	1.25803	-0.492623	0.25303	1.22967	1.17862	0.165734	0.250685	1.02842	2.04909	-1.55788	-1.55788	-1.55788	-1.55788	-0.715628	-0.103015	-0.054403	0.851441	-0.888407	0.13373	-0.534549	0.875749
PPP2R5E	BM	-0.340286	-0.650167	-1.29335	-0.0917636	0.183306	-0.669825	-0.286314	0.22222	-0.536918	-1.54044	0.53767	0.77455	1.01446	0.946956	1.27801	1.88116	-0.136522	-0.659977	-1.6634	0.579101	0.99473	0.492484	-1.96589	0.930203
STX18	BM	-0.0949699	0.0478428	-0.355686	-0.117167	1.70551	0.569784	-0.123953	-0.190663	-0.472446	0.707715	0.0644091	2.16685	-0.958543	2.39079	-0.958543	-0.958543	1.20369	-0.468025	-0.53071	0.206833	-0.958543	-0.958543	-0.958543	-0.958543
TKFC	BM	-0.873916	-0.0492417	-0.794014	-1.39288	-0.847122	-0.536755	-0.491911	-0.419571	-0.341869	-0.632939	0.461515	1.59445	0.909311	1.26058	0.962759	3.0624	0.0499612	-0.56778	-0.657104	0.0282553	-1.01592	0.402231	-0.434861	0.32442
EEF1AKNMT	BM	-2.3764	-0.428807	-0.387583	-0.123329	0.435035	1.06036	0.0629588	0.533573	0.831494	0.760154	-0.387583	1.488	1.95203	-0.387583	-0.387583	-0.387583	0.442965	0.180333	0.733732	-0.387583	-2.50711	0.0556779	-0.387583	-0.387583
SLMAP	BM	-0.0963432	-0.0846635	-0.539001	1.03076	0.230436	0.495412	0.240856	-0.260012	0.679466	0.883779	-1.22114	2.96413	-1.22114	-1.22114	-1.22114	-1.22114	1.0252	0.60606	0.253151	-0.543723	-1.27531	-0.185384	0.500251	0.180618
ATG5	BM	0.00574209	0.349937	-0.717059	0.193591	0.359782	0.429951	0.00525318	0.294077	-0.717059	-0.0535006	-0.717059	-0.717059	-0.717059	-0.717059	4.07289	-0.717059	0.418083	0.0708846	-0.00209294	0.518906	-0.717059	-0.717059	0.507093	-0.717059
ITIH5	BM	-1.16627	2.34252	-1.20161	0.657698	0.65937	-0.654292	1.03288	-0.100024	-0.520149	-0.389274	0.0188952	-1.20161	-1.20161	2.32456	-1.20161	-1.20161	0.324473	0.378143	0.514519	0.336311	0.0872454	-0.0812225	0.301563	-0.0588881
PRRC2C	BM	0.132252	1.04033	1.41823	-0.0103137	-0.0366294	0.829039	0.335373	0.244205	0.89452	0.797631	0.296201	-1.25017	-1.25017	-1.25017	2.55455	-1.25017	0.40146	-0.253558	-0.0460551	-1.25017	0.0625676	-1.17003	0.0112426	-1.25017
BPGM	BM	-2.86892	-0.715802	-0.715802	-0.292144	-0.715802	0.2684	-0.715802	0.377513	-0.715802	0.29659	1.28194	1.41701	1.19573	1.75488	-0.715802	-0.715802	0.290224	0.151051	0.28186	-0.0546954	-0.715802	0.0706992	0.17967	1.3766
PNPLA6	BM	-0.0703527	0.163068	-0.364381	0.0652376	-1.19486	-0.324711	0.0773729	-0.0624565	-0.0759885	-0.363585	-0.344421	1.80234	2.44323	1.46228	-1.39517	-1.39517	0.793951	-0.553507	-0.265602	-0.192916	-0.460513	-0.822406	-0.739047	1.8176
PTPN23	BM	0.431366	0.514991	0.424805	-0.00436041	0.244891	0.411553	0.217706	0.524078	0.335353	0.38597	0.234587	2.09488	-1.76695	2.28596	-0.298961	-1.76695	-0.111594	0.0292407	0.0362348	-0.0355882	-1.32503	-0.375705	-0.719517	-1.76695
APOA1	BM	-0.189999	-0.513745	-0.732249	-1.25584	-0.277198	-0.325862	-0.624277	-1.39351	-0.868929	-0.802495	-1.52961	2.87812	-0.399907	0.66794	1.32217	1.04509	0.894361	0.240559	0.481419	-0.496005	0.735116	-0.00748257	0.398136	0.754199
ALDH1A1	BM	-1.22967	-0.565004	-1.26153	-0.709853	-0.187097	-0.667235	-0.402921	-0.2228	-0.67649	-0.599194	-0.220045	2.30353	-0.220964	2.43342	-1.09028	2.16597	0.27489	0.0125996	0.301361	0.241926	0.168082	-0.114509	0.302568	-0.0367549
DOCK11	BM	0.644783	-0.106074	-0.106074	-0.106074	-2.55899	-0.106074	-0.106074	-0.106074	-0.106074	-0.106074	-0.106074	2.27864	-0.106074	-0.106074	-0.106074	-0.106074	0.715248	0.916685	0.807011	0.21079	-2.73108	0.122772	1.07917	-0.106074
FNDC1	BM	0.474719	-0.590657	-0.412708	0.0463141	-0.365695	-0.429052	-3.22914	0.162267	-0.365695	0.0106144	-0.365695	2.48577	-0.365695	-0.365695	-0.365695	-0.365695	0.305943	0.986971	0.997758	0.877326	-0.365695	-0.411462	0.853598	0.797294
EIF2S2	BM	-0.162485	-0.0202679	0.00948013	0.114431	-0.163118	-0.445032	0.207242	0.10815	0.000220995	0.079126	-0.0699576	2.08329	-1.91881	2.15798	-0.143857	-1.91881	-0.00328827	-0.183587	-0.125696	-0.732439	-0.0761524	-0.706728	-0.343371	2.25368
CTSL	BM	-1.09491	-0.0170617	-0.23939	0.365622	-0.269964	-0.379615	0.638474	0.75859	-0.616263	-1.16227	0.902448	1.38536	1.38836	1.62963	1.17715	-2.81728	-0.206134	-0.702757	-0.290129	-0.0394576	-0.035957	-0.758094	-0.42778	0.811419
F8A1	BM	0.0944611	0.299348	-0.0902944	-0.0319278	-0.08158	-0.146258	0.878208	1.23984	-0.210579	-0.035975	-1.25992	2.23116	-1.25992	-1.25992	-1.25992	-1.25992	0.469538	0.760772	1.15794	1.35136	0.562925	-1.25992	0.370472	-1.25992
D0JB9	BM	-0.160476	0.471641	-0.160476	-0.160476	-0.160476	1.39724	-2.42338	-0.160476	1.35327	-2.45259	-0.160476	-0.160476	-0.160476	2.07294	-0.160476	-0.160476	-0.160476	1.28498	-0.160476	-0.160476	-0.160476	-0.160476	0.863507	-0.160476
STATH	BM	-0.292502	-0.292502	-0.292502	-0.292502	-0.292502	2.76319	-0.292502	-0.292502	-0.292502	-0.292502	-0.292502	-0.292502	3.67186	-0.292502	-0.292502	-0.292502	-0.292502	-0.292502	-0.292502	-0.292502	-0.292502	-0.292502	-0.292502	-0.292502
DYNC1LI2	BM	1.07942	0.694897	0.0266483	0.29945	0.207088	0.0771907	0.398636	0.106909	0.0800694	0.417657	-0.143392	-1.53896	-1.53896	2.72192	-1.53896	-1.53896	0.648001	0.357603	0.385366	-0.216714	0.745791	-0.464791	0.273069	-1.53896
DOCK1	BM	-0.674851	-0.0372761	-0.309819	0.684048	-0.171899	0.0849818	1.85162	1.3659	0.183644	0.140475	1.3137	-1.27708	1.63523	1.86808	-1.27708	-1.27708	-0.189383	-0.360394	-0.29192	-0.255508	-1.27708	-0.483134	0.0319017	-1.27708
COQ9	BM	0.393259	0.266587	0.0805102	0.470227	0.476598	0.377655	0.504969	0.35341	0.466283	0.66985	0.516068	1.98933	-0.684821	-0.684821	-0.684821	-0.684821	0.0637292	0.0855824	0.342743	0.306348	-0.684821	-3.77988	0.0607831	-0.219948
EXOSC3	BM	0.71284	0.200709	0.735335	0.189506	1.11549	0.62691	0.427251	0.451183	1.38977	0.93969	0.120258	1.80829	-1.25611	-1.25611	-1.25611	-1.25611	-0.382871	0.536707	0.620503	0.557287	-1.25611	-1.25611	-1.25611	-1.25611
HSPA14	BM	1.16297	0.243299	0.897528	0.196068	-1.13351	0.735726	0.340985	0.365983	0.846319	0.698408	0.936864	2.07758	-1.13351	-1.13351	-1.13351	-1.13351	-0.52256	0.554155	0.932719	-1.13351	-1.13351	-1.13351	0.735545	-1.13351
ITGB2	BM	-0.696126	-1.23576	-1.23576	0.982523	-0.147868	-1.23576	0.974083	-0.473871	-1.23576	-0.406988	0.590843	-1.23576	1.00308	1.56374	1.18176	1.8002	0.0746614	0.0597852	1.52799	0.132597	-1.23576	-0.293413	-0.0948647	-0.363607
IQGAP2	BM	-1.05531	-0.959837	-1.32701	0.654783	-0.771304	-0.336109	0.904198	0.973563	-1.2707	-0.917679	1.07281	1.55461	-0.0128966	1.11814	1.0025	1.53759	-0.569546	-0.67436	-0.539745	0.94112	-0.549566	-1.11818	-0.850942	1.19386
SIGMAR1	BM	-0.387256	0.130232	-0.561085	0.420123	-1.1696	-0.935954	0.535611	0.787485	-0.835134	-0.839381	0.39168	0.887214	1.30909	1.68732	1.1031	1.20701	-0.287126	-1.20833	-1.11875	0.453633	-1.54791	0.224238	-1.56138	1.31516
ADAM10	BM	-0.289001	-1.13106	-0.400472	-0.191643	-0.379178	-0.518495	0.506305	0.000128943	-0.834335	-0.379365	-0.939558	1.77665	1.65247	1.45503	1.66831	1.11656	-0.501147	-0.721937	-0.439143	-0.29312	-0.10885	-1.93229	-0.513583	1.39773
S100A8	BM	0.198627	0.376939	1.87347	-0.854237	0.0316333	0.460822	1.44143	-1.17983	0.0561126	0.549315	-0.894147	-0.384419	2.02229	1.79425	0.521278	0.230759	-0.783878	-0.52025	-0.438757	-1.28874	-1.5129	-0.649538	-0.59194	-0.458287
MT-ND5	BM	0.64277	0.581059	0.462296	0.534966	0.451569	0.428188	0.839799	0.557772	0.400821	0.686749	0.0692537	-0.853264	1.47822	-0.853264	-0.853264	-0.853264	0.311008	0.342111	0.44884	-0.413839	-3.6441	-0.036982	0.125828	-0.853264
UBAC2	BM	0.578872	0.782561	0.641432	0.582242	0.181602	0.186931	0.549975	0.495742	1.0871	0.431767	-2.61254	-0.13871	2.05478	-0.13871	-0.13871	-0.13871	-0.13871	-0.403157	-0.13871	-0.13871	-0.13871	-2.76353	-0.545379	-0.13871
TNFAIP2	BM	-0.382695	-0.652749	-0.786276	-0.265608	-0.973046	-0.36358	0.0168044	0.107841	-0.741022	-0.353372	-0.264688	1.42586	0.857805	-1.47298	2.22817	2.7282	-0.0912334	0.602278	0.442455	0.234911	-0.345076	-0.912106	-0.048988	-0.990901
DT0	BM	-0.387087	-0.387087	-0.387087	-0.387087	-0.387087	-0.387087	-0.387087	-0.387087	-0.387087	-0.387087	-0.387087	3.80117	-0.387087	-0.387087	-0.387087	-0.387087	-0.387087	1.6863	-0.387087	-0.387087	-0.387087	-0.387087	1.41857	0.835705
ATP12A	BM	1.06367	0.397702	0.853605	-0.833783	1.05935	-0.589496	-0.274959	-1.15557	-0.656082	-0.521558	0.209802	2.39766	0.772797	-0.956452	-0.956452	2.35905	0.179603	-0.130116	-0.799618	0.205909	-0.956452	-0.584758	-0.127404	-0.956452
BRIX1	BM	-0.0651659	-0.0464646	-0.354472	0.60923	0.0167499	0.040397	0.384608	0.44043	-0.048132	0.325027	0.0625273	2.80704	-1.21273	1.8948	-1.21273	-1.21273	-0.172022	1.48053	0.191303	-0.872236	-1.21273	-0.32179	-0.308728	-1.21273
SMC2	BM	1.79483	0.341918	-0.916304	0.986671	0.641419	0.105066	1.09484	0.32607	0.56272	0.549052	0.575132	-0.916304	-0.916304	-0.916304	2.69343	-0.916304	-0.916304	-0.575633	-0.0834851	-0.916304	-0.916304	-0.916304	0.151012	-0.916304
RUFY1	BM	-0.261316	-0.388277	-0.203531	0.388039	-1.16194	-0.813157	0.388412	0.645852	-1.64367	0.411672	1.09339	1.13883	0.545314	-0.0157348	1.60868	2.05256	-1.37736	-0.942733	-0.72174	0.794234	-0.907604	-1.01514	-0.724333	1.10955
LHPP	BM	0.338218	0.0694303	0.190011	0.647855	-0.146311	-0.0907235	0.273382	0.633147	0.0236334	0.183361	0.143869	-1.49368	0.0350231	3.68238	-1.49368	-1.49368	0.144014	0.144815	-0.142303	0.114612	-0.877015	0.0550895	-0.0707202	-0.870738
PRSS3	BM	-0.361889	-1.03717	-0.397005	-0.785617	1.25085	-0.378023	-0.449023	0.419291	-1.96737	-0.240899	0.32734	0.654256	1.32723	1.17659	0.81674	1.80741	0.223553	-1.97509	-1.32161	0.0236671	0.963945	0.195855	-0.722645	0.449623
TSR1	BM	0.108175	0.00566293	-0.140223	-0.0422887	-0.25713	0.0398916	0.257279	-0.117005	-0.0979588	-0.0445196	0.852203	-1.86559	0.879623	1.02235	1.52107	-1.86559	0.0158832	0.995342	0.074457	1.0706	-1.86559	-1.86559	-0.0527959	1.37174
BRI3BP	BM	1.08184	0.645852	-0.0813059	0.73087	0.728887	-0.246609	0.518876	0.0821211	-3.50998	0.593595	-0.14981	2.56497	-0.246609	-0.246609	-0.246609	-0.246609	-0.246609	-0.246609	-0.246609	-0.246609	-0.246609	-0.246609	-0.246609	-0.246609
MAP3K20	BM	0.80617	0.769374	-0.174137	-0.174137	-0.174137	-0.174137	-0.178303	-0.174137	-0.174137	-0.174137	0.951756	2.68209	-0.174137	-0.174137	-0.174137	-0.174137	-0.174137	0.67413	0.593153	-0.174137	-0.174137	-0.174137	-3.51219	-0.174137
UFSP2	BM	-0.507434	-0.529242	0.315254	-0.501954	-1.67496	-0.539968	0.34503	0.591155	-0.179976	-0.576882	-1.49809	1.5272	1.25185	0.947096	1.0196	1.64196	-0.581329	-0.308575	-0.787082	1.18517	-1.49809	-0.0580484	-0.934143	1.35145
AASS	BM	1.01003	-0.54246	0.00962363	0.358746	0.223133	-0.256307	0.301756	-0.229538	1.07647	0.862284	-0.137699	-1.53812	1.51226	1.92639	1.71055	-1.53812	-0.33305	0.0111382	-0.678289	0.00871724	-0.645513	-1.53812	-0.0357688	-1.53812
FGL2	BM	-0.551448	-0.551448	-0.551448	0.0942006	-2.26824	0.131591	-0.551448	0.225404	-2.26642	-2.21061	0.792926	0.418987	1.01671	0.943142	0.985419	1.19462	0.120545	0.405232	0.406036	0.540501	0.446774	0.280079	0.31855	0.630337
THUMPD3	BM	-0.0405478	0.557213	0.571847	0.147295	0.103545	0.51497	0.0320725	0.202683	-0.968354	0.777548	1.6772	-0.968354	2.32132	-0.968354	-0.968354	-0.968354	-0.968354	0.159554	-0.968354	1.70209	-0.968354	0.956746	-0.968354	-0.968354
ATP5PF	BM	0.758654	0.71405	0.441341	0.70296	0.687623	0.459009	0.643212	0.339992	0.364486	0.577975	0.474923	-1.83393	-1.83393	-1.83393	-1.83393	1.3584	0.593181	0.254397	0.455872	0.107764	0.118193	0.0304103	0.0872297	-1.83393
SHROOM3	BM	-1.06615	-0.638516	0.131654	-1.48273	0.257932	-0.099921	-0.675259	-0.202616	0.717415	-0.347621	-0.453748	2.70243	0.287885	1.42138	-0.0413808	2.19431	-0.344663	-1.01765	-1.47209	-0.372126	0.116094	-0.0999885	0.224894	0.260464
ROBO1	BM	0.0988953	0.203443	0.0370348	-0.127292	0.90758	-0.534784	0.789859	0.707567	-0.638771	0.171292	-1.02027	-1.11594	2.86862	-1.11594	-1.11594	-1.11594	-0.0663592	0.331148	-0.120934	0.68792	-1.11594	-1.11594	1.33115	1.06954
DDX58	BM	0.877371	0.926689	0.294055	0.386425	0.409761	-0.17263	0.253548	-0.577063	-0.266492	0.238114	-0.319093	1.65047	1.71404	-1.45426	-1.45426	-1.45426	0.628179	0.250308	-0.556576	0.320525	-1.45426	-0.504107	-1.45426	1.7178
DERPC	BM	-0.0302429	-0.974919	-0.101845	1.15364	0.153852	0.0272617	0.710647	1.21327	-0.974919	-0.974919	0.901407	-0.974919	1.28361	-0.974919	1.90474	-0.974919	-0.358776	-0.974919	-0.974919	1.46445	-0.974919	1.33477	0.0924135	-0.974919
GLYR1	BM	0.415762	0.205712	0.0717643	0.497375	0.531002	0.198784	0.444333	0.593508	0.150947	0.193303	0.543217	1.57615	-0.77532	-0.77532	-0.77532	-0.77532	0.812522	0.518324	0.177126	0.366779	-3.82166	0.33417	0.0674792	-0.77532
VCPIP1	BM	0.247512	0.444654	0.9567	1.10199	0.412202	-0.0692553	1.02922	-0.371769	-0.231607	1.27538	-0.371769	2.08921	-0.371769	-0.371769	-0.371769	-0.371769	-0.371769	-0.589246	-3.30652	-0.371769	-0.371769	-0.371769	0.729215	-0.371769
LACRT	BM	-0.354048	-0.354048	-0.354048	-0.354048	-0.354048	-0.354048	-0.354048	-0.354048	1.49225	-0.354048	-0.354048	-0.354048	3.46263	-0.354048	-0.354048	-0.354048	-0.354048	-0.354048	-0.354048	2.48013	-0.354048	-0.354048	-0.354048	-0.354048
PYM1	BM	0.781514	0.471475	0.545234	0.538835	0.406576	0.470598	0.673836	0.541941	0.254526	0.253474	0.339969	1.33009	-0.865897	-0.865897	-0.865897	-0.865897	0.344359	0.0454733	0.295648	0.0302468	0.0371716	-0.14778	0.146341	-3.89594
PIP4K2C	BM	-0.0758932	-0.129674	0.0583047	0.127605	-0.276223	-0.180357	0.266673	-0.000795162	0.239096	-0.482275	-0.292832	-1.67319	1.25326	1.73073	1.814	-1.67319	-0.605397	-0.546948	-0.888358	-0.117249	1.48701	1.86192	-0.915635	-0.980586
PLCH2	BM	-0.494231	-0.373539	-0.20504	0.967178	-0.552304	-0.308174	0.921547	0.743216	-0.798045	-0.340663	0.722479	0.708615	2.07074	1.45642	1.15929	1.1726	-1.21371	-1.21371	-1.21371	0.221336	-1.21371	-1.21371	-1.21371	0.210831
CD36	BM	-1.10117	0.234195	0.996444	-0.127262	-1.10117	0.3543	0.860659	-1.10117	-1.10117	0.0659024	-1.10117	-1.10117	2.34428	-1.10117	-1.10117	-1.10117	1.34975	0.843076	0.618949	0.321185	1.07372	0.397673	0.57166	0.00595669
KRTAP3-3	BM	-0.273794	-0.273794	-0.273794	-0.273794	-0.273794	-2.94062	-0.273794	-0.273794	-0.273794	-0.273794	-0.273794	2.20359	-0.273794	1.58533	-0.273794	-0.273794	1.44311	-0.273794	-0.273794	-0.273794	-0.273794	-0.273794	1.51232	1.12458
MUC7	BM	-0.413701	-0.413701	-0.413701	-0.413701	-0.413701	1.88868	-0.413701	-0.413701	1.77122	-0.413701	-0.413701	-0.413701	3.36244	-0.413701	-0.413701	-0.413701	-0.413701	-0.413701	-0.413701	-0.413701	1.25168	-0.413701	-0.413701	-0.413701
ACTR1B	BM	0.178618	0.358273	0.144131	0.404957	0.168906	0.19418	1.08489	1.02812	0.0598272	0.261343	0.202987	1.9067	-1.74448	-1.74448	-1.74448	-1.74448	0.402201	0.727097	0.600661	0.139474	0.121493	0.243152	0.495419	-1.74448
BRD4	BM	1.14334	-0.170108	-2.51658	-0.515972	0.542393	0.363205	-0.386649	0.434428	0.409806	0.3292	-0.515972	1.6552	-0.515972	0.997118	0.486229	-0.515972	0.550465	-0.515972	0.464813	-0.515972	-2.6392	0.128992	0.220237	1.08293
PTPN12	BM	0.0418074	-0.208012	-0.0295866	0.7118	-2.24906	-0.269742	0.777283	0.707936	-0.410514	-0.220109	0.669711	0.899914	0.85114	0.772525	0.689718	0.827507	0.133554	-0.0780714	0.0294915	0.675697	-2.3693	-0.56625	-2.25512	0.867683
GLG1	BM	-0.336159	-0.48471	-0.544234	-0.648653	-0.703282	-0.594646	-0.0705656	-0.359579	-1.00282	-0.375279	-0.599299	0.658504	1.23026	1.85106	2.76095	2.14595	-0.367349	-0.0819234	-0.212491	0.0572924	-0.71257	-0.970124	-0.346657	-0.293683
INTS10	BM	0.0957079	0.126817	1.08847	0.375899	0.760631	0.667626	0.563323	-0.42903	0.919667	0.642956	-3.59123	-0.42903	2.02564	-0.42903	-0.42903	-0.42903	0.155048	0.0331994	0.426541	-0.42903	-0.42903	-0.42903	-0.42903	-0.42903
CHMP1B	BM	0.399564	0.575323	0.497386	0.638087	0.366866	0.35624	0.663123	0.528825	0.656546	0.645652	0.278532	-0.847675	1.27782	-0.847675	-0.847675	-0.847675	0.441425	0.424539	0.264894	-0.227746	-0.060516	-3.76131	0.273131	-0.847675
LTN1	BM	-0.225808	0.0149222	0.0113491	0.618153	-0.349437	-0.151738	-1.30703	1.00213	1.02861	0.149395	0.997872	2.72733	-1.30703	-1.30703	-1.30703	-1.30703	0.328473	0.187501	0.149558	-0.253204	-1.30703	-0.00334218	1.05676	0.553636
UTRN	BM	-0.540856	-0.812515	-1.19755	0.320439	-1.01219	-1.16533	0.438166	0.546758	-0.726437	-1.55856	0.678387	1.19357	1.32856	1.28974	1.02645	1.879	-0.567651	-0.448808	-0.0233989	0.813147	-1.12652	-1.28608	0.143151	0.808527
CAND1	BM	0.0875943	0.150189	-0.151802	0.174434	0.0118837	0.0491735	0.198384	0.17213	-0.183593	0.186975	-0.00987464	3.22939	-1.2839	-1.18115	0.353878	2.39803	-0.436855	0.0425748	-0.179915	-0.327141	-1.2482	-0.645876	-0.446623	-0.959704
EWSR1	BM	0.718614	0.319083	0.398143	0.521592	0.57728	0.0704337	0.822451	0.41759	0.346173	0.620108	0.679358	-1.90238	-1.90238	1.57998	-1.90238	-1.90238	0.533528	-0.136145	0.244126	-0.0370727	-0.174233	0.325336	0.963951	-1.18078
PDLIM2	BM	0.66696	0.637199	0.78401	0.619634	0.337747	0.304827	0.583179	0.313727	0.319736	0.336739	0.139417	2.76509	-0.531091	-1.87329	-1.87329	-1.87329	0.253148	0.0610883	0.140054	-0.277837	-0.000511473	-1.20441	-0.286559	-0.342263
TRIP11	BM	0.406622	0.320324	-0.440617	0.662362	-3.01485	1.65505	0.195442	0.445797	-0.440617	0.074559	0.538829	2.54245	0.54171	-0.440617	-0.440617	-0.440617	-0.440617	-0.440617	0.919118	-0.440617	-0.440617	-0.440617	-0.440617	-0.440617
ADD2	BM	-0.616804	-0.616804	-0.616804	-0.616804	-0.616804	-0.616804	-0.616804	-0.616804	-0.616804	1.91857	-0.616804	-0.616804	-0.616804	2.37845	-0.616804	-0.616804	0.945881	1.82637	0.416986	0.723749	-0.616804	0.0322518	1.6266	-0.616804
POLR2A	BM	-0.457458	-0.392482	-0.313742	-0.0147995	-0.695859	-0.545004	0.259983	1.34952	-0.732163	-0.500489	0.993878	-0.709108	1.19417	1.61598	1.55406	0.720311	-0.394183	-0.94482	-0.242022	1.15135	-1.69824	-1.69824	-0.821413	1.32077
HYI	BM	0.862179	0.818833	-0.527235	0.940163	-0.544863	-1.87266	0.282112	0.13086	-0.542403	-0.0710205	0.24063	1.33257	-1.14932	1.82903	1.48521	-1.14932	-0.17214	0.581779	0.288683	0.344985	-2.22852	-0.760958	0.134333	-0.252934
MLF2	BM	0.7365	0.51932	0.549157	0.784682	0.219744	0.463473	0.647668	0.635809	0.346075	0.313631	0.365163	-1.55502	0.91118	-1.55502	1.33679	-1.55502	-0.524884	-0.356073	0.825045	1.23208	-1.55502	-1.55502	0.324756	-1.55502
LARP7	BM	-0.535717	-0.21837	-0.0215009	-0.158901	0.333019	0.287839	0.0139473	0.090196	0.737576	0.174239	0.352153	1.06912	-1.5972	-1.5972	2.09138	-1.5972	0.659388	0.547675	1.5234	0.327977	-1.5972	0.197939	0.51463	-1.5972
GOLGA3	BM	-2.49871	-0.494169	-0.256391	-0.632499	0.98543	0.373017	-0.950324	-0.424137	-0.0795227	0.0390442	-0.248447	1.13558	0.651698	1.28724	0.255102	2.53309	0.203557	-1.08101	-0.70538	-0.932066	1.06395	0.266956	-0.368827	-0.123176
ABHD11	BM	0.764651	0.312892	-0.342384	0.549605	-0.0242771	0.371281	0.864795	0.711891	-0.112156	0.322708	0.206249	-1.20889	-1.20889	2.72909	-1.20889	-1.20889	0.956415	0.776478	1.06479	-0.79383	-0.779547	-1.27924	-0.254953	-1.20889
ATG9A	BM	0.428889	1.4748	1.09218	0.00721539	-0.445847	0.945141	-0.0352564	-0.392017	0.765382	-0.537891	1.27942	-1.09094	-1.09094	-1.09094	1.93858	-1.09094	0.750828	-0.654669	0.96156	-1.09094	-1.09094	-1.09094	-0.887703	0.945991
GCLM	BM	-3.56879	-0.0789648	-0.0789648	-0.0789648	-0.0789648	-0.0789648	-0.0789648	-0.0789648	-0.0789648	-0.0789648	-0.0789648	2.53687	-0.0789648	-0.0789648	-0.0789648	-0.0789648	-0.0789648	1.68907	0.922154	-0.0789648	-0.0789648	-0.0789648	-0.0789648	-0.0789648
PES1	BM	0.952058	0.244221	0.149486	0.357694	0.390014	0.826532	0.560709	0.584371	0.646194	0.532398	1.70135	-0.61743	1.40512	-0.61743	-0.61743	-0.61743	-0.61743	0.367468	0.257138	-0.779775	-0.61743	-0.61743	-3.323	-0.549975
NCOR2	BM	0.0767967	-0.143404	-1.19033	0.423197	0.359067	-0.720976	1.31328	0.971664	-0.890805	-0.495503	0.604362	2.37839	-1.01316	1.12556	-1.01316	-1.01316	0.18778	-1.01316	-0.442077	-1.01316	-1.01316	-0.0112938	1.00833	1.52496
PALM	BM	0.699877	-0.11342	-1.55709	-0.396853	0.180134	0.0996391	-1.55709	-0.13435	0.047858	0.380745	-0.47001	0.944662	-1.55709	-1.55709	-1.55709	2.30551	0.917184	0.672546	0.783318	0.0855634	0.862971	0.337241	0.856263	-0.27343
D0JC9	BM	1.0368	0.591199	-1.05384	0.357479	0.573971	-0.00267973	0.900959	0.316656	0.323704	1.57627	-0.39602	-1.05384	-1.05384	-1.05384	2.30937	-1.05384	1.07262	0.901619	-0.326022	0.248685	-1.05384	-1.05384	-1.05384	-1.05384
KSR1	BM	-1.07885	-0.626742	-0.682924	-0.819618	1.12901	-1.00445	-0.799021	-0.568887	-0.681354	-0.761582	-0.145202	0.62672	0.996346	1.23653	3.11916	1.0708	0.101204	-0.179498	0.877724	-0.180933	-0.263574	-0.645258	-0.913678	0.194071
PFKFB2	BM	0.708001	0.394336	0.669451	0.156128	0.657403	0.690092	-0.0289498	0.141755	0.456091	0.409963	-0.208035	-1.42248	3.16946	-1.42248	-0.456408	-1.42248	-0.110575	-0.176685	0.418724	0.523566	-1.42248	-0.211897	-0.259886	-1.25264
AZU1	BM	0.11743	0.11743	0.11743	0.479159	0.251407	0.11743	0.11743	0.11743	0.11743	0.11743	-2.7633	0.11743	2.22825	0.11743	0.11743	0.11743	0.11743	0.55748	0.325594	0.11743	0.11743	0.11743	0.11743	-3.07491
LYPD2	BM	1.12533	1.14937	1.14603	2.00127	-0.666696	-0.666696	-0.666696	1.12036	0.574491	-0.666696	1.55732	-0.666696	1.99296	-0.666696	-0.666696	-0.666696	-0.666696	-0.666696	-0.666696	-0.666696	-0.666696	-0.666696	-0.666696	-0.666696
LIG3	BM	0.507337	0.305008	0.22867	0.581386	0.287414	0.458901	0.558785	0.479858	0.461998	0.650254	0.307256	-0.594045	1.76117	-0.594045	-0.594045	-0.594045	0.149558	0.123901	0.498693	0.602298	-0.594045	-0.594045	-3.80418	-0.594045
HOPX	BM	1.1566	1.04082	1.15063	0.745184	0.368139	-0.425424	0.398111	-0.117675	-0.844182	-0.844182	-0.844182	1.93816	-0.844182	-0.844182	-0.844182	-0.844182	-0.844182	1.47842	1.84809	0.549125	-0.844182	-0.844182	-0.844182	-0.844182
KRTAP2-3	BM	-0.692057	-0.692057	-0.692057	-0.692057	-0.692057	0.766252	1.67182	-0.692057	0.17279	-0.692057	0.359859	2.48475	-0.692057	1.14054	-0.692057	-0.692057	1.27749	-0.692057	-0.692057	-0.692057	-0.692057	-0.692057	1.14372	1.36364
SF3A1	BM	-1.38932	-1.05033	-0.112128	-0.466291	-0.393083	0.384671	-0.311304	-0.266483	0.144234	0.0214634	0.395407	1.7955	0.316144	1.9333	1.01336	2.47649	-1.28209	-0.990724	-0.888495	-0.599656	-0.445236	-0.328358	-0.605421	0.648354
RBM25	BM	0.283151	0.252988	0.269343	0.213585	0.452775	0.267297	0.513739	0.520748	0.367891	0.434425	0.227149	-0.875474	1.5306	-0.875474	0.775376	-0.875474	0.392022	0.13836	0.220799	-0.0971612	0.0823052	-0.286052	0.0649966	-3.99791
TRIOBP	BM	-0.0335883	0.187044	0.019909	-0.0744296	0.530607	0.396615	0.399206	0.641284	0.129719	0.346606	-0.202397	1.94428	-1.2043	-1.2043	-1.2043	-1.2043	0.9249	0.868212	1.03913	0.525773	-3.03315	0.0112198	0.14349	0.0527799
MYBBP1A	BM	0.500119	0.298754	0.287208	0.361419	0.363321	0.474301	0.650265	0.92102	0.405394	0.752648	1.23302	1.36644	-0.684694	-0.684694	-0.684694	-0.684694	0.188323	0.0131273	0.0232631	0.14536	-3.71555	-0.684694	-0.160275	-0.684694
TRAPPC3	BM	0.471033	0.367205	0.35725	0.455323	0.3897	0.418735	0.659148	0.490108	0.115649	-0.0492429	0.306479	-2.15265	-2.15265	1.65743	1.86434	-2.15265	0.166105	0.0864956	0.205172	-0.158637	-0.904267	-0.103283	0.0374039	-0.374184
ACACA	BM	0.827809	0.8591	0.552703	0.420417	0.333934	0.568429	0.520171	0.375915	0.176333	0.356229	-0.248768	-0.470355	0.162184	-0.470355	2.79694	-0.470355	-0.470355	-0.470355	-0.28952	-0.470355	-0.470355	-0.470355	-3.17868	-0.470355
PTPRJ	BM	-0.117768	-0.117768	-0.117768	-0.117768	-0.117768	-0.117768	-0.117768	-0.117768	-0.117768	0.731131	-0.117768	-0.117768	2.43301	-0.117768	-0.117768	-0.117768	-0.117768	1.3403	-3.5744	1.30756	-0.117768	-0.117768	-0.117768	-0.117768
GTF3C4	BM	0.108657	0.109621	-0.736926	0.684926	0.115582	-0.120209	0.330131	0.853819	0.47238	0.84544	0.980657	-1.13106	2.72567	-1.13106	-1.13106	-1.13106	1.07053	0.238298	-0.197591	-1.13106	-0.641219	-1.13106	1.07763	-1.13106
ADK	BM	0.375723	0.480676	0.272041	0.191507	0.0243541	0.331881	0.648391	0.166298	0.203642	0.820407	0.0314347	0.723993	1.52567	1.58964	-2.67192	-2.67192	-0.20952	0.315382	-0.155053	0.12277	-0.844073	-0.145142	-0.429814	-0.696368
ATP2B1	BM	-0.0763804	-0.424625	-0.0596234	0.477014	-0.214256	-0.407117	0.272135	0.204566	-0.519033	-0.374896	-0.00147958	2.51268	2.12014	-1.5628	-0.635916	-0.828585	-0.172698	-0.508291	-0.751035	-0.243675	-0.460402	-0.512375	-0.289646	2.4563
AFDN	BM	0.0411652	0.1107	0.376818	0.958557	0.121896	0.294626	0.997106	0.649185	0.278003	0.467039	-0.125595	2.73678	-0.4691	-1.65273	-1.65273	-1.65273	-0.354527	0.224899	-0.146434	-0.189075	-0.335052	1.05292	-0.0789811	-1.65273
LLGL2	BM	-0.0228796	0.132253	0.168277	0.474352	0.0857966	0.334101	0.357193	0.272038	0.135169	0.468707	0.673491	0.598551	1.0881	1.11623	-1.03558	-1.03558	-3.6342	-1.03558	0.740767	0.214572	-1.03558	0.365565	0.805733	-0.231481
TSPAN14	BM	0.0745658	-0.2194	-0.347899	0.47721	-0.0462594	-0.866447	0.638201	0.656449	-0.937211	-0.206179	0.899978	-0.937211	1.07825	0.30947	0.672531	0.739862	0.456224	-0.204743	0.463997	1.05276	-3.40566	-0.937211	-0.684243	1.27296
COL4A6	BM	-0.0620931	-0.196525	-0.787691	-0.108669	0.0167458	-0.00498236	-0.173518	-0.105409	0.0279187	0.151573	-0.0196305	-0.301648	1.05031	0.952303	1.09023	1.00465	0.125127	0.459253	0.480215	0.218043	-4.14754	0.409563	-0.24289	0.164666
AKAP2	BM	1.18751	0.318439	0.34036	1.3024	0.0194564	-1.27261	0.772646	0.811798	-0.320567	-1.27261	0.615012	1.39827	-1.27261	-1.27261	-1.27261	-1.27261	0.429898	0.866402	0.784102	0.00474415	1.06533	-1.27261	0.58507	-1.27261
RHOC	BM	-0.0602898	-0.0935673	-0.730907	0.316737	0.370881	-0.0708503	0.445877	0.899902	0.182838	0.197977	0.75619	-1.94929	-1.94929	-1.94929	1.11013	-1.94929	0.539551	0.493641	0.563524	0.963813	0.108245	-0.00484595	0.313363	1.49495
SNW1	BM	0.631665	0.412442	0.672556	0.521364	0.976276	0.0961068	0.869052	-0.0707621	1.06955	1.51679	0.325201	-1.32439	1.85149	-1.32439	-1.32439	-1.32439	0.671478	0.0696449	0.144019	-0.500952	-1.32439	-1.32439	0.014831	-1.32439
PCK2	BM	0.552775	-0.221533	0.680843	0.25073	0.497879	-0.0178315	0.224826	0.313744	-0.110669	0.304054	0.214241	2.35741	-1.72624	-1.72624	-1.72624	-1.72624	-0.266542	1.03147	1.11707	0.395475	-0.9322	-0.432637	0.633372	0.312488
PARP1	BM	-0.562247	-0.673999	-1.78856	-1.0665	-0.213002	0.498501	-0.254296	0.14918	0.250861	0.785402	-0.287274	1.58447	2.14009	-1.39909	0.481408	2.48242	-0.357814	-0.105043	-0.0652133	-0.529801	-0.351328	0.297662	-0.228636	-0.787193
OR8D2	BM	-1.48627	0.504057	-2.68644	-0.30777	-0.578961	-0.912872	0.74388	-0.204235	-0.760343	-0.537716	0.228241	-0.0463657	1.31565	1.91002	0.767935	0.969914	-0.374428	-0.545925	-0.577914	0.945358	-0.145109	1.30197	-0.0207019	0.498033
TAOK3	BM	-0.778443	-0.715943	-0.485324	1.03848	-0.576991	-0.554007	1.20838	1.41346	-0.5635	-0.204708	2.02532	0.456273	1.58102	0.408795	1.22254	0.274687	-1.23516	-0.723127	-0.611365	0.309989	-1.55935	-1.55935	-0.423113	0.0514407
PTPRS	BM	-0.404696	-0.35584	-1.19644	-0.0240761	0.715991	-0.729501	0.113954	0.177307	0.309611	0.730717	-0.202182	-1.19644	3.54658	-1.19644	-0.342231	-1.19644	0.569666	0.530662	0.279282	0.348219	0.0881737	0.653658	-1.13122	-0.0883012
SH3PXD2B	BM	0.517481	0.771316	0.622554	-0.644615	1.0227	-0.644615	0.523759	-0.644615	-0.193536	0.38473	0.649457	-0.644615	1.35279	-0.644615	-0.644615	-0.644615	0.762253	0.516593	0.945798	-3.53097	0.197059	-0.0315235	0.646464	-0.644615
SLC25A25	BM	1.40964	-0.0796546	-0.447775	-0.976339	-0.559319	-0.11469	-0.976339	-0.976339	-0.472794	0.499863	-0.976339	-0.976339	1.51275	1.04875	-0.976339	1.74162	0.189356	0.180714	-0.208939	1.59592	-0.976339	-0.279695	1.79495	-0.976339
CEP104	BM	0.292181	0.537982	-0.960253	-0.081993	0.407222	0.603846	0.0320433	0.382833	0.425605	0.43904	0.419201	-0.127504	0.826667	0.782408	1.02028	1.08843	-0.960253	0.454794	0.270896	-0.539957	-0.960253	-0.960253	0.283053	-3.67602
ITGAV	BM	-1.01675	0.0342572	-0.665918	-0.316371	-0.235755	-0.0668117	-0.0152452	1.68772	-0.574121	0.169134	-0.147186	1.879	2.88591	-1.60239	-0.638992	-1.60239	0.228842	0.228623	0.40969	0.00555152	-0.524562	-0.0752896	0.273006	-0.319943
MICALL1	BM	0.51508	0.630123	1.21622	1.15612	0.778432	1.03236	0.833209	0.750515	-0.0188858	0.536395	0.374537	-0.983752	-0.983752	-0.983752	2.51763	-0.983752	-0.117868	-0.366347	-0.983752	-0.983752	-0.983752	-0.983752	-0.983752	-0.983752
HTATSF1	BM	0.178238	0.277121	-3.58679	0.543324	0.164122	0.377579	0.0985829	0.0938699	1.05436	0.487287	0.243427	-0.60057	0.656819	-0.60057	2.20885	-0.60057	0.323992	0.220529	-0.19612	-0.60057	-0.60057	-0.197002	0.655237	-0.60057
MYCBP2	BM	0.564821	0.745015	0.910913	-0.0950067	0.643276	0.0724412	0.527192	0.375862	-0.254207	0.770116	-0.821588	1.59502	0.495031	-1.66812	0.850195	-1.66812	0.779389	-1.46448	-2.27731	0.300873	0.543219	-1.19375	-0.221596	0.490815
ZBTB7B	BM	1.26959	0.307504	0.978785	0.977805	-0.818665	1.15785	1.12185	1.20819	-0.0399612	0.266192	-0.818665	-0.818665	2.31907	-0.818665	-0.818665	-0.818665	-0.818665	-0.818665	1.07576	-0.818665	-0.818665	-0.818665	-0.818665	-0.818665
LIMA1	BM	0.0791956	0.157218	0.0270181	-0.264894	0.263094	-0.0434276	0.514657	0.172091	-0.0553457	0.376937	0.0186894	-2.15967	1.53595	-2.15967	0.801763	-2.15967	0.165982	0.293483	0.107507	-0.359189	0.396347	-0.56541	0.890508	1.96684
NRP1	BM	0.345291	0.43524	-0.47313	-0.47313	0.410547	0.0101901	-0.0963136	0.0910782	-0.47313	-0.47313	-3.67386	-0.47313	-0.47313	-0.47313	1.64202	-0.47313	1.02413	0.89811	1.05785	0.669858	0.67875	0.137436	0.627853	-0.47313
SBSPON	BM	-0.194941	-0.203909	-2.01156	-0.194941	-1.9965	-1.96872	0.326435	-1.94558	-0.000204719	-0.0767119	-0.194941	-0.194941	0.834062	0.836801	0.884013	1.42734	0.596299	0.491136	0.563544	0.65246	0.675906	0.542435	0.699713	0.452806
GNB4	BM	0.757687	0.566296	0.484954	0.684868	0.875388	0.362034	0.736809	0.638479	0.311239	0.669981	0.230406	1.64737	-1.74311	-1.74311	-1.74311	-1.74311	0.495782	0.366246	0.560814	-0.191457	-0.150465	-0.511676	0.180792	-1.74311
GOLGA4	BM	0.20108	0.173766	0.793668	0.00683564	0.0779477	-0.457177	0.213701	-0.226295	0.62147	0.0339588	0.404694	-1.58176	1.40748	-1.58176	-1.58176	-1.58176	-0.191976	0.669166	0.620917	2.09372	1.23842	-1.58176	0.370761	-0.143348
ZPR1	BM	-0.235846	-0.559838	-0.261323	0.486777	-0.0862166	-1.24314	0.715836	0.176631	-0.610556	-0.879051	0.69243	1.12758	1.73724	1.26528	1.49595	1.12707	0.10196	-0.265479	-0.412632	-0.00192579	-1.60322	-1.87542	-1.55718	0.665058
CLIP1	BM	0.544508	0.394107	0.420773	0.319708	-0.406647	0.342555	0.283374	0.574409	0.25758	-0.240862	0.353747	2.06752	-0.00494511	2.11748	-2.16951	0.292887	-0.771348	-0.050763	-0.0409692	0.424262	-0.543835	-2.16951	-0.948884	-1.04563
GRWD1	BM	0.805348	0.579709	0.0713679	0.525831	0.496292	0.289822	0.436513	0.854636	0.350649	0.434695	0.93114	-1.60671	-1.60671	0.907764	2.26967	-1.60671	-0.329611	-0.114787	0.0581798	0.0729349	-1.60671	-0.533511	-0.0730834	-1.60671
MINDY1	BM	1.12832	0.435704	0.946204	0.324989	-2.70816	-0.0791001	0.709782	-0.133038	-2.70543	-0.103289	-0.133038	1.85877	1.2348	-0.133038	-0.133038	-0.133038	-0.133038	0.432858	-0.0120243	-0.133038	-0.133038	-0.133038	-0.133038	-0.133038
CCDC97	BM	-2.08884	0.820668	0.262067	-2.03268	0.751054	-2.04299	0.314179	0.262067	-0.0910732	0.184291	0.262067	1.78618	0.262067	0.262067	0.262067	0.262067	0.918688	-1.99601	0.262067	0.262067	0.262067	0.262067	0.331726	0.262067
CETN2	BM	0.460022	0.0619866	-3.93731	0.331265	0.147204	0.235798	0.437897	0.644832	0.38219	0.467826	0.678738	-0.599884	-0.599884	-0.599884	1.55208	-0.599884	0.682914	0.50386	0.496288	0.288245	-0.599884	0.206299	-0.0408353	-0.599884
C8A	BM	-1.28629	-0.0920164	0.078674	-1.12091	0.281451	0.377764	-0.170571	-0.511052	0.378627	0.188217	0.628884	-1.62685	-1.62685	-1.62685	1.44182	-1.62685	1.62223	0.696327	0.409112	0.967637	0.972195	0.181972	0.568363	0.894977
GNL3	BM	-0.128484	-0.287814	-0.294667	0.0306229	-0.198149	-0.262668	0.129208	0.283507	-0.0730433	0.308667	0.401246	-0.365086	0.967828	0.686371	1.00565	1.14536	-0.0740929	-0.0633128	-0.272196	0.681065	0.0248958	0.186215	0.382287	-4.21341
GPX4	BM	-0.151302	0.0971938	-0.129332	-0.194459	-0.00754504	0.184048	-0.172217	0.673915	-0.0512964	0.133029	1.30024	-2.05692	-0.0457505	-2.05692	1.93711	-2.05692	-0.190677	0.132523	0.157903	1.5682	0.103457	-0.353468	-0.0692969	1.24847
S100A13	BM	-0.498937	0.431565	-0.444125	-0.101875	0.213056	0.440295	-0.444125	-2.64201	0.327534	0.296446	0.162163	-0.444125	1.14592	-0.444125	0.877956	-0.444125	0.611842	0.94548	0.751496	0.513255	0.344308	0.855947	0.517383	-2.97119
STAM	BM	0.907537	0.934495	1.09929	0.359342	-3.56314	0.981686	0.269271	-0.510982	-0.510982	0.8422	-0.510982	1.453	-0.510982	-0.510982	-0.510982	-0.510982	0.598138	0.147458	0.506845	0.307978	-0.510982	-0.510982	0.265719	-0.510982
GLS	BM	0.224038	0.353733	-0.408627	0.458258	0.489767	0.459815	1.10353	-2.71223	0.669293	0.491969	0.331957	1.11374	-0.408627	-0.408627	-0.408627	-0.408627	0.478089	0.423286	0.502106	0.0921872	-0.408627	0.483351	0.546121	-3.05724
ROCK1	BM	-0.258359	-0.76176	2.04139	-0.147772	0.664705	-0.985571	1.53769	-0.116455	0.327464	-0.138001	-0.985571	2.92135	0.434172	-0.985571	-0.985571	-0.985571	0.506861	-0.0796273	-0.0213384	-0.278652	-0.985571	-0.106646	-0.0537643	-0.557833
NUDCD1	BM	0.280828	0.368895	-0.77083	1.00861	0.731077	-1.05202	0.731617	0.697856	0.692062	0.945873	0.604667	1.46992	-1.46314	-1.46314	-1.46314	-1.46314	0.331383	0.299427	0.536972	-1.46314	0.590872	0.840733	0.470887	-1.46314
NUCB2	BM	0.246538	1.24348	1.33445	0.232909	-0.412661	0.724955	0.60578	-0.145353	0.939796	0.251657	-1.03548	-1.69605	1.63907	-1.69605	-1.69605	-1.69605	0.427961	0.599587	0.636623	-0.0731141	0.014561	0.149341	0.446701	-1.0426
PHLDB1	BM	-0.867842	-0.867842	-0.867842	-0.867842	1.03138	-0.867842	-0.867842	-0.253176	-0.867842	0.266652	-0.867842	-0.867842	2.42608	-0.867842	0.833727	-0.867842	1.03038	1.25801	0.87503	0.170902	1.22464	0.63136	0.919112	-0.867842
HSP90AB4P	BM	-2.59377	-0.557518	-0.054064	0.758881	-0.283057	-0.303452	0.750576	0.850338	-0.414691	0.0740199	1.11188	-0.592448	0.994602	0.447426	1.1659	0.0963346	-2.5721	-0.231525	-0.270057	1.21375	-0.0389457	-0.438034	-0.189512	1.07545
PRTN3	BM	-0.354261	-0.354261	-0.354261	-0.354261	-0.354261	0.853605	-0.354261	2.55333	-0.354261	-0.354261	-0.354261	-0.354261	3.45735	-0.354261	-0.354261	-0.354261	-0.354261	0.771558	-0.904877	-0.354261	-0.354261	-0.354261	-0.354261	-0.354261
RELA	BM	0.024652	0.0788777	-0.324659	-0.0261331	-0.244599	-0.109628	0.0106051	0.317154	-0.230343	-0.29857	-0.0309644	3.19447	-1.37279	2.5052	-0.182785	-0.88666	0.0614186	0.97318	-0.554036	-0.023514	-0.79241	-0.763315	-0.803347	-0.521805
TMEM214	BM	0.062283	0.219828	0.165524	-0.306767	-0.901653	-0.275391	1.0866	0.20194	0.566105	0.846536	0.022085	-0.901653	-0.901653	1.6615	-0.901653	2.50394	-0.901653	-0.901653	0.509796	1.75255	-0.901653	-0.901653	-0.901653	-0.901653
DIP2B	BM	0.3041	0.314726	0.0996738	0.16887	-0.211409	0.323364	0.258659	0.345287	0.0576349	0.0550595	0.2	2.7292	0.297369	0.0947151	0.153295	-0.812032	-0.152554	-0.0235748	-0.172022	0.493253	-3.60435	-0.0666857	0.0754557	-0.928031
SYNPO	BM	-0.454967	-0.454967	2.06887	-0.454967	-0.454967	-0.454967	-0.454967	-0.454967	-0.454967	-0.454967	-0.454967	2.87274	-0.454967	-0.454967	-0.454967	-0.454967	0.212043	-0.454967	1.29997	-0.454967	-0.454967	-0.454967	2.19074	-0.454967
XDH	BM	0.71458	-0.344946	0.0480876	2.26797	-0.344946	-0.344946	-0.344946	-0.344946	-0.344946	-0.344946	-0.344946	-0.344946	-0.344946	-0.344946	3.86828	-0.344946	-0.344946	-0.344946	-0.344946	-0.344946	-0.344946	-0.344946	-0.344946	-0.344946
USP11	BM	-0.404884	-0.404884	-0.404884	-0.404884	-0.404884	-0.404884	2.42929	-0.404884	-0.404884	-0.404884	1.89292	-0.404884	-0.404884	-0.404884	3.13467	-0.404884	-0.404884	0.640789	-0.404884	-0.404884	-0.404884	-0.404884	-0.404884	-0.404884
INPP1	BM	0.499514	-0.0952752	-0.126839	0.434147	0.0528701	-0.48727	0.683147	2.34141	-0.101339	0.126287	1.10924	-1.43146	1.38249	-1.43146	-1.43146	-1.43146	0.494316	0.0455101	-0.0446256	1.54282	-0.528271	-0.162889	-0.00791554	-1.43146
XPO1	BM	0.489053	0.550038	-0.704306	-0.559523	1.16443	-0.0837214	-0.567246	-0.509623	-0.379204	0.261621	0.294069	0.582087	1.316	-1.00504	0.673485	2.34982	0.763851	-0.0343602	-0.0319035	-1.34138	-1.87854	-1.95185	-0.170627	0.772875
MSH2	BM	-0.293469	-0.388709	-0.36893	-0.319823	-0.138949	-0.206368	-0.083177	-0.117763	-0.226092	-0.0174197	-0.318504	-1.14598	-0.787915	1.16518	1.69371	-1.14598	-0.466724	-0.527936	-0.35406	2.46505	-0.653226	0.0161117	-0.505599	2.72658
ITGA2B	BM	-0.403343	-0.403343	-0.403343	1.05815	-0.403343	-0.403343	0.0624407	0.217262	-3.28228	1.23733	-0.403343	1.27244	-0.403343	-0.403343	1.45798	-0.403343	0.571723	-0.403343	0.530067	-0.403343	-0.0176822	-0.403343	-0.0606321	1.79332
GATM	BM	0.389526	0.725229	0.622791	0.702799	0.1889	1.07051	0.868076	0.818709	0.867564	0.662793	0.538903	-1.66466	1.24085	-1.66466	-1.66466	-1.66466	-0.0665578	0.631917	0.334259	0.37101	-0.328971	-1.06457	-0.25042	-1.66466
RHOT2	BM	0.444348	0.405765	-0.472972	0.754152	0.0185912	0.247743	0.979135	1.20885	0.27513	0.390103	1.05516	0.576749	-1.2588	-1.2588	2.60045	-1.2588	-0.291363	0.0313411	-0.0746263	0.108392	-1.2588	-1.67963	-0.283316	-1.2588
CELF2	BM	-1.58134	-0.845574	-0.137304	0.508528	-0.402965	0.619057	0.127718	0.624414	0.263594	0.628773	0.604708	-1.58134	-1.58134	-1.58134	1.96753	-1.58134	1.31324	0.184135	0.894213	0.579928	0.357682	0.187171	0.807591	-0.375726
L3HYPDH	BM	-0.359739	-0.425243	-1.40606	0.302321	-0.23951	0.329006	0.317237	1.17956	0.824945	-0.483232	0.418205	-1.40606	-1.40606	-1.40606	2.2343	-1.40606	0.746163	1.07461	0.81605	0.523029	-0.0908097	0.757721	0.371797	-1.26612
CLDN1	BM	0.357116	1.06915	0.820004	1.24078	1.30839	-3.27031	1.1907	1.22082	-0.401156	-0.401156	0.320581	-0.401156	-0.401156	-0.401156	1.35895	-0.401156	-0.401156	-0.401156	-0.401156	-0.401156	-0.401156	-0.401156	-0.401156	-0.401156
EXOC6B	BM	0.376827	0.467408	0.123405	0.430652	-0.528926	-0.0147095	0.861999	1.06228	-0.142239	0.721327	0.864427	0.612377	0.877387	1.01201	-0.819358	-0.819358	0.169283	0.0444931	-0.0518981	0.170698	-3.75261	-0.819358	-0.0267643	-0.819358
CEBPD	BM	-0.903325	0.359445	1.16028	-0.416759	0.317354	0.824174	0.538235	1.3898	0.495869	1.19655	-1.08536	2.12379	-0.903325	-0.903325	-0.903325	-0.903325	1.64101	-0.903325	0.319225	-0.903325	-0.903325	-0.903325	0.16964	-0.903325
KDM3B	BM	-0.594981	0.383638	-0.430797	0.886513	0.362177	-0.306674	0.632685	-0.0307182	-0.18633	0.332774	-0.0378173	1.726	-0.594981	1.19428	0.253376	-0.594981	-0.0490385	0.351853	-0.0726678	0.890734	-3.53241	0.959988	-0.947647	-0.594981
SBNO1	BM	-0.619369	0.140607	-0.598055	-1.14893	0.318321	0.138746	0.462582	-0.19736	-0.828328	-0.0247698	-1.00871	3.7917	0.0705546	-0.191688	1.14598	-1.403	-0.453439	-0.100141	-0.299345	0.816426	-0.206312	-0.0971427	-0.0470406	0.33872
DDX42	BM	0.523269	0.468383	-0.108034	0.082139	-0.124831	-0.362729	0.7051	0.485537	-0.145292	-0.166507	0.206825	-2.09336	0.660814	1.8379	-2.09336	2.23724	-0.401814	-0.767046	-0.0629623	0.66352	-0.868284	0.781677	-0.335069	-1.12312
PITRM1	BM	-0.144869	-0.0172402	-0.155484	0.352526	-1.03738	-0.193634	0.304201	0.16838	-0.169485	0.0196861	0.233224	1.3761	1.96035	-0.985789	1.78477	-3.17742	-0.434311	-0.108005	-0.182806	0.588509	0.0853973	-0.575608	-0.372832	0.68172
SPATS2L	BM	-0.68002	0.618167	-0.68002	1.35451	1.0028	1.3388	0.133503	-0.68002	-0.68002	-0.68002	-0.68002	2.84243	-0.68002	-0.68002	-0.68002	-0.68002	1.26288	-0.68002	0.825346	-0.68002	-0.68002	-0.68002	0.82185	-0.68002
DHTKD1	BM	0.135418	-0.161405	-0.183601	0.202164	-0.24578	0.46147	0.657315	0.335546	-0.00267492	0.453831	-0.518194	1.86428	1.61924	1.76268	-1.48349	-1.48349	-0.114687	0.0757612	0.0383182	-1.09076	-1.48349	-1.48349	-0.717424	1.36244
RPL22L1	BM	0.816345	0.70255	0.838831	0.606277	-0.165974	0.786144	0.906736	0.657564	0.358837	0.36961	0.27669	-0.538146	1.18881	-0.538146	-0.538146	-0.538146	1.49891	-0.538146	-0.538146	-3.45987	-0.538146	-0.538146	-0.538146	-0.538146
EIF3J	BM	0.885184	0.761933	0.684574	0.953034	0.239122	0.616279	0.966661	0.721154	0.449847	0.518978	0.638855	-1.46315	-1.46315	-1.46315	1.32792	-1.46315	1.06178	0.550554	-0.477532	-0.323177	-1.46315	-1.03036	0.234111	-1.46315
ARMC5	BM	1.10984	1.19488	0.533975	-1.20897	0.375331	0.743688	0.237324	-1.39845	0.480238	0.24316	-0.44841	-1.20897	-1.20897	-1.20897	1.50923	-1.20897	0.625987	0.0835838	-0.374735	1.90613	0.315404	-1.20897	-0.816985	0.933638
S100A12	BM	-0.204124	-0.204124	-0.204124	-0.204124	-0.204124	-0.204124	-0.204124	-0.204124	-0.204124	-0.204124	-0.204124	-0.204124	4.69486	-0.204124	-0.204124	-0.204124	-0.204124	-0.204124	-0.204124	-0.204124	-0.204124	-0.204124	-0.204124	-0.204124
NXF1	BM	0.31896	0.300616	0.765218	0.635579	0.121064	0.255368	0.778632	0.914087	0.277574	0.321726	0.628893	-0.696304	-0.696304	-0.696304	1.02106	-0.696304	-0.0618534	0.60956	0.817482	0.387983	-3.81645	-0.696304	-0.0976712	-0.696304
ARMC8	BM	0.627851	0.311814	0.236697	0.0980045	0.621814	0.4669	0.987225	0.428385	0.680919	0.524394	0.324115	2.64072	-1.25432	-1.25432	-1.25432	-1.25432	0.220995	0.365781	0.854978	-1.22003	-0.960027	-1.25432	0.315361	-1.25432
MCM7	BM	0.42302	-0.237149	-0.469477	0.394376	0.664	0.496783	0.845597	0.653165	0.613881	1.03054	0.930474	0.318612	-0.469477	-0.469477	1.9607	-0.469477	-0.460051	-0.226955	-0.117147	-0.469477	-0.469477	-0.469477	-0.469477	-3.53402
WNT2B	BM	-0.542152	-0.542152	-0.542152	-0.542152	-0.542152	-0.542152	-0.542152	-0.542152	-0.542152	-0.542152	-0.542152	-0.542152	-0.542152	-0.542152	2.61224	-0.542152	-0.542152	1.45246	2.15252	1.37788	-0.542152	-0.148736	1.57393	0.196299
AMDHD2	BM	0.251059	0.761105	0.942616	0.643733	0.37953	0.648395	0.783212	0.344013	0.313509	0.724935	0.258772	1.3224	-1.74083	-1.74083	-1.74083	-1.74083	0.168309	0.200968	0.182521	0.519296	-0.717946	-0.27356	1.18967	-1.67921
RANBP6	BM	0.656289	0.0963423	0.273742	0.290547	0.49741	-0.345258	0.675243	1.3278	0.079948	0.229935	-0.0243831	0.576411	2.62576	-1.47259	-1.47259	-1.47259	0.343206	-0.0022576	0.0293571	1.02922	-1.47259	-0.422681	-0.573706	-1.47259
MCM4	BM	0.605409	-0.106019	1.54314	-0.278878	0.843661	0.620941	0.759854	0.806858	0.149321	1.36655	0.785301	1.81634	-1.12708	-1.12708	-1.12708	-1.12708	-1.12708	0.293311	-1.12708	-1.12708	-1.12708	0.660178	0.277782	-1.12708
BCL10	BM	0.615716	0.597797	-0.866849	0.865941	-0.465166	1.04252	-0.0323735	0.923607	1.02596	-0.866849	0.383651	-0.866849	0.729774	2.70101	-0.866849	-0.866849	0.575662	-0.598707	-1.44741	0.88366	-0.866849	-0.866849	-0.866849	-0.866849
PELP1	BM	0.449961	0.491634	0.121325	0.503248	0.483727	0.419152	0.749613	0.773556	-0.104681	0.7813	0.527553	-1.67654	-1.67654	1.32427	-1.67654	-1.67654	-0.102033	0.889529	0.838025	0.615025	-0.270758	-1.72829	0.940833	-0.996836
TBL1XR1	BM	0.764375	0.366641	0.0234361	1.08691	0.833972	0.650799	-0.555668	1.27245	0.0125837	0.959142	0.325616	-1.50382	-1.50382	-1.50382	1.37516	-1.50382	0.38528	0.260808	0.875355	0.337206	-1.08268	-1.04927	0.67698	-1.50382
PFN2	BM	-0.079304	-0.668988	2.14487	-0.227117	-0.0297954	0.338941	-0.062207	0.174242	-0.157263	0.23923	-0.244932	-2.33422	2.20924	-2.33422	0.796542	-0.56589	0.294298	0.696811	-0.158405	0.0339461	0.00349806	-0.335102	0.381438	-0.115616
ELANE	BM	-0.935504	-0.935504	-0.935504	-0.935504	0.610847	0.389562	-0.471751	-0.091866	-0.762704	-0.935504	1.09937	-0.935504	2.40591	0.789545	-0.935504	-0.935504	-0.935504	0.802379	0.791826	0.740818	-0.935504	0.570745	1.42574	1.05462
PARP9	BM	0.34661	-0.474034	-1.45603	-1.50736	0.0281989	-0.245387	0.305789	0.603621	0.902715	-0.464654	0.862215	-1.45603	1.29638	-0.313834	2.43216	-1.45603	0.123102	0.077786	-0.309057	1.08483	0.160537	-1.45603	0.159017	0.755472
PMPCA	BM	0.41222	0.425145	0.224915	0.437229	0.593165	0.770007	0.712301	0.806498	0.613194	0.871614	0.525261	1.40953	-1.67116	-1.67116	-1.67116	-1.67116	1.18345	0.119775	0.0537715	0.0652973	-0.558815	0.244484	-0.255617	-1.96876
HMOX2	BM	0.341747	-0.154005	0.54231	0.468402	0.73703	0.549611	-0.118033	-0.0924874	0.415151	0.397856	-0.759015	-1.85371	1.61846	-1.85371	-1.85371	-1.85371	0.284548	0.770051	0.742384	-0.0409564	1.4882	0.570682	0.262156	-0.609253
ACSL3	BM	1.15436	0.802763	0.237424	0.0522653	-1.73492	1.45436	0.671374	0.0284258	1.26333	0.251997	-0.61058	2.61284	0.290317	-0.953055	-0.953055	-0.953055	-0.0255864	0.286936	-0.0480974	-0.953055	-0.953055	-0.953055	-0.0158233	-0.953055
MALT1	BM	0.230918	-0.0505704	0.144244	0.46452	0.534125	0.402342	0.283033	0.868801	0.556268	-0.0425551	0.668083	-1.39973	0.837132	2.62667	-0.285085	-1.39973	-1.39973	-0.0225659	-1.39973	1.08514	-1.39973	0.204084	-1.39973	-0.106232
PADI2	BM	0.497856	-0.371791	-0.371791	2.36605	-0.371791	-0.371791	-0.371791	-0.371791	-0.371791	-0.371791	-0.371791	-0.371791	2.97778	-0.371791	-0.371791	-0.371791	-0.956203	-0.371791	-0.371791	-0.371791	-0.371791	2.17855	-0.371791	-0.371791
ATRN	BM	1.22079	0.280029	0.953417	1.32733	-1.21503	1.39303	0.492503	-0.47249	0.355728	0.168876	-0.388531	-1.6086	-1.6086	-1.6086	1.49631	-1.6086	-0.0166888	-0.795342	0.356119	0.806892	-0.131001	-0.261237	0.193797	0.669896
CLIC2	BM	-1.18036	0.325517	-1.18036	0.00100564	0.820728	2.03427	-1.18036	-0.326981	0.324045	-1.18036	-0.121386	-1.18036	-1.18036	1.37714	-1.18036	-1.18036	1.23849	0.566091	0.978912	0.863458	0.966447	-0.142769	0.548032	-0.0101146
TNS2	BM	0.304881	0.355937	-1.98565	-0.0641068	-1.96972	-1.94033	-0.0641068	-0.0641068	0.159655	-0.0641068	1.03661	-0.0641068	0.881717	0.872531	1.20065	-0.0641068	0.434514	0.314467	0.421969	0.656409	1.02734	0.392729	0.414127	-2.19319
SCGB1D1	BM	-0.288344	-0.288344	-0.288344	-0.288344	-0.288344	-0.288344	-0.288344	-0.288344	-0.288344	-0.288344	-0.288344	-0.288344	3.89652	-0.288344	-0.288344	-0.288344	-0.288344	-0.288344	-0.288344	2.44704	-0.288344	-0.288344	-0.288344	-0.288344
SCGB1D2	BM	-0.000201746	-0.838524	0.331176	-0.226954	0.659775	0.350072	0.0928718	-0.838524	0.875637	-0.246389	0.262724	0.321769	1.67042	0.547128	0.499919	0.857314	-0.169601	-0.198807	0.103486	-0.838524	-0.0568536	0.0381163	-3.82259	0.62656
PTPRA	BM	-0.130444	0.0999814	0.633277	0.0510555	0.629515	-0.161827	0.00781147	2.0525	-0.771406	-0.298386	1.50151	-1.43497	-1.43497	-1.43497	1.57271	-1.43497	0.335264	0.210654	0.985383	0.571424	-0.0159286	0.570139	-0.668395	-1.43497
TOR1A	BM	0.675575	0.639957	1.08315	1.49781	-1.01474	0.875237	0.643701	0.0206328	-1.01474	0.9336	-1.01474	-1.01474	-1.01474	-1.01474	1.70089	-1.01474	0.923253	0.601083	0.741452	-1.01474	-1.01474	-1.01474	0.825763	-1.01474
GFPT1	BM	-0.162786	-0.86186	-0.109334	0.628377	-0.359618	-0.0219639	0.436478	-0.220455	0.0371261	0.478934	-0.170031	2.84729	-1.73685	-1.56534	1.73802	1.53526	-0.266669	-0.297215	0.122058	0.055881	-0.271691	-1.14365	-0.81763	0.125663
COL4A5	BM	0.303379	-0.68974	-0.68974	-0.109137	0.309136	0.248594	0.081044	0.185293	0.724028	0.525345	0.262065	-0.479276	1.34433	1.17641	1.35925	1.04655	-3.61997	-0.0157371	-0.553629	0.263042	-0.68974	-0.68974	-0.00522576	-0.286523
BIRC6	BM	0.0527676	0.801328	0.062029	1.25143	0.698161	-3.30683	1.07633	-0.0879566	0.931807	-0.0879566	-0.0879566	1.65341	-0.0879566	-0.0879566	-0.0879566	-0.0879566	-2.12121	-0.0879566	0.0442155	-0.0879566	-0.0879566	-0.0879566	-0.0879566	-0.0879566
CILP2	BM	0.0401793	0.0401793	0.0401793	0.0401793	0.0401793	0.0401793	-4.0931	0.60028	0.0401793	0.0401793	0.62763	2.32621	0.0401793	0.0401793	0.0401793	0.0401793	0.0401793	0.0401793	0.0401793	-0.224423	0.0401793	0.0401793	0.0401793	0.0401793
PKN1	BM	2.45336	-0.588961	-0.528586	-0.588961	-0.309513	-0.588961	-0.588961	-0.588961	0.291346	-0.588961	-0.588961	-0.588961	2.77898	-0.588961	-0.588961	-0.588961	0.276965	-0.00573876	1.05408	1.47611	-0.588961	-0.588961	0.758458	-0.588961
SELENOM	BM	-1.14202	0.224766	-1.14202	0.507165	-0.0126562	-0.17603	-1.14202	0.316056	-0.922642	-1.14202	0.18061	-1.14202	1.8847	-1.14202	-1.14202	-1.14202	1.40053	1.01448	1.19028	0.810977	0.898051	0.384319	1.28428	0.151256
OPTN	BM	0.177118	-0.00229053	0.38168	0.0941409	-0.0373042	0.0782918	0.636643	-0.242828	-0.0555392	0.101733	-0.192874	-1.15471	3.28321	-1.91557	0.835229	-1.91557	0.399117	-0.0834342	0.45084	-0.077561	0.48309	-1.21396	-0.186999	0.157544
DTX3L	BM	0.81199	0.302885	-0.792739	-0.792739	1.51077	0.77214	0.125972	-0.792739	1.00148	1.61739	-0.792739	2.56682	-0.792739	-0.792739	-0.792739	-0.792739	0.745597	0.252553	0.598024	-0.792739	-0.792739	-0.792739	-0.792739	-0.792739
CPSF1	BM	0.318869	-0.151317	-0.162723	0.283297	-0.21015	-0.397211	0.226936	0.648049	0.123246	0.00775551	0.433253	-1.50161	3.0105	-1.50161	0.171742	-1.50161	-0.419516	0.224152	1.68548	-0.491587	0.660975	-0.107701	0.152385	-1.50161
ATP6V0C	BM	1.29878	0.60432	0.591639	-0.875724	-0.875724	0.980509	1.64032	0.205346	1.60262	0.582543	-0.196648	-0.875724	1.63762	-0.875724	1.43405	-0.875724	-0.875724	-0.875724	-0.875724	0.127594	-0.875724	-0.875724	-0.875724	-0.875724
PNPT1	BM	0.042922	0.133503	-0.531628	0.272541	0.175698	0.401326	0.633138	0.541114	0.177288	0.566639	0.238975	0.848828	3.21922	-1.59018	-0.209871	-0.132461	0.154351	0.0410024	0.0130994	-0.0201235	-1.59018	-1.59018	-1.59018	-0.204837
UBE3C	BM	0.186347	0.131489	0.0993654	0.355823	0.475334	0.379991	0.257448	0.59643	0.523572	0.013065	0.398338	-0.725268	0.0815028	1.95925	0.426373	-0.725268	0.290229	0.232463	0.0585972	-0.0163486	-3.97372	-0.106635	-0.19311	-0.725268
IGHV1-24	BM	-0.465936	-0.465936	-0.465936	-0.465936	-0.465936	-0.465936	-0.465936	-0.465936	-0.465936	-0.465936	-0.465936	3.5805	-0.465936	-0.465936	-0.465936	-0.465936	0.405692	0.142279	1.2723	1.421	-0.465936	-0.465936	1.56508	-0.465936
VPS41	BM	0.275563	0.627733	0.725844	0.585389	-3.74623	0.568788	0.630289	0.435199	0.40357	-0.482416	0.752278	1.15903	-0.482416	-0.482416	-0.482416	-0.482416	0.121427	0.528192	1.48683	-0.482416	-0.212159	-0.482416	-0.482416	-0.482416
ABHD16A	BM	0.47731	0.402268	0.533659	0.839123	0.315928	0.595523	0.588189	0.143416	0.774644	0.498459	-0.678264	0.690486	-0.508876	1.3977	-0.508876	-0.508876	-0.0620711	0.150112	0.340775	0.148931	-3.82222	-1.10126	-0.197199	-0.508876
DSG2	BM	-0.297078	-1.19484	-0.425419	1.13125	0.350669	0.632977	0.373859	0.909527	0.673778	0.894468	0.810292	1.06712	2.28961	0.446448	-1.19484	-1.19484	0.21211	-0.157738	-1.19484	-1.06644	-1.19484	-1.19484	0.518454	-1.19484
ZFYVE19	BM	0.110853	0.322981	-0.0478813	-0.426287	0.0610349	0.406717	1.29123	-0.606089	0.242992	0.369665	-0.606089	0.883079	1.3047	-0.606089	0.713059	-0.606089	0.870082	0.632802	-3.71477	0.282015	-0.606089	-0.606089	0.603184	-0.268929
IGKV6-21	BM	-0.785402	-0.785402	-0.785402	-1.02412	-0.785402	0.976057	-0.785402	-0.785402	0.909428	-0.785402	-0.785402	-0.785402	1.84924	-0.785402	-0.785402	-0.785402	1.74268	0.891337	1.08172	0.915257	-0.785402	0.705092	0.914751	1.24878
SELENOO	BM	-0.147918	-0.33341	0.0469809	-0.165829	-0.613777	-0.600903	0.255321	-0.177977	-0.298729	-0.359865	1.81577	-1.35116	-1.18876	-1.35116	3.01764	-1.35116	1.04637	0.276089	0.0953914	0.187316	0.325549	1.05726	0.0402856	-0.223338
TGFBRAP1	BM	0.263339	0.858581	-0.687834	0.182158	0.259959	0.0463615	-0.171479	0.347766	-2.00263	0.395277	-0.769522	3.59491	-0.687834	0.125835	0.655341	-0.687834	0.265035	0.540611	-0.508038	-0.687834	-0.687834	-0.397995	0.441495	-0.687834
MROH1	BM	0.645278	0.607604	0.548669	0.469285	-0.0248174	0.172624	0.618181	0.501528	-0.0173396	0.5149	0.114335	2.31328	-1.36672	-1.36672	0.329052	-1.36672	-0.504433	-0.587505	-0.297113	1.76976	-1.36672	-1.36672	-1.18814	0.848429
TFRC	BM	0.00607692	-0.260807	0.642477	-0.0801281	0.475599	-0.199719	0.965158	0.0639415	0.634245	0.764017	-1.21361	-1.65795	1.08027	-1.65795	1.03751	0.478935	0.961494	-0.00688815	0.692394	-0.426064	-2.53394	1.41631	-0.297644	-0.883738
NDRG4	BM	0.785947	0.899471	-2.9293	-0.0319204	-2.90528	0.688975	0.956265	-0.0319204	-0.0319204	1.0086	-0.0319204	-0.0319204	-0.0319204	1.28833	-0.0319204	-0.0319204	-0.0319204	-0.0319204	-0.0319204	-0.0319204	-0.0319204	-0.0319204	0.685796	-0.0319204
UBA5	BM	0.36889	0.694541	0.347673	0.34035	0.378665	0.110906	0.207093	-0.156566	0.140998	0.503134	0.0461809	0.0325428	-0.565295	2.35201	-0.183519	-0.565295	-0.837367	0.650932	-0.650617	0.203556	-3.61957	-0.565295	0.644634	0.121413
MMP9	BM	-0.282298	2.11502	-0.282298	-0.282298	-0.282298	-0.282298	-0.282298	-0.282298	-0.282298	-0.282298	-0.282298	-0.282298	4.09554	-0.282298	-0.282298	-0.282298	-0.282298	-0.282298	-0.282298	-0.282298	-0.282298	-0.282298	-0.282298	-0.282298
IGHV1-69D	BM	0.459267	0.0885084	-2.3535	0.0885084	0.921663	0.0885084	0.171006	1.29867	0.0948833	0.0885084	0.0885084	0.0885084	0.0885084	0.0885084	0.0885084	1.16913	0.0885084	0.898945	0.676766	-2.34286	0.0885084	-2.50217	0.446111	0.0885084
TM9SF2	BM	0.573258	0.4748	0.380182	0.466131	0.205638	-0.450249	0.382651	-0.253995	-0.80585	-0.0268572	-0.124391	-0.51582	1.90141	-0.51582	-0.386883	-0.51582	0.465523	-0.0824229	0.0202715	1.50953	-0.0707513	-3.57021	-0.123383	1.06306
POLR3D	BM	-2.04392	0.347405	0.347405	-0.700724	0.347405	0.347405	0.347405	-1.96669	0.347405	-1.95407	0.347405	0.347405	0.994211	0.347405	1.82281	0.347405	0.347405	0.581521	0.0992401	-2.04345	0.347405	0.347405	0.347405	0.347405
PLCXD1	BM	1.29115	1.09772	1.36804	0.889201	-0.132077	-0.132077	-0.132077	-0.132077	-0.132077	-3.8342	-0.132077	-0.132077	1.56546	-0.132077	-0.132077	-0.132077	-0.132077	-0.132077	-0.132077	-0.132077	-0.132077	-0.132077	-0.132077	-0.132077
ZG16B	BM	-0.413719	-0.413719	-0.413719	-0.413719	-0.413719	1.4689	0.672797	-0.413719	-0.413719	-0.413719	-0.413719	-0.413719	3.93779	0.740435	1.04074	-0.413719	-0.413719	-0.413719	-0.413719	-0.413719	-0.413719	-0.413719	-0.413719	-0.413719
PRKG1	BM	0.664852	-3.84822	-0.295927	-0.295927	-0.295927	0.356787	-0.295927	-0.295927	-0.295927	-0.295927	-0.295927	1.29308	-0.295927	-0.295927	-0.295927	-0.295927	1.06358	0.850768	0.966743	0.719064	-0.295927	1.07078	0.585442	0.12417
ZMYM3	BM	-0.216704	-0.0660303	-0.0660303	-0.0660303	-0.143039	-0.0660303	-0.0660303	0.00759757	-2.33312	0.77555	0.344124	-0.0660303	0.781511	0.285137	1.29644	1.32578	0.709937	-2.25498	-2.28487	0.575394	0.694007	-0.0660303	-0.089396	0.988841
KRT83	BM	0.0577071	-0.0570216	-0.429837	-1.94321	-0.117947	-1.95151	0.906179	0.436728	0.070884	0.230959	0.752172	1.10686	0.425193	0.627254	0.660696	0.716644	0.935198	0.339431	-0.025893	0.166889	-2.11265	-2.11187	0.74734	0.569805
PAPOLA	BM	0.433347	0.274214	1.07408	0.590031	-0.44691	0.650066	0.661983	0.642602	0.0356865	0.536886	0.788329	-0.44691	1.02503	-0.44691	-0.44691	-0.44691	-0.44691	0.388811	0.198769	-3.94535	0.667702	-0.44691	-0.44691	-0.44691
ADAM17	BM	0.700997	0.63773	0.765464	0.236176	-0.381992	0.750063	0.858846	-0.411637	-0.445896	-0.00618455	0.0556277	-0.381992	-0.381992	-0.381992	1.02692	-0.381992	0.441504	-3.75577	0.800766	0.175452	-0.381992	-1.19393	0.616499	1.03932
MRPS5	BM	-1.23717	0.470555	0.91461	0.200642	-3.59003	0.723197	0.724764	0.586504	0.535764	0.363538	0.174476	-0.287482	1.24872	0.9672	-0.546821	-0.546821	-0.679378	0.718603	0.625641	-0.546821	-0.546821	-0.546821	0.421218	-0.147265
BPIFA1	BM	-0.0215103	-0.0215103	-0.0215103	-0.0215103	-0.0215103	-0.0215103	-0.0215103	-0.0215103	-0.0215103	-0.0215103	-3.73129	-0.0215103	2.82222	0.990919	0.348354	-0.0215103	-0.0215103	-0.0215103	-0.0215103	-0.0215103	-0.0215103	-0.0215103	-0.0215103	-0.0215103
NCF1B	BM	0.0397341	0.0397341	0.0397341	0.0397341	0.0397341	0.0397341	0.0397341	0.0397341	0.0397341	0.0397341	1.07118	0.0397341	1.56639	0.0397341	0.0397341	0.0397341	1.52623	0.0397341	-0.88735	-4.0314	0.0397341	0.0397341	0.0397341	0.0397341
FABP4	BM	0.165383	-2.40151	0.165383	0.165383	0.165383	-2.41668	0.165383	0.165383	0.165383	0.165383	0.165383	1.14114	0.165383	0.165383	0.165383	0.165383	0.386004	0.165383	0.165383	0.995068	0.749061	0.165383	-2.4664	1.36719
KRT35	BM	-0.858302	-0.251825	-1.17022	-1.41238	-0.453623	0.152327	2.47331	-0.734413	0.143587	0.726684	-0.050102	2.01515	-0.858302	-0.858302	-0.858302	0.855585	-0.858302	1.10337	-0.0413508	1.19221	-0.124542	0.32418	0.40186	-0.858302
CCDC88B	BM	0.0326406	0.0326406	0.0326406	0.0326406	-4.27924	0.0326406	0.0326406	0.0326406	0.0326406	0.0326406	0.0326406	0.0326406	0.0326406	1.52203	0.0326406	0.0326406	0.791449	1.31295	0.0326406	0.0326406	0.0326406	0.0326406	0.0326406	0.0326406
INTS14	BM	-0.160262	0.702425	-0.160262	0.631157	-0.160262	0.880083	1.08344	-4.08566	-0.160262	0.575073	-0.160262	1.36834	-0.160262	0.846763	-0.160262	-0.160262	-0.160262	0.402305	-0.160262	-0.160262	-0.160262	-0.160262	-0.160262	-0.160262
TUBB8B	BM	1.02023	0.898766	-1.83034	-0.100404	-1.81339	0.213455	0.348052	0.927739	0.500187	0.400774	-1.83004	0.213455	0.661444	0.213455	1.0159	0.213455	-1.7998	0.871033	0.660851	-1.82143	0.213455	0.213455	0.104897	0.504787
PADI4	BM	-0.204124	-0.204124	-0.204124	-0.204124	-0.204124	-0.204124	-0.204124	-0.204124	-0.204124	-0.204124	-0.204124	-0.204124	4.69486	-0.204124	-0.204124	-0.204124	-0.204124	-0.204124	-0.204124	-0.204124	-0.204124	-0.204124	-0.204124	-0.204124
MIER1	BM	0.0514237	-0.215424	-0.215424	-0.215424	-0.215424	-0.215424	-0.215424	-0.215424	-0.215424	-0.215424	-0.215424	-0.215424	-0.215424	4.6879	-0.215424	-0.215424	-0.215424	-0.215424	-0.215424	-0.215424	-0.215424	-0.215424	-0.215424	-0.215424
CYBA	BM	-0.204124	-0.204124	-0.204124	-0.204124	-0.204124	-0.204124	-0.204124	-0.204124	-0.204124	-0.204124	-0.204124	-0.204124	4.69486	-0.204124	-0.204124	-0.204124	-0.204124	-0.204124	-0.204124	-0.204124	-0.204124	-0.204124	-0.204124	-0.204124
CKM	BM	-0.292934	-0.292934	-0.292934	-0.292934	-0.292934	-0.292934	-0.292934	-0.292934	-0.292934	-0.292934	-0.292934	4.36841	-0.292934	-0.292934	-0.292934	-0.292934	-0.292934	0.379231	-0.292934	-0.292934	-0.292934	-0.292934	1.40397	-0.292934
VIM	SD	-0.717544	-0.755843	-1.45855	-0.739317	0.608741	-0.27199	-0.403818	0.393054	0.139526	0.384127	0.366509	-2.93808	-0.881922	-0.231265	-0.575027	-0.606657	1.34333	0.992393	1.34764	1.03374	0.822863	0.60782	1.00171	0.53855
ZNF706	SD	0.338357	0.774616	0.0852007	0.306657	1.4556	0.26556	0.274085	0.300108	0.821048	1.08489	-0.957972	-0.957972	-0.957972	-0.957972	-0.957972	-0.957972	1.86977	-0.957972	1.50953	-0.957972	-0.957972	-0.957972	1.45227	-0.957972
EFL1	SD	0.786168	0.564084	0.400811	-0.198007	-0.233526	0.732252	-0.446035	-0.605015	-0.226657	0.777018	-0.569641	-1.22066	-1.43141	-1.43141	-1.13957	-1.43141	1.6099	0.981252	1.40799	0.983322	0.00922163	0.991784	1.12094	-1.43141
CAV1	SD	-0.597045	-0.577431	-3.26852	-0.968445	0.182065	-0.439247	-0.404737	-0.0611345	-0.110824	0.0767284	-0.0732224	-1.45796	-0.142215	-0.131427	0.340777	-0.0560626	1.31661	1.34378	0.960558	1.13222	0.900018	0.623708	0.864011	0.547799
CD47	SD	-0.435674	-0.707888	-0.855529	-0.794145	1.22919	-0.533091	-0.113929	-0.0328444	0.0670723	-0.394422	0.221228	-3.13025	0.0931079	-0.523405	-0.0786003	-0.0752355	1.29505	1.45411	1.56089	0.396789	-0.573821	0.30638	1.40687	0.218142
RAB6A	SD	-0.305201	0.000450484	-0.0569911	-0.321381	-0.790394	0.138125	-0.0596967	0.449877	0.374821	0.352621	0.4091	-3.22356	0.190372	-0.581056	0.662467	-0.0553702	-0.697034	1.5143	1.27716	1.30092	0.174825	-0.949247	1.37378	-1.1789
TNFSF13	SD	-0.481209	-0.481209	-0.481209	-0.481209	-0.481209	-0.481209	-0.481209	-0.481209	-0.481209	-0.481209	-0.481209	-0.481209	-0.481209	-0.481209	-0.481209	-0.481209	-0.481209	-0.481209	1.40503	2.68752	-0.481209	1.13115	1.48867	2.4306
FMO1	SD	-0.959451	-0.855416	-0.855416	0.948563	-0.471316	-0.855416	0.646945	1.07617	0.210684	1.07682	0.623523	-0.855416	0.301581	-0.855416	0.885217	-0.855416	-0.855416	-0.855416	-0.855416	2.1325	-0.855416	1.47221	-0.855416	1.46613
NSFL1C	SD	0.237681	0.654965	-0.112523	0.0210246	0.290825	-0.262467	1.03926	0.879232	-0.122496	0.44879	0.412839	-2.6919	-0.252007	-0.545698	-1.60848	-1.35087	1.57578	1.30309	1.36178	0.0124185	0.0052832	0.091018	0.041626	-1.42917
TUBB1	SD	1.02853	0.512771	0.0864336	-1.48358	0.0688886	-0.196597	-1.75829	0.056013	-0.0888258	-0.219832	-0.596029	-2.62051	0.19654	-0.667266	0.696539	-0.726681	1.11435	1.50078	0.625497	1.47726	-0.179261	-0.374316	1.01825	0.529322
F13A1	SD	-0.451762	-0.203215	-0.400857	-0.60898	0.640216	-0.19034	-1.43167	0.328599	0.124736	-0.207702	0.306162	-1.99454	-2.03125	-1.03573	-0.36353	-0.299735	1.73529	1.4617	1.6855	0.790829	0.282944	0.776378	0.843744	0.243209
TPM4	SD	-0.479685	-0.534912	-0.344233	-0.258255	0.444272	0.25607	0.321378	0.326364	0.101103	0.662735	0.237814	-0.818477	-1.28386	-2.32838	-1.66508	-1.82281	1.11316	1.09784	1.37897	1.27988	0.585214	0.323156	0.881888	0.525853
KRT81	SD	-0.105222	-0.105222	-0.105222	-0.105222	-0.105222	-0.105222	-0.105222	-2.45455	-0.105222	-0.105222	-2.54275	1.28567	-0.105222	0.506991	-0.105222	-0.105222	1.91682	-0.105222	-0.105222	-0.105222	-0.105222	-0.105222	1.5855	1.49109
GNB1	SD	0.0601234	0.258708	0.115036	-0.0661137	0.304218	0.462013	0.161391	0.274095	0.488665	0.279257	0.11292	-4.31639	-0.396414	-0.442429	-0.216442	-0.793239	0.782929	0.705129	0.69408	0.241323	0.511203	0.372781	0.640386	-0.23323
PRR4	SD	-0.379294	-0.0948986	-0.615619	0.828635	0.329815	0.164077	1.04701	-1.30035	0.578614	0.555717	-1.30035	-1.30035	1.55436	-1.30035	-1.30035	-0.310356	0.891659	0.928787	0.777836	1.5303	-1.30035	-1.30035	0.866598	0.449165
TRIM21	SD	0.26882	0.721819	-0.771915	0.206862	0.739477	0.406318	0.251392	0.339139	0.258268	0.886321	0.554007	-0.771915	-0.771915	-0.771915	-0.771915	-0.771915	1.23439	1.16877	0.859584	0.908247	-3.26863	0.640533	-0.771915	-0.771915
BPIFC	SD	1.52661	1.40444	1.7592	0.805871	1.27043	1.14378	-0.220113	-0.629177	-0.629177	-0.629177	-0.629177	-0.629177	-0.629177	-0.629177	-0.629177	-0.629177	-0.629177	-0.629177	-0.629177	2.37662	-0.629177	-0.629177	-0.629177	-0.629177
GPX8	SD	-0.524841	-0.524841	-0.524841	-0.524841	-0.524841	-0.524841	-0.524841	-0.524841	-0.524841	-0.524841	-0.524841	-0.524841	-0.524841	-0.524841	0.646124	-0.524841	1.99549	2.04694	1.82258	2.42206	-0.524841	-0.524841	0.513951	-0.524841
GTPBP1	SD	0.125385	0.245223	0.254887	0.175582	0.581097	0.872727	0.333271	0.248034	0.153613	0.224137	0.232016	-0.958254	-3.6393	-0.958254	0.142502	-0.958254	1.10593	1.05993	1.14759	-0.0480549	-0.958254	-0.46085	0.416534	0.662761
CEP170B	SD	1.18398	1.30516	0.768889	1.68651	1.86559	0.327682	0.474146	0.287256	0.216086	0.648629	-0.816577	-0.816577	-0.816577	-0.816577	-0.816577	-0.816577	1.85157	-0.816577	-0.816577	-0.816577	-0.816577	-0.816577	-0.816577	-0.816577
ANPEP	SD	0.228147	0.00600388	-3.94216	-0.257527	0.28999	-0.0874881	-0.202503	0.188359	0.0702256	0.0296217	0.160949	-1.17336	-0.157255	-0.975411	0.534216	-0.429647	0.830382	0.984338	0.864551	0.791928	0.470076	0.650415	0.621742	0.504415
PDCD5	SD	0.222656	0.395401	0.192101	0.258571	0.465089	0.300747	0.37144	0.320081	0.445935	0.457492	-0.150188	-3.4948	-1.0636	-1.0636	-1.0636	-1.0636	0.806072	0.888259	0.641178	0.407576	0.696987	1.23627	0.575868	-0.782326
HLA-DRB5	SD	0.524336	0.301872	-0.340694	0.239592	0.676758	0.238312	-0.215478	0.710751	-0.157482	-3.71755	0.218409	-1.07138	-1.07138	-0.64322	-0.426077	-0.341211	1.39092	0.771438	0.673049	0.883811	0.757548	0.338742	0.192436	0.0665046
SNX8	SD	-0.39046	0.0733281	1.39253	-0.742265	-0.742265	-2.85188	0.075728	0.479226	-0.353399	1.22709	-0.742265	-0.742265	0.000401735	-0.742265	-0.742265	-0.742265	1.15292	0.982123	0.991056	0.168001	-0.502342	0.148764	1.0999	1.50286
CD163	SD	0.122457	0.177403	0.246623	-0.481911	0.477154	0.295714	0.347355	-0.0419933	0.144776	0.153768	-0.449529	-0.53304	-0.808001	-0.297312	-0.37011	-4.15643	0.813168	0.793161	0.750993	0.795873	0.617798	0.441008	0.558703	0.402373
HLA-DQA2	SD	-0.195523	0.00164729	-0.535838	0.928468	0.454091	0.147651	0.391416	0.791787	-0.265384	0.174555	0.348708	-3.14146	-1.45686	-1.31664	-0.143393	-1.16714	0.985983	1.30555	1.05235	1.19177	-0.0575771	0.490008	0.123098	-0.107276
C1QB	SD	-0.177248	-0.0789111	-1.24185	0.0511627	0.360931	0.102574	-0.301558	-0.0498276	0.220071	0.0416365	0.0507947	0.119213	-0.293469	-0.154226	0.276554	-4.12864	0.920251	0.937265	0.830369	0.550186	0.542334	0.626987	0.683323	0.112084
HSD17B12	SD	0.138172	0.768115	0.167792	0.509682	0.208363	0.234758	0.298652	-0.0316488	0.348026	0.44239	-0.280283	-2.79914	-1.61031	-1.63005	-0.638428	-0.953948	1.65245	0.246464	1.63589	0.00991689	0.999087	0.20726	0.588076	-0.51129
ALOX5AP	SD	-0.959832	-0.959832	-0.959832	-0.959832	0.664398	0.384191	-0.959832	0.552425	0.410467	0.423423	0.378014	-0.959832	0.3328	0.344039	0.41956	-3.4387	0.878098	0.734969	0.814335	0.930396	0.564711	0.514396	0.615036	0.23643
CCS	SD	0.423474	0.0532222	-0.0218936	-0.241384	0.695175	-0.142457	-0.191293	0.550997	-0.0413644	0.475464	0.829551	-0.664083	-1.77936	-1.77936	-1.77936	-1.77936	1.42193	1.8245	1.1838	-0.290717	0.805987	0.524143	0.216063	-0.293654
LCE1A	SD	1.112	1.46677	1.20383	0.766542	-0.291614	-2.947	-0.377118	-0.291614	1.2721	1.27818	-0.291614	-0.291614	-0.291614	-1.30556	-0.291614	-0.291614	-0.291614	1.61284	-0.291614	-0.291614	-0.291614	-0.291614	-0.291614	-0.291614
KLF4	SD	1.23347	0.978382	0.508915	0.635006	1.4844	0.735617	0.0353106	0.185907	1.13563	1.14596	0.491384	-1.00516	-1.00516	-1.00516	-1.00516	-1.00516	-1.00516	1.12447	1.36237	-1.00516	-1.00516	-1.00516	-1.00516	-1.00516
KRTAP3-2	SD	-0.425032	-0.425032	1.51773	-0.425032	-0.425032	-0.425032	-0.425032	-0.425032	-0.425032	-0.425032	-0.425032	-0.425032	-0.425032	-0.425032	-0.425032	-0.425032	3.05966	-0.425032	-0.425032	-0.425032	-0.425032	-0.425032	1.84766	2.07559
NHLRC2	SD	0.869443	-0.118995	0.640958	0.0625895	0.454607	0.198954	0.625524	0.558657	0.0369542	0.373025	0.548522	-1.55415	-1.55415	-1.55415	-1.55415	-1.55415	1.06475	1.38127	1.32998	0.0149888	-1.08279	0.735715	0.992231	-0.915648
CPVL	SD	0.391067	0.287497	-0.196587	0.523515	0.838689	0.383802	0.652869	0.566277	-0.146193	-0.144331	0.157645	-2.08526	-1.34441	-2.08526	-0.677006	-2.08526	0.950053	0.85003	1.37955	1.09859	0.279667	-0.413784	0.689073	0.129775
HPR	SD	-1.06473	0.331492	-0.619429	-1.06473	-1.06473	0.885965	-0.156084	-1.06473	-1.06473	-0.285448	-0.158455	1.37729	-0.122627	-1.06473	0.421536	0.330256	-1.06473	2.07568	1.62141	0.178103	-1.06473	0.766474	1.64802	0.223676
MAP4K4	SD	-0.910478	0.641014	0.875988	-0.829707	0.969347	-0.31805	-0.888846	-0.888244	-1.1765	1.0338	-1.21328	-2.33562	0.718003	-0.977526	0.531717	0.465438	0.858042	0.665988	0.456183	1.73145	1.04026	0.301248	-0.872061	0.121845
TARBP1	SD	-0.892759	-0.140507	-1.16559	0.0761696	-0.752253	-0.0788397	-0.490174	0.525236	-0.615274	0.775389	1.10311	-0.649092	-0.600563	-0.304628	-1.1579	-1.6191	-1.6191	1.63127	1.59169	1.35031	0.434574	1.1287	1.24227	0.227055
FDXR	SD	0.372847	0.408707	0.435256	0.163285	0.476546	0.571971	0.285615	0.205338	0.402035	0.513882	0.0971987	-3.04642	-0.15681	-0.20901	-0.446958	-0.778923	0.716239	0.818126	0.848983	-0.0452271	0.331011	0.132855	0.819764	-2.91631
HLA-DRB1	SD	-0.0151558	0.262994	0.747079	-0.281606	0.435932	0.578827	0.253122	0.14932	0.318127	0.303562	-0.304438	-1.03708	-1.03708	-1.03708	-0.00780232	-3.75445	0.545955	1.20092	0.892351	0.730651	0.192134	0.701349	0.561158	-0.398802
ARL6IP5	SD	0.0435343	0.3645	-0.292321	0.055653	0.331136	0.067474	0.165701	0.443447	0.0434695	0.293806	0.346641	-1.30148	-0.335511	-0.220515	-0.133611	-4.21309	0.652541	0.762748	0.705326	0.658429	0.269569	0.489724	0.530989	0.271848
COL15A1	SD	-0.321003	-0.700558	-1.71571	-1.39631	0.431686	-0.251562	-0.778704	-0.262954	-0.0357072	0.175813	-0.142436	-2.49296	-0.65365	0.341204	0.714084	-0.170469	1.50458	1.35173	1.52953	1.3463	0.539804	0.0636652	0.831129	0.092491
ITPRIP	SD	0.709028	0.56495	0.698822	1.40601	-0.333674	0.395462	0.940777	0.683559	0.224206	0.617036	-0.210268	-0.333674	-0.333674	-3.69058	-0.333674	-0.333674	-0.333674	-0.333674	-0.333674	1.66509	-0.333674	-0.333674	-0.333674	-0.333674
CORO1A	SD	-1.02259	-0.97225	-1.32833	-0.0488318	1.11215	-0.189768	0.306115	0.786038	-0.119254	-0.254428	-0.497741	-1.30716	0.131651	-1.02338	-1.40751	-0.944492	1.87196	1.68858	1.68329	1.33847	-0.0668126	0.223177	0.373378	-0.332268
MAPRE1	SD	0.193471	0.179998	0.57025	0.487321	0.322617	0.261852	0.327608	0.399048	0.11102	0.284392	-0.179563	-1.5342	-0.636817	-0.786047	0.686202	-3.69831	0.333793	0.86938	1.03759	0.700687	0.554451	0.106126	0.525917	-1.11679
DCTD	SD	-0.218064	-0.205125	0.32024	-0.0531112	0.567339	0.420287	-0.0144895	-0.354015	0.0790709	0.63322	-0.26804	1.49381	-1.18466	1.60641	-2.73512	-1.77105	-0.163972	1.01181	1.13875	0.521444	0.273215	-0.323922	0.553859	-1.3279
SFXN3	SD	-0.858822	1.22969	0.223771	-1.00378	0.568753	-0.141832	-0.588035	-0.646209	-0.165313	0.235297	-0.53938	-3.35341	-0.584194	-0.796493	0.705297	0.233222	1.08192	1.02232	1.29476	0.691079	0.268899	0.339396	0.927901	-0.14485
ISLR	SD	-1.33341	-0.128914	-1.33341	-0.163487	0.656892	-0.483511	-0.0148278	-0.116156	0.029065	1.0767	-0.221134	-1.33341	-1.33341	-1.33341	-0.824853	-1.33341	1.51495	1.35738	1.46477	0.69855	1.08663	0.775092	1.05373	0.239573
CTSZ	SD	-0.450738	-0.177755	-0.473912	0.387579	0.195595	-0.147888	0.108181	0.752166	0.529814	0.862382	-0.171745	-2.15645	-0.556509	-1.18823	-0.264751	-2.9855	1.01943	0.777702	1.37082	0.953035	0.652589	0.154434	0.664416	0.145331
CASP10	SD	1.2859	-0.0898471	-0.0408284	-0.0408284	-2.59244	-0.0408284	-0.0408284	-0.0408284	-0.0408284	1.31545	-0.0408284	-0.0408284	-0.0408284	-0.0408284	-0.0408284	-0.0408284	1.71927	-0.0408284	1.45359	-0.0408284	-2.77146	0.332792	-0.0408284	-0.0408284
UBR4	SD	0.134588	0.164877	0.0659563	0.25447	0.519046	0.22026	0.412745	0.251216	0.382031	0.389255	-0.00455335	-0.0012784	-0.288727	-1.20384	-0.932972	-4.01471	0.782564	1.07205	1.26639	0.024808	0.271113	0.188544	0.163825	-0.117653
IGLV9-49	SD	-0.930259	0.542931	-0.930259	-0.930259	-0.930259	0.204963	-0.930259	1.44461	0.095601	-0.930259	1.15203	-0.930259	-0.930259	-0.930259	-0.930259	-0.930259	0.640119	0.614727	0.639673	2.65052	0.514201	0.403056	0.359543	0.970886
AKAP8	SD	1.45588	-0.746237	0.611726	0.834374	1.80267	-0.654027	0.060911	0.108026	1.76476	-0.149801	0.134805	-0.746237	-0.746237	-0.746237	-0.746237	-0.746237	2.44754	-0.746237	-0.746237	0.537979	-0.746237	-0.746237	-0.746237	-0.746237
HLA-DRA	SD	-0.138634	0.14758	-0.0154375	0.162509	0.591365	0.0977337	0.13072	0.352473	0.0407074	0.389035	0.147349	0.585413	-3.11441	-3.04053	0.14462	-0.632749	0.800147	0.81566	0.648763	0.596352	0.307628	0.4393	0.396392	0.148008
AK4	SD	0.262804	0.368047	0.629651	0.129904	0.141404	0.392926	0.546698	0.147928	0.255476	0.261739	-0.000996479	-1.99574	1.89462	-1.0765	-0.635428	-1.99574	1.44618	0.460923	1.05239	0.514117	-1.99574	-0.419222	-0.795369	0.409917
CNN2	SD	0.185517	0.802076	-0.315014	-0.388033	0.845783	-0.623766	-0.0978188	-0.293042	-0.470375	-0.082109	0.0309669	-1.88437	0.0293798	-0.655887	-0.222461	-1.07018	1.9659	2.31387	2.14736	-0.486831	-0.498338	-0.288461	0.0859429	-1.0301
SPARCL1	SD	-0.281635	-0.281635	-0.281635	-0.281635	-0.281635	-0.281635	-0.281635	-0.281635	-0.281635	-0.281635	-0.281635	-0.281635	-0.281635	-0.281635	-0.281635	-0.281635	-0.281635	-0.281635	-0.281635	4.11286	-0.281635	-0.281635	2.08311	-0.281635
EPHX1	SD	-1.19389	-1.00842	-1.36715	-0.0296148	-0.253027	-0.399004	0.24934	0.380243	-0.790214	-0.269024	0.523426	2.43334	-1.15533	-1.96569	-0.389317	1.48182	1.14885	1.06722	0.903066	0.453411	0.0816402	0.203631	0.325616	-0.43092
PRKAR1A	SD	0.22576	0.11305	-1.14052	0.124559	0.00549127	-0.272837	-0.0566961	0.206016	-0.676205	0.265634	-0.243669	1.7472	-1.19582	2.41228	-2.05977	-1.8002	0.953763	0.998868	0.809298	0.355408	-0.14306	-0.642785	0.0576675	-0.0434437
NEXN	SD	-0.201101	0.614021	0.667247	-0.201101	-2.71034	-2.67164	-0.201101	-0.201101	0.329294	-0.201101	-0.201101	-0.201101	0.404425	-0.201101	0.665534	-0.201101	-0.201101	1.41852	1.46746	1.01781	-0.201101	0.175915	1.10765	-0.27379
NCAPD2	SD	-0.541093	0.543157	0.895499	1.95897	-0.541093	-0.954501	-0.541093	-0.541093	-0.541093	1.09593	-0.266999	-0.541093	-0.541093	-0.541093	-0.541093	-0.541093	3.09918	-0.541093	-0.541093	-0.541093	-0.541093	-0.541093	1.29838	0.446774
MATN2	SD	-0.888057	-1.45912	-2.57002	-1.09248	0.731748	-1.38133	0.018965	0.436517	-0.151202	0.176105	0.567367	-1.07491	-0.475424	0.0402622	1.20942	-0.336752	1.36336	1.06253	1.0851	1.14696	0.739413	0.116589	0.326706	0.408256
STAB1	SD	-1.72211	-0.401012	0.682848	-0.165236	0.423722	-0.315924	-2.25149	-0.821728	-1.2637	0.10349	-0.0160872	0.150306	-1.28072	-0.494603	0.376338	-0.645229	1.6204	1.07642	1.37602	1.2636	0.308553	0.165646	1.23955	0.590935
HMGN4	SD	0.550538	0.214349	-1.2823	0.302254	0.738161	0.668972	0.126941	0.300313	0.356401	-1.2823	0.631764	-1.2823	-1.2823	-1.2823	-1.2823	-1.2823	1.38447	1.30635	1.342	0.609198	1.0222	-1.2823	0.940427	-0.235914
IRF6	SD	0.76975	0.700603	0.47458	0.679049	0.71093	0.737965	1.04193	0.966267	0.306367	0.885182	0.679908	-0.985577	-0.985577	-0.550614	-0.843845	-0.985577	-0.985577	0.559761	-0.985577	2.26612	-0.985577	-0.75742	-0.985577	-1.72749
ACAA2	SD	-0.558429	0.599207	-1.82673	0.243785	0.471957	0.471138	-0.257089	0.606131	-0.0658207	0.0265225	0.428479	-1.05134	-0.398367	-3.06925	-0.859271	0.667486	1.0843	1.21695	1.0476	0.70383	0.301527	0.247938	0.877837	-0.908388
FCGR3A	SD	1.78498	1.79927	1.53096	-0.581261	-0.581261	-0.581261	0.187928	-0.581261	-0.581261	-0.581261	-0.581261	-0.581261	0.638396	-0.581261	-0.581261	-0.581261	-0.581261	-0.581261	-0.581261	2.3472	-0.581261	-0.581261	1.59271	-0.581261
LGMN	SD	0.426647	0.31926	0.46435	0.310536	-0.045466	0.121139	0.178472	0.211068	0.244933	0.52797	0.396309	-0.568497	-0.568497	-0.278382	-3.1605	-2.70521	0.806136	0.716025	1.00161	0.53756	0.582168	0.285417	0.765457	-0.568497
GOSR1	SD	0.612502	0.488515	0.0326112	0.317042	0.151551	0.0781678	0.947391	0.0767997	0.0492853	0.00675073	0.449557	-1.51159	-1.51159	-1.51159	0.678966	-1.51159	1.08091	1.39692	1.84713	0.106051	0.651665	-1.51159	-1.51159	0.0977316
MON2	SD	-0.222391	1.40298	0.0872813	0.125808	0.36654	0.65401	-0.290943	-0.36834	1.30287	1.06897	-0.797048	-1.27979	-0.743664	-1.27979	-1.27979	-1.27979	0.459211	2.48291	0.335884	-1.27979	0.875988	-0.263583	-0.600126	0.522572
C6orf132	SD	0.63372	0.499833	0.449185	0.494412	0.0573149	0.472374	0.559839	0.453344	0.365453	0.224607	0.561874	-0.741939	0.220035	-0.108011	1.19197	-0.741939	-0.741939	-0.741939	-0.741939	0.876483	-3.75566	-0.741939	0.953806	0.301056
PPM1F	SD	0.0560192	-0.103095	0.252336	0.216985	0.269474	-0.13657	0.236736	0.215094	-0.32741	0.740903	0.084572	-1.02565	0.150003	-0.194032	-4.32619	0.276825	0.76835	0.643758	0.817086	0.382405	0.319266	0.221248	0.368404	0.0934817
CNT0P1	SD	-0.326812	-0.326812	-0.326812	-0.326812	-0.326812	-0.326812	-0.326812	-0.326812	-0.326812	-0.326812	-0.326812	-0.326812	-0.326812	-0.326812	-0.326812	-0.326812	-0.326812	-0.326812	3.25355	-0.326812	-0.326812	3.15701	0.452488	-0.326812
CHP1	SD	0.399461	0.473201	0.605726	0.0843071	0.807927	0.641765	0.127358	-0.0404677	0.516469	0.703145	-0.190997	-1.85833	-0.459922	-1.85833	-1.85833	-1.85833	1.45454	1.11277	0.810001	0.174034	0.671826	-1.1168	0.766062	-0.107066
MT-ND3	SD	1.2475	2.16167	-0.507458	0.302391	-0.507458	1.59429	1.18736	-0.507458	-0.675931	-0.507458	-0.507458	-0.507458	-0.507458	-0.507458	-0.507458	-0.507458	2.8095	-0.507458	-0.507458	-0.507458	-0.507458	-0.507458	-0.507458	-0.507458
DHRS7	SD	0.258519	0.276254	-0.0337885	0.0882045	0.600487	0.29362	0.142364	0.242372	0.239773	0.233352	0.162507	-3.28526	0.0220471	-0.581891	0.452406	-2.95115	0.745192	0.679573	0.588719	0.554128	0.371324	0.409392	0.388397	0.103455
CLPTM1	SD	-0.380237	-0.00279736	0.248299	0.0870865	-0.722244	-0.365723	0.537565	1.06146	-0.135896	0.0188299	0.119036	-2.47958	-0.100952	-0.886725	-0.275587	-1.24794	1.2088	0.141102	1.98423	0.39684	2.17881	-0.371863	0.245457	-1.25796
TEX264	SD	0.336295	-0.0661567	0.465253	0.732694	1.11851	0.0198608	0.836209	0.232787	0.000874751	0.422217	0.726785	-1.28547	-1.28547	-1.28547	-1.28547	-1.28547	2.11109	0.554125	0.887004	0.715737	-1.28547	-0.991817	0.896828	-1.28547
ITPR2	SD	0.298681	0.276272	0.363182	0.235469	0.215215	0.378674	0.310271	-0.161323	0.35758	0.442203	0.0868448	1.18766	0.915234	-0.749302	-0.686735	-0.749302	-0.749302	1.03828	0.26176	0.991045	-3.70986	-0.749302	-0.652439	0.849198
FERMT3	SD	-0.537052	0.551526	-1.61124	1.0524	0.335557	-0.214984	-0.452837	0.68576	0.0471389	0.519235	0.470356	-1.61124	-0.383762	-2.67718	-0.208912	-1.61124	1.11376	0.953395	1.11951	0.515073	0.254691	0.580024	0.820296	0.289739
KANK2	SD	-0.633017	-0.0482511	-2.11706	-0.103776	-0.984858	0.284063	-2.11706	0.0216459	1.29682	0.194964	-0.210213	-2.11706	-0.0322823	-0.0754616	0.415946	0.0559312	0.946989	0.930095	0.8808	1.50194	0.68625	0.353358	0.86781	0.00244148
ACBD3	SD	0.618933	0.476368	0.063021	0.408286	0.420037	0.195103	0.268467	0.222906	0.585114	0.422926	-2.30425	-0.303474	0.307549	-2.51989	0.485471	-0.303474	0.952315	1.04414	0.867217	0.234451	-2.42718	-0.0420064	0.631451	-0.303474
PARVG	SD	-0.445166	-0.445166	-0.445166	-0.445166	-0.445166	-0.445166	-0.445166	-0.445166	-0.445166	-0.445166	-0.445166	-0.445166	-0.445166	-0.445166	-0.445166	-0.445166	1.04916	2.10036	2.9564	-0.445166	-0.445166	0.12357	2.22866	-0.445166
PPP2R5C	SD	0.974182	0.886432	0.261243	0.326819	0.577917	0.449244	0.00399712	0.0524039	0.333892	0.532983	0.0662517	-1.24544	0.534686	-2.64875	-1.24544	-1.24544	1.13736	1.39167	1.25594	0.343303	-1.24544	-1.24544	-0.387701	0.135353
BIN3	SD	0.497646	0.385059	0.416296	0.575733	0.188105	1.21912	0.566996	0.422779	-0.141415	1.37992	0.262542	-0.560158	-0.560158	-0.560158	-0.560158	-0.560158	0.932485	0.96721	0.919878	-0.560158	-0.560158	-3.55094	-0.560158	-0.560158
EPDR1	SD	0.583773	0.130879	-1.30481	0.22318	0.313904	0.606372	0.426017	0.713817	0.703503	0.55587	0.833828	-1.30481	-1.30481	-1.30481	-1.30481	-1.30481	-1.30481	1.12789	1.26306	1.0127	-1.30481	1.1041	-0.232589	1.07215
SGCD	SD	-0.46681	-0.574186	-0.574186	-0.0170115	-0.460814	-3.60607	-0.574186	0.0476942	0.214277	0.381099	0.30446	-0.574186	-0.574186	-0.574186	0.334818	-0.574186	1.11683	1.10564	1.0884	0.96789	0.728084	0.712656	0.762785	0.805386
TRAF3IP3	SD	-0.320297	-0.320297	-0.320297	0.334698	-0.320297	-0.320297	-0.320297	-0.320297	-0.320297	-0.320297	-0.320297	-0.320297	-0.320297	-0.320297	-0.320297	-0.320297	-0.320297	3.588	2.80354	-0.320297	-0.320297	-0.320297	-0.320297	-0.320297
SIGLEC1	SD	-0.489241	-0.489241	-0.489241	-0.0841736	1.24431	-0.489241	-0.252176	0.123627	0.394445	-0.489241	-0.489241	-0.489241	-0.489241	0.694499	-3.66084	-0.489241	1.10544	1.00284	1.06736	0.875994	0.771993	0.273088	0.488609	0.358138
SEPTIN1	SD	-0.210939	-0.210939	-0.210939	0.043515	-0.210939	-3.23692	-0.210939	-0.210939	-0.210939	-0.210939	-0.210939	-0.210939	-0.210939	-0.210939	-0.210939	-0.210939	2.46162	0.883812	1.86569	0.457919	-0.210939	1.11034	-0.210939	-0.210939
MYBPC1	SD	0.0789258	1.10553	0.0789258	0.8193	-2.93834	0.0789258	0.0789258	0.0789258	0.0789258	0.0789258	-2.96312	0.0789258	0.0789258	0.0789258	0.0789258	0.0789258	0.0789258	0.0789258	0.0789258	1.67424	0.0789258	0.881727	0.0789258	0.0789258
LPA	SD	-0.099512	-0.0192203	-2.43507	0.608422	0.352458	-2.38754	0.382725	0.486066	-0.0114198	0.521372	0.403555	-0.419755	0.306376	-2.56534	0.368199	0.36691	0.306555	0.42849	0.805404	1.00149	0.198828	0.0303284	0.591693	0.778983
ACTN2	SD	0.0222484	0.0222484	0.0222484	0.615189	0.0222484	0.0222484	1.02067	-0.0122083	0.245466	0.885791	0.0222484	0.0222484	0.0222484	0.0222484	0.0222484	-1.13821	0.0222484	0.0222484	0.0222484	1.97049	0.0222484	-3.94316	0.0222484	0.0222484
COMMD5	SD	-0.139355	0.0940089	-0.726204	-0.726204	0.632214	0.444458	-0.726204	-0.726204	-0.726204	0.847381	-0.726204	-0.726204	-0.726204	-0.726204	-0.726204	-0.726204	1.52438	0.326426	2.24041	2.5715	-0.726204	0.0409715	0.858259	-0.726204
GIMAP6	SD	-0.951376	-0.951376	-0.951376	0.607664	0.596446	-0.377745	1.15941	0.453083	-0.163908	-0.951376	-0.447074	-0.951376	-0.951376	-0.951376	-0.951376	-0.951376	1.3779	1.14311	1.70551	1.36875	1.27052	-0.41665	1.23673	-0.951376
RAB6B	SD	-0.428751	-0.428751	-0.428751	-0.428751	-0.428751	-0.428751	-0.428751	-0.428751	-0.428751	-0.428751	-0.428751	-0.428751	-0.428751	-0.428751	-0.428751	-0.428751	1.88525	2.91566	2.1575	-0.428751	-0.428751	-0.428751	1.61661	-0.428751
VWA1	SD	-0.905953	-1.04431	-0.292851	-2.91723	0.0417048	-0.340465	-0.502224	-0.393208	-0.0172096	0.239648	-1.19091	-0.569823	0.32949	0.985233	-0.212083	0.598886	0.995261	1.61504	1.43569	1.20626	0.648815	-0.715552	0.758451	0.24734
C1QTNF2	SD	0.143115	0.143115	0.143115	-1.41386	0.826708	0.143115	-1.37247	-1.40045	0.143115	0.143115	-1.4584	0.56092	-1.63479	-1.56395	0.817199	-1.31379	1.02069	0.843669	1.02665	0.969271	0.74733	0.835378	0.946244	0.70497
RAB34	SD	-0.768388	-0.768388	-0.506037	-0.768388	1.28436	-0.361447	-0.768388	-0.168006	0.760557	0.756903	-0.768388	-0.768388	-0.768388	-0.768388	0.134608	-0.768388	1.86813	2.27348	0.782434	0.0930029	-0.419219	-0.768388	1.9535	-0.768388
GIMAP1	SD	-0.668353	-0.668353	-0.668353	-0.668353	-0.668353	-0.668353	-0.668353	-0.668353	-0.668353	-0.668353	-0.668353	-0.668353	-0.668353	0.619679	-0.668353	-0.668353	1.72394	1.36862	1.24322	2.21883	-0.668353	1.23736	1.24145	1.04055
ERCC2	SD	-0.258612	0.703555	0.669319	0.214755	-0.417285	0.789365	0.246957	0.342552	0.0421782	0.731325	0.221213	-0.421067	1.3901	0.922817	-0.421067	-2.686	1.1763	0.880951	-0.421067	0.223536	-0.421067	-0.421067	-0.421067	-2.66662
STING1	SD	-0.381607	-2.87277	-0.381607	-2.87628	0.142222	-0.381607	-0.0329978	0.0590696	0.381211	0.297983	0.311385	-0.381607	0.251972	0.0866998	0.573961	-0.381607	0.895975	1.08475	1.08612	0.568653	0.343043	0.767086	0.893507	-0.0535574
HLA-DPA1	SD	0.229571	0.119334	-0.803627	0.495949	0.457794	0.0280173	0.596804	0.211092	0.0241374	0.246054	0.235139	-0.803627	-0.699743	-0.803627	0.240884	-3.94876	0.621435	1.01029	1.07152	0.549632	-0.0126574	0.597908	0.720669	-0.38418
FTSJ3	SD	0.435694	0.248209	0.0728789	0.141853	0.840375	0.475755	0.341609	0.374027	0.661176	0.457216	-0.391795	-0.527906	-0.527906	0.599522	-0.527906	-0.527906	0.621625	1.49738	-0.527906	-0.527906	-3.90361	-0.360587	0.255763	0.800345
TRAM1	SD	0.9071	1.02801	0.0768442	-2.90072	0.0768442	0.0768442	0.939461	0.0768442	0.0768442	0.0768442	0.0768442	0.0768442	0.0768442	-3.0222	0.138812	0.0768442	1.60319	0.0768442	0.0768442	0.0768442	0.0768442	0.0768442	0.0768442	0.0768442
TMEM119	SD	-0.650787	-0.650787	-0.650787	-0.650787	0.987876	-0.650787	-0.650787	-0.650787	-0.650787	-0.650787	-0.650787	-0.650787	-0.650787	-0.650787	-0.650787	-0.650787	1.59924	1.78953	1.6037	1.08373	-0.0293302	1.82233	1.55551	-0.650787
CTPS2	SD	0.449965	0.438724	-0.109472	0.479662	0.249527	0.197801	0.462707	0.153219	-1.46739	-0.0389757	0.205936	-0.968917	-0.968917	-0.968917	-0.968917	-0.968917	0.0579302	0.251509	0.314698	3.78649	-0.0884579	-0.0239807	0.266499	-0.741816
HSPA12A	SD	-0.269089	-1.35093	-1.35093	-0.301338	0.52611	-0.0983567	-1.35093	0.954409	-1.15829	0.844418	0.177132	1.06255	-1.35093	-1.35093	0.0912603	-1.35093	1.41162	0.847796	1.0345	0.827317	1.15411	0.402525	1.11388	-0.514994
LBR	SD	-0.33588	0.33743	0.78761	-0.177253	0.29213	-0.33588	0.704384	0.590208	-0.33588	0.602623	0.607167	-3.7488	0.267427	-0.33588	-0.33588	-0.33588	0.661336	1.54523	1.46911	-0.33588	-0.33588	-0.33588	-0.579808	-0.33588
CD53	SD	-0.294961	-0.294961	-0.294961	-0.294961	-0.294961	-0.294961	-0.294961	-0.294961	-0.294961	-0.294961	-0.294961	-0.294961	-0.294961	-0.294961	-0.294961	-0.294961	-0.294961	3.37014	3.11899	-0.294961	-0.294961	-0.294961	-0.294961	-0.294961
NEDD4L	SD	0.608056	0.319225	-0.713646	1.8355	0.830751	-0.713646	1.78612	0.860477	-0.713646	1.19354	-0.713646	-0.713646	-0.713646	-0.713646	-0.713646	-0.713646	-0.713646	1.88533	-0.713646	-0.713646	-0.713646	-0.713646	1.38569	-0.713646
TXL0	SD	0.536681	-0.477905	-2.89587	0.358101	0.306005	0.430293	0.512981	0.402623	-0.198113	0.43274	0.339647	0.83648	-0.482594	0.20726	0.0425935	-0.482594	0.487608	0.824083	0.150489	1.33723	0.656709	-0.482594	-2.88434	0.0424947
IGHV3-13	SD	-0.578971	0.417664	-0.578971	0.20968	0.452129	0.687646	-0.339107	0.0111332	0.595434	-0.110545	0.097836	-0.578971	-0.578971	-0.578971	-0.578971	-0.578971	0.730602	0.917586	0.989319	0.705212	0.803159	0.881264	0.793646	-3.78986
CNPY3	SD	-0.00253965	-0.00253965	-0.00253965	-0.00253965	-0.00253965	-0.00253965	-0.00253965	-0.00253965	-0.00253965	-3.89636	-0.00253965	-0.00253965	-0.00253965	-0.00253965	-0.00253965	-0.00253965	2.07029	-0.00253965	1.8794	-0.00253965	-0.00253965	-0.00253965	-0.00253965	-0.00253965
TMEM115	SD	-0.0799782	-0.0799782	-0.0799782	1.35945	0.64788	-3.86008	1.57644	-0.0799782	-0.0799782	-0.0799782	-0.0799782	-0.0799782	-0.0799782	-0.0799782	-0.0799782	-0.0799782	1.79589	-0.0799782	-0.0799782	-0.0799782	-0.0799782	-0.0799782	-0.0799782	-0.0799782
BCAT2	SD	0.335736	0.625591	-0.616161	0.18688	0.433008	0.40576	0.521495	0.327475	0.0425185	0.391577	0.0417685	-1.82039	-0.609255	-1.82039	-1.82039	-1.82039	1.48735	1.11597	1.14412	0.159821	1.33608	-0.0444257	0.700761	-0.704517
HDGFL3	SD	-1.10389	0.71092	-1.10389	0.253397	0.704646	-1.10389	-1.50407	0.412996	0.894672	0.780641	-0.234725	-1.10389	-1.10389	-1.10389	-1.10389	-1.10389	1.8418	0.80793	0.84484	1.04743	0.448673	0.624731	1.3481	-0.150865
MAGED2	SD	0.369392	0.716242	-0.582923	0.165496	1.0395	-0.67616	1.58521	0.0554154	0.129558	0.506765	0.466785	-1.12009	-1.12009	-1.12009	-1.12009	-1.12009	1.47107	1.3105	1.2914	-1.12009	-0.607045	-1.12009	1.43077	-0.831377
TUBB3	SD	0.017553	0.204624	0.387801	-0.537616	-0.044583	0.847333	0.114996	0.415808	0.198403	0.423964	0.355043	-0.476003	0.850983	-3.16917	-0.439861	-2.79183	0.660668	0.81214	0.682001	0.45494	0.140023	0.376767	0.591264	-0.075248
ZC3H13	SD	-0.367788	-0.367788	-0.367788	-0.367788	-0.367788	-0.367788	-0.367788	-0.367788	-0.367788	-0.367788	-0.367788	3.16099	-0.367788	-0.367788	-0.244869	-0.367788	-0.367788	2.32251	-0.367788	-0.367788	-0.367788	-0.439465	2.18881	-0.367788
ERAP2	SD	-0.996906	0.187601	-1.08957	0.653073	0.205608	-2.50764	0.762645	0.620182	0.407904	0.437575	0.722814	-0.15022	-0.15022	-0.15022	-2.84945	-0.15022	-0.15022	1.13957	0.956136	0.851763	-0.15022	0.135882	0.923307	0.34083
IGF2R	SD	0.306153	0.385217	0.34092	0.279394	0.402609	0.398674	0.454108	0.42647	0.374607	0.494127	0.359657	-0.275424	-2.4784	-2.53227	-0.275424	-0.275424	0.705929	0.811968	0.819859	0.375119	0.315598	0.41428	0.610286	-2.43804
ALDH1L2	SD	0.00843885	-0.39722	-0.477123	-0.477123	0.0750431	0.188237	1.41303	0.660207	0.387698	0.508375	-3.52802	-0.477123	-0.477123	-0.477123	-0.477123	-0.477123	1.08572	0.139089	1.00509	1.56499	-0.477123	-0.477123	0.822198	0.36123
HLA-DMB	SD	-0.799118	-0.799118	0.451364	0.292944	-0.799118	0.373832	0.627717	-0.799118	-0.799118	-0.799118	-0.799118	-0.0878899	-0.799118	-0.799118	-0.799118	-0.799118	1.19466	1.51386	2.25228	1.53243	-0.799118	0.783756	-0.799118	1.45359
ACP2	SD	1.05299	0.643411	-0.183378	0.347322	0.0326104	0.06929	1.24752	0.0130797	0.315861	0.729188	0.283775	-0.59173	-0.59173	-0.59173	-0.59173	-0.59173	1.20792	0.449042	0.472578	0.96109	-0.59173	-3.70767	0.207478	-0.59173
TGFB1I1	SD	-1.42835	-0.550526	1.14877	0.132921	-0.437672	-0.153055	-0.105876	-0.627392	-0.0793318	-1.42835	-1.14544	-1.42835	-0.284247	-0.690415	0.381993	-1.42835	1.34304	1.25419	1.06388	1.9425	0.378717	0.245231	1.31831	0.577805
IGKV2-40	SD	-0.0955728	-0.0955728	-0.0955728	-0.0955728	-0.0955728	-2.64475	-0.0955728	0.999447	0.485867	-0.0955728	-0.0955728	-0.0955728	-0.0955728	-0.0955728	-0.0955728	-0.0955728	-0.0955728	0.670992	1.1313	1.52019	0.770081	0.46433	0.928867	-2.9883
VAMP5	SD	-0.204124	-0.204124	-0.204124	-0.204124	-0.204124	-0.204124	-0.204124	-0.204124	-0.204124	-0.204124	-0.204124	-0.204124	-0.204124	-0.204124	-0.204124	-0.204124	4.69486	-0.204124	-0.204124	-0.204124	-0.204124	-0.204124	-0.204124	-0.204124
HLA-DQA1	SD	-0.531604	1.08972	-0.531604	-0.531604	-0.531604	-0.531604	0.413397	-0.531604	0.318277	-0.531604	-0.531604	-0.531604	-0.531604	-0.531604	-0.531604	-0.531604	2.3212	2.47322	2.28301	-0.531604	-0.531604	0.13845	-0.531604	-0.531604
IL1RL1	SD	-0.408198	-0.408198	-0.408198	-0.408198	-0.408198	-0.408198	-0.408198	-0.655715	-0.408198	1.00539	-0.408198	-0.408198	-0.408198	-0.408198	-0.408198	-0.408198	-0.408198	2.66981	2.52522	2.21105	-0.408198	-0.408198	-0.408198	-0.408198
LILRB2	SD	-0.0878947	0.524528	-0.0878947	-0.0878947	-0.0878947	-0.0878947	0.366633	0.866419	-0.0878947	-0.0878947	-0.0878947	1.44858	0.69027	-3.00518	0.756258	-2.65379	1.04952	-0.0878947	-0.0878947	1.18729	-0.0878947	-0.0878947	-0.0878947	-0.0878947
FCER1G	SD	-0.286605	-0.286605	-0.286605	-0.286605	-0.286605	-0.286605	-0.286605	-0.286605	-0.286605	-0.286605	-0.286605	-0.286605	-0.286605	-0.286605	-0.286605	-0.286605	-0.286605	3.96334	-0.286605	-0.286605	-0.286605	-0.286605	2.34197	-0.286605
HSD17B11	SD	-0.497073	0.55363	-0.497073	-0.497073	0.119291	-0.497073	0.249739	-0.497073	-0.497073	-3.7277	0.471051	-0.497073	0.435262	-0.497073	0.835846	-0.497073	1.15367	0.859944	0.889428	1.21145	0.27035	0.508465	0.831425	-0.188198
CRTAP	SD	-0.0832324	-0.173028	0.0997558	0.200068	0.494433	0.0669016	-0.173028	0.443477	0.3131	0.0218648	-1.37796	-0.173028	-2.73519	-0.173028	0.0826194	-0.173028	0.991719	0.793903	1.1422	0.586061	1.14908	-2.63849	1.13392	0.180911
CHCHD5	SD	0.562584	0.606629	0.464083	0.72269	1.03756	-3.90395	0.78131	1.17111	-0.248918	0.618624	-0.248918	-0.248918	-0.248918	-0.248918	-0.248918	-0.248918	-0.248918	-0.248918	-0.248918	1.42422	-0.248918	-0.248918	-0.248918	-0.248918
HPS3	SD	0.825124	0.639906	-0.29235	-0.29235	-0.29235	-0.29235	-0.29235	-0.29235	-0.29235	-0.29235	-0.29235	-0.29235	-0.29235	-0.29235	-0.29235	-0.29235	1.35087	0.878195	-0.29235	1.07191	1.40266	1.01321	0.83529	-3.63192
GSTM4	SD	0.694853	1.6654	-0.723824	0.13072	0.960231	-0.723824	0.891071	0.236646	-0.723824	0.778791	-0.723824	-0.723824	-0.252248	-0.723824	-0.723824	-0.723824	2.59617	1.92045	-0.723824	-0.723824	-0.723824	-0.723824	-0.723824	-0.212376
ARRB1	SD	0.181905	0.252429	-0.0309229	0.0856109	0.5454	0.295554	0.381836	0.435991	0.342967	0.41355	0.108528	-0.653656	-0.653656	-0.653656	-0.653656	-0.653656	0.682531	0.830979	0.865799	0.494902	0.450252	0.269086	0.753738	-4.09186
NELFE	SD	1.00227	0.6958	0.0353655	0.669659	0.197476	0.247217	1.06727	0.374446	-0.0634371	0.760841	1.41921	-0.334845	-0.334845	-0.334845	-3.82565	-0.334845	-0.334845	1.10284	-0.334845	-0.334845	-0.334845	-0.334845	-0.334845	-0.334845
FAM114A2	SD	0.530325	-0.0334359	1.17852	-0.616096	-0.616096	0.53222	1.86287	-0.616096	0.343504	0.729136	-0.616096	-0.616096	-0.616096	-0.616096	-0.616096	-0.616096	0.858783	3.23951	-0.616096	-0.616096	-0.616096	-0.616096	-0.616096	-0.616096
NUP42	SD	0.730775	0.180546	-0.505136	-0.505136	1.61362	2.20318	-0.505136	-0.505136	-0.505136	1.52681	-0.505136	-0.505136	-0.505136	-0.505136	-0.505136	-0.505136	-0.505136	2.83752	-0.505136	-0.505136	-0.505136	-0.505136	-0.505136	-0.505136
TBXAS1	SD	-0.300341	-1.16205	-0.374558	1.78584	0.612902	-0.455132	1.41363	0.606628	-0.368687	-0.0370261	0.452194	-1.16205	-1.16205	-1.16205	0.269663	-1.16205	1.99671	0.997259	1.08072	0.0674908	-1.16205	-1.16205	0.710871	-0.32381
HLA-F	SD	0.46814	0.46403	0.154847	-0.262069	0.365883	0.157768	0.405536	0.171663	0.135223	0.370699	-0.0505409	-0.671532	-0.671532	-0.671532	-0.671532	-0.671532	0.410402	1.12874	0.622039	0.17081	0.78544	1.03995	0.764441	-3.94535
IGKV2-30	SD	-0.12083	-0.12083	-0.12083	-0.216335	-0.12083	0.724991	-2.57043	0.152099	0.950475	-0.12083	0.2238	-0.12083	-3.08653	-0.12083	-0.12083	-0.12083	0.56639	1.06954	0.916639	1.32034	0.2573	-0.12083	-0.12083	1.02085
RDH14	SD	0.0934186	0.246683	0.222959	0.145883	0.280951	0.114236	0.454471	0.255751	0.350237	0.418838	0.198758	-0.718803	-0.718803	-4.28172	0.49735	-0.718803	0.679524	0.688107	0.816494	0.318835	0.264569	0.458391	0.1103	-0.177628
SULT1A3	SD	-0.0812918	0.496262	-0.0812918	0.124025	-0.0812918	-2.69634	-0.141904	-0.0812918	-0.0812918	-0.0812918	-0.0812918	-0.0812918	-0.0812918	-0.0812918	-3.05312	-0.0812918	0.927067	0.947972	1.26589	1.00327	-0.115374	0.643316	1.01555	0.477585
LYVE1	SD	-0.652153	-0.652153	-0.652153	-0.652153	-0.652153	-0.652153	1.01861	-0.652153	-0.652153	-0.652153	-0.652153	-0.652153	-0.652153	-0.652153	-0.652153	-0.652153	-0.652153	1.95395	2.0632	0.978923	1.33885	0.64951	1.90647	0.524936
GAL3ST4	SD	-0.218919	0.421849	0.90415	-0.676334	0.160498	0.555235	-0.160504	-0.280788	-3.82574	0.0151705	0.256453	-0.616914	-0.50591	0.58747	1.10243	-0.50591	1.09464	0.603854	0.870467	0.967327	-0.327654	-0.333036	0.418073	-0.50591
NCEH1	SD	-0.669256	-0.669256	-0.669256	-0.669256	0.1497	-0.669256	-0.669256	-0.669256	-0.669256	-0.434977	0.283482	-0.669256	-0.669256	-0.669256	-0.669256	-0.669256	1.64198	2.00401	1.85283	1.98922	-0.938565	0.780333	1.10553	0.266794
MOXD1	SD	0.140508	-0.0297731	0.17014	0.0139428	0.424069	0.590817	0.712812	0.512713	0.445348	0.952622	0.570353	-1.5889	-1.6929	-1.57912	-1.72598	-1.3573	0.757	1.22061	1.02292	0.64851	-1.73793	0.540702	0.79634	0.192507
RIC8A	SD	0.221741	0.113927	0.141895	0.2838	0.523215	0.413778	0.39664	0.156998	0.149994	0.412572	0.287547	0.408617	-3.16776	-0.359983	0.730721	-0.359983	0.511051	0.271934	0.369984	1.338	-2.92494	0.0454659	-0.227419	0.262204
LPCAT2	SD	0.765686	0.925725	-0.926256	0.750086	-0.926256	-0.926256	0.569153	-0.926256	0.537427	-0.926256	0.793378	-0.926256	-0.926256	-0.926256	-0.926256	-0.926256	1.16787	1.77774	1.43894	1.48484	0.099866	-0.926256	0.804367	-0.926256
UBA7	SD	0.347093	0.113029	-1.49541	0.308257	-0.214365	-1.25113	0.314412	0.693299	-0.114819	0.105968	0.393591	-1.49541	-1.49541	-1.49541	-0.0207973	-1.49541	1.32255	1.63763	1.37674	1.09239	0.726235	0.385711	0.834163	-0.572886
BOLA1	SD	0.0375334	-0.373353	0.668855	0.44509	0.761872	-1.11082	1.05043	0.981318	0.604878	1.02876	0.640705	-1.05801	-1.05801	-1.05801	-1.05801	-1.05801	-1.05801	1.61016	1.61679	0.797764	0.762077	-1.05801	-1.05801	-1.05801
CMPK2	SD	-0.237979	-0.0394085	-0.0394085	-0.0394085	-2.63996	-0.0394085	0.513725	-0.0394085	-0.0394085	-0.0394085	-0.0394085	-0.0394085	-0.0394085	-0.0394085	-0.0394085	-0.0394085	0.942862	0.664361	1.49518	0.796329	-0.0394085	-2.82134	1.87796	-0.0394085
RTN2	SD	-0.219095	-0.219095	-0.219095	-0.219095	-0.219095	-0.219095	-0.219095	-0.219095	0.137687	-0.219095	-0.219095	-0.219095	-0.219095	-0.219095	-0.219095	-0.219095	-0.219095	-0.219095	4.68241	-0.219095	-0.219095	-0.219095	-0.219095	-0.219095
APOL1	SD	-1.94767	-0.0385048	-0.0816473	0.114972	-1.93912	-1.90744	0.114972	0.114972	0.114972	0.114972	0.114972	0.114972	-2.2533	-0.198264	1.00566	0.114972	0.736117	1.16616	0.723563	1.01128	0.851716	0.805045	0.782188	0.364431
CA3	SD	-0.286519	-0.769423	-0.286519	3.43674	-0.286519	-0.286519	-0.286519	-0.286519	-0.286519	-0.286519	-0.286519	-0.286519	0.071445	-0.286519	-0.286519	-0.286519	-0.286519	2.99163	-0.286519	-0.286519	-0.286519	-0.286519	-0.286519	-0.286519
CLSTN1	SD	-0.197926	-0.197926	-0.197926	-0.197926	-0.145192	0.87815	-0.197926	-0.197926	-3.66464	0.66104	-0.197926	-0.197926	-0.197926	-0.197926	-0.197926	-0.197926	0.134389	2.0996	1.45976	0.801014	-0.197926	-0.197926	0.744775	-0.197926
IGFALS	SD	-0.0239609	-0.796903	-1.11267	0.515312	0.258138	-2.50267	1.13435	0.822742	0.138923	-0.792553	-0.646929	-1.11267	-0.637522	-1.11267	0.300975	-1.11267	1.33902	0.799034	1.40958	0.982369	0.941537	0.109855	0.998996	0.100397
ST14	SD	0.622682	0.257113	0.908572	0.793093	0.431706	0.918704	0.886488	0.54935	-2.93005	0.768404	-2.95629	-0.101393	-0.101393	-0.101393	-0.101393	-0.101393	-0.101393	0.966938	-0.101393	-0.101393	-0.101393	-0.101393	-0.101393	-0.101393
ANXA10	SD	1.65557	-0.271486	-0.271486	-0.271486	-0.271486	-0.271486	-0.271486	-0.271486	-0.271486	-0.271486	-0.271486	-0.271486	-0.271486	-0.271486	-0.271486	-0.271486	4.31713	-0.271486	-0.271486	-0.271486	-0.271486	-0.271486	-0.271486	-0.271486
ICAM3	SD	-0.0803052	0.205158	-0.236016	0.514259	-0.0259851	0.412759	0.514457	0.492729	-0.236016	-0.236016	-0.236016	-0.236016	-4.06507	-0.236016	-0.236016	-0.236016	1.16337	1.0939	1.39924	0.460318	-0.236016	-0.153028	0.428364	-0.236016
PPP6R1	SD	-2.41097	0.296708	-2.42086	0.647973	-0.170418	-2.36482	0.781387	0.289078	0.226698	0.886122	0.373925	-0.0445397	-0.0445397	-0.0445397	-0.0445397	-0.0445397	1.10661	0.71239	0.693322	0.771938	0.126696	-0.0445397	0.82438	-0.102923
TP53I3	SD	-2.05418	-0.174397	-0.309699	0.322094	-1.33328	-0.15668	0.588806	-0.474572	-0.751733	-0.849137	1.35365	-0.0177865	0.542599	0.228029	-0.451121	-2.12967	1.413	0.80145	1.6533	0.966814	0.128659	-0.468029	1.19532	-0.0234333
ITGAL	SD	-0.269101	-0.269101	-0.269101	-0.269101	-0.269101	-0.269101	-1.9106	-0.269101	-0.269101	-0.269101	-0.269101	-0.269101	-0.269101	-0.269101	-0.269101	-0.269101	-0.269101	2.2454	2.27638	2.77084	-0.269101	-0.269101	-0.269101	-0.269101
DPH1	SD	0.633018	0.295985	1.15386	0.724307	0.366032	0.158628	-0.618739	0.408252	0.245377	0.554545	-4.05981	-0.195328	-0.195328	-0.195328	-0.195328	-0.195328	1.3196	0.967561	-0.195328	-0.195328	-0.195328	-0.195328	-0.195328	-0.195328
SELP	SD	-0.414934	-0.414934	-0.414934	-0.414934	-0.414934	-0.414934	-0.414934	-0.414934	-0.414934	-0.414934	-0.414934	-0.414934	-0.414934	-0.414934	-0.414934	-0.414934	1.70307	-0.414934	1.86917	3.36141	-0.414934	1.36503	-0.414934	-0.414934
CD93	SD	-0.0200563	-0.0200563	0.466659	-0.0200563	-2.84478	0.626171	-0.0200563	-0.293426	-0.0200563	0.538709	-0.0200563	-0.0200563	-0.0200563	-0.0200563	-0.0200563	-0.0200563	1.04333	0.809042	0.927933	0.992505	-0.0200563	-3.0418	1.03638	-0.0200563
HVCN1	SD	-0.623544	-0.623544	-0.623544	-0.623544	1.87464	-0.623544	-0.623544	-0.272804	-0.623544	-0.623544	-0.623544	-0.623544	-0.623544	-0.623544	-0.623544	-0.623544	1.71893	1.99706	1.60057	1.63471	0.715822	0.707779	-0.623544	-0.623544
PTPRCAP	SD	-0.292526	-0.292526	-0.292526	-0.292526	-0.292526	-0.292526	-0.292526	-0.292526	-0.292526	-0.292526	-0.292526	-0.292526	-0.292526	-0.292526	-0.292526	-0.292526	-0.292526	2.76545	3.67011	-0.292526	-0.292526	-0.292526	-0.292526	-0.292526
C1QTNF3	SD	0.032675	0.571441	0.032675	0.032675	-0.0316753	-2.30214	0.032675	0.032675	-2.3362	0.032675	0.032675	0.032675	0.032675	0.032675	0.032675	0.032675	0.690206	0.949222	0.784547	0.875286	-2.50508	1.13394	0.875512	0.902841
CALHM2	SD	-0.580512	-0.580512	-0.580512	-0.580512	-0.580512	-0.580512	-0.580512	-0.580512	-0.580512	-0.580512	-0.580512	-0.580512	-0.580512	-0.580512	-0.580512	-0.580512	2.35373	1.40613	2.34234	1.1483	1.35145	0.233417	1.03332	-0.580512
PZP	SD	0.130923	0.130923	0.130923	0.130923	0.130923	0.130923	0.130923	0.130923	0.130923	0.130923	0.130923	0.130923	0.130923	0.130923	0.130923	0.130923	0.130923	1.59916	0.130923	0.130923	0.130923	0.130923	-4.47946	0.130923
TCP11L1	SD	0.979787	0.207443	-0.56519	-0.56519	-0.0904878	-0.56519	-0.56519	1.36511	-2.06743	-0.56519	-0.56519	-0.56519	-0.56519	-0.56519	-0.56519	-0.56519	1.37705	0.82113	1.00623	2.2666	-1.1099	0.937563	1.08919	-0.56519
CHID1	SD	0.189799	-0.886291	-0.886291	0.259609	1.23146	-0.304145	0.696184	0.204095	-0.886291	-0.886291	-0.886291	-0.886291	-0.886291	-0.886291	-0.886291	-0.886291	1.44929	0.803724	0.742484	2.63425	0.021327	0.575191	1.24594	-0.886291
PRG4	SD	-0.418621	-0.999223	-0.418621	0.710035	-0.418621	-0.418621	-0.418621	-0.418621	-0.418621	-0.418621	-0.418621	-0.418621	-0.418621	-0.418621	-0.418621	-0.418621	-0.418621	2.95816	-0.418621	1.96568	-0.418621	0.604016	-0.435034	2.31291
EBI3	SD	0.146727	0.146727	0.146727	0.146727	0.146727	0.146727	0.146727	0.146727	0.146727	0.146727	0.146727	0.146727	0.146727	0.146727	0.146727	0.146727	0.146727	0.146727	1.32849	0.146727	0.146727	0.146727	0.146727	-4.55648
ALG12	SD	-0.258543	-0.258543	-0.258543	-0.258543	-0.258543	-0.258543	-0.258543	-0.258543	-0.258543	-0.258543	-0.258543	-0.258543	-0.258543	-0.258543	-0.258543	-0.258543	1.20795	-0.258543	-0.258543	4.47999	-0.258543	-0.258543	-0.258543	-0.258543
ZEB2	SD	-0.344728	-0.344728	-0.344728	-0.344728	-0.344728	-0.344728	-0.344728	-0.344728	-0.344728	-0.344728	-0.344728	-0.344728	-0.344728	-0.344728	-0.344728	-0.344728	3.06242	-0.690736	1.74207	2.78081	-0.344728	-0.344728	-0.344728	-0.344728
MSR1	SD	0.148083	0.148083	0.148083	-4.56241	0.148083	0.148083	0.148083	0.148083	0.148083	0.148083	0.148083	0.148083	0.148083	0.148083	0.148083	0.148083	0.148083	0.148083	0.148083	1.30459	0.148083	0.148083	0.148083	0.148083
LCP2	SD	0.302134	0.302134	0.302134	0.302134	0.302134	0.302134	0.302134	0.302134	0.302134	0.302134	0.302134	-2.76855	0.302134	-2.73604	0.302134	-2.09218	1.01403	0.842201	0.302134	0.302134	0.302134	0.302134	0.302134	0.302134
CD3D	SD	-0.204124	-0.204124	-0.204124	-0.204124	-0.204124	-0.204124	-0.204124	-0.204124	-0.204124	-0.204124	-0.204124	-0.204124	-0.204124	-0.204124	-0.204124	-0.204124	-0.204124	4.69486	-0.204124	-0.204124	-0.204124	-0.204124	-0.204124	-0.204124
FAM126A	SD	-0.350816	-0.350816	-0.350816	-0.350816	-0.350816	-0.350816	-0.350816	-0.350816	-0.350816	-0.350816	-0.350816	-0.350816	-0.350816	-0.350816	-0.350816	-0.350816	-0.350816	1.21978	3.20136	2.94599	-0.350816	-0.350816	-0.350816	-0.350816
RASA3	SD	0.0235843	0.0235843	0.0235843	0.0235843	0.0235843	0.0235843	0.0235843	0.0235843	0.0235843	0.887969	-4.40618	0.0235843	0.0235843	0.0235843	0.0235843	0.0235843	0.839931	1.23215	0.654864	0.0235843	0.0235843	0.0235843	0.36675	0.0235843
CD5	SD	-0.233152	-0.233152	-0.233152	-0.233152	-0.233152	-0.233152	-0.233152	-0.233152	-0.233152	-0.233152	-0.233152	-0.233152	-0.233152	-0.233152	-0.233152	-0.233152	-0.233152	-0.233152	0.485132	4.64421	-0.233152	-0.233152	-0.233152	-0.233152
GZMK	SD	-0.204124	-0.204124	-0.204124	-0.204124	-0.204124	-0.204124	-0.204124	-0.204124	-0.204124	-0.204124	-0.204124	-0.204124	-0.204124	-0.204124	-0.204124	-0.204124	-0.204124	4.69486	-0.204124	-0.204124	-0.204124	-0.204124	-0.204124	-0.204124
GZMA	SD	-0.204124	-0.204124	-0.204124	-0.204124	-0.204124	-0.204124	-0.204124	-0.204124	-0.204124	-0.204124	-0.204124	-0.204124	-0.204124	-0.204124	-0.204124	-0.204124	-0.204124	4.69486	-0.204124	-0.204124	-0.204124	-0.204124	-0.204124	-0.204124
INTS2	SD	0.733369	0.278418	-1.89728	0.804681	-1.87862	0.793707	0.846011	-1.81552	-1.87626	0.524092	-1.89695	0.353557	0.353557	0.353557	0.353557	0.353557	0.961635	0.353557	0.492104	0.395042	0.353557	0.353557	0.353557	0.353557
DOK2	SD	0.16992	-0.18388	0.16992	0.16992	0.16992	-4.59756	0.16992	0.16992	0.16992	0.16992	0.16992	0.16992	0.16992	0.16992	0.16992	0.16992	0.16992	0.307632	1.07542	0.16992	0.16992	0.16992	0.16992	0.16992
D0JC1	SD	-0.204124	-0.204124	-0.204124	-0.204124	-0.204124	-0.204124	-0.204124	-0.204124	-0.204124	-0.204124	-0.204124	-0.204124	-0.204124	-0.204124	-0.204124	-0.204124	-0.204124	-0.204124	4.69486	-0.204124	-0.204124	-0.204124	-0.204124	-0.204124
0CC1	DD	-1.0004	0.865602	-1.22527	0.752619	0.70297	-0.295222	-0.269661	-0.367745	0.94887	-0.204017	-0.554505	-1.38436	-1.38436	0.624761	1.05896	-1.38436	0.972303	0.863142	1.03906	0.621394	-1.38436	1.3357	1.05323	-1.38436
DEFA1	DD	-1.11075	-0.357525	-1.18113	-0.712772	-0.568653	-0.0934772	-1.60941	-0.163515	-0.303052	-0.875308	-0.0314522	-0.506992	-0.372351	-0.560795	0.0734607	0.356207	-0.093637	0.438865	0.74491	1.76079	-0.190496	1.40292	1.13864	2.81553
VSIG10L	DD	0.978628	1.1829	1.96583	1.0433	-0.364782	-0.736647	0.648301	-0.736647	-0.308844	-0.736647	0.380443	-0.736647	0.157034	-0.736647	-0.736647	-0.736647	-0.736647	-0.736647	-0.736647	1.60225	-0.736647	-0.736647	-0.736647	2.29135
NUDT1	DD	0.354527	0.157332	-0.00699758	0.758568	0.693811	-0.995802	0.946628	-0.262615	1.05227	0.943192	-0.995802	-0.995802	-0.995802	-0.995802	-0.995802	-0.995802	1.20583	1.43121	-0.502376	-0.995802	1.39031	1.79633	-0.995802	-0.995802
ERLEC1	DD	0.410794	0.720875	-0.0108019	0.235142	0.742187	-1.0557	0.0667862	0.311152	-0.136525	0.849581	0.58733	-1.0557	-1.0557	-0.274797	-1.0557	-1.0557	1.68092	0.105986	1.21552	-0.661515	-1.0557	2.60295	-1.0557	-1.0557
MIOS	DD	0.391686	0.390606	0.444721	0.504326	0.297343	0.485072	0.803648	0.380023	0.559491	0.399677	0.61998	-0.299296	-0.299296	-0.299296	-2.95281	-0.299296	0.45326	0.320932	-0.168079	-2.68009	1.84528	-0.299296	-0.299296	-0.299296
QTRT2	DD	-0.607859	0.0471529	0.0381238	-0.0639034	-0.882602	0.218393	0.0164284	-0.0198387	0.218978	0.0959009	0.194926	-4.08158	0.391614	-0.117067	0.0708738	-0.337291	-0.583362	0.915771	0.749896	0.828316	1.04456	0.846922	0.465424	0.550214
ERBB2	DD	0.766859	0.980875	1.03651	0.392552	-0.0209486	-0.344081	0.552059	0.253199	1.0507	0.10986	-2.62836	-0.53264	0.624896	-0.53264	-0.0644079	-0.53264	-2.59734	0.729176	0.661435	0.36467	-0.53264	1.32819	-0.53264	-0.53264
SLC2A1	DD	0.0678466	-0.100279	0.680402	0.28081	1.02669	1.04621	0.830181	0.136374	1.13021	1.17731	0.0494506	-1.78054	0.312651	-0.0898325	-0.0721074	-0.521209	-0.0596456	-0.839411	0.700114	-0.245612	-1.78054	-1.78054	1.61201	-1.78054
IDS	DD	0.767766	0.652691	1.28854	0.503435	-0.754485	-0.754485	-0.0111586	0.175716	-0.754485	-1.58555	-0.754485	-0.754485	1.28557	1.74009	-0.308821	-0.754485	1.63549	-0.623343	-0.754485	0.0261058	-0.754485	-0.754485	-0.754485	1.99832
SPATA5L1	DD	-1.13651	-0.782744	-0.122396	1.24663	0.196359	-0.755068	1.17467	1.2479	-0.467106	-0.475854	1.347	-1.18637	0.509389	0.509165	0.896203	0.977711	-1.18637	-0.568109	-0.514189	0.929771	-1.18637	-1.18637	-1.18637	1.71901
LPAR1	DD	-0.448299	-0.448299	-0.448299	-0.448299	-0.448299	-0.448299	-0.448299	-0.448299	-0.448299	-0.448299	-0.448299	-0.448299	-0.448299	-0.448299	0.834255	-0.448299	1.40666	1.06177	1.47182	-0.350815	-0.448299	-0.448299	3.6457	-0.448299
CADM4	DD	-0.655327	-0.713196	1.51491	-0.751546	0.626606	0.203772	1.54001	-0.751546	-0.751546	0.307735	-0.751546	-0.751546	-0.751546	-0.751546	-0.751546	-0.751546	-0.751546	-0.751546	1.37407	-0.0987854	1.53694	1.92569	1.45613	-0.751546
PCDHGC4	DD	0.0750732	0.0750732	0.101725	0.988979	0.0750732	-2.16043	0.212841	0.219414	0.0750732	0.589519	-2.21409	-2.47744	0.0750732	0.0750732	0.0750732	0.480548	0.0750732	0.0750732	0.0750732	1.34991	0.0750732	0.0750732	0.0750732	1.93307
IGLV3-10	DD	-0.585748	-0.585748	1.25913	-0.585748	-0.585748	-0.585748	-0.585748	-0.585748	2.05323	-0.585748	-0.585748	-0.585748	1.91182	-0.585748	-0.585748	-0.585748	-0.585748	0.553332	0.839748	0.921776	-0.585748	-0.585748	2.41869	-0.585748
CRLF3	DD	0.95953	0.336943	0.0941853	-0.42503	0.00877184	-3.30775	0.113742	0.0831791	-0.735245	0.397395	-0.549324	-0.780451	-0.780451	0.740567	-0.780451	1.10031	-0.398352	0.425794	-0.254772	0.929913	-0.780451	1.23076	1.29435	1.07683
CHMP4B	DD	0.33216	0.506876	0.194641	0.145398	1.02863	-0.526856	0.157408	-0.176342	-0.496376	0.0313704	-0.263721	0.602814	-0.394091	-1.78529	-1.78529	-1.78529	0.672473	0.401988	0.240245	-0.116459	2.74089	0.649538	0.836153	-1.21087
PALMD	DD	0.403258	0.367875	-0.030117	0.091034	0.222737	0.837916	0.0867466	-0.277128	0.573753	-0.309979	1.29336	0.0523243	0.40891	0.247806	1.67811	0.882541	-1.83418	-0.593639	-1.74815	1.03408	-1.50649	-1.50649	-1.50649	1.13222
TTC39B	DD	0.870435	0.618253	0.395934	0.254926	-0.462578	1.06115	0.186371	-0.12421	0.418176	-0.160455	0.200718	-3.6712	-0.186374	-0.502622	0.310216	-0.502622	0.424018	-0.17355	1.45688	-0.502622	-0.502622	-0.502622	-0.502622	1.59701
ELAC2	DD	-0.0432046	0.113675	0.18069	-0.0299995	0.524439	0.768651	-0.377358	-0.258278	0.691578	0.571946	0.0665444	-1.64378	-1.64378	-1.64378	0.715294	-1.64378	0.147455	0.179815	0.374984	0.102132	1.56759	1.22588	1.69705	-1.64378
SLPI	DD	-0.623941	0.305788	0.423446	-0.0599079	-0.640355	1.70204	-0.73259	-1.19523	-0.482189	-0.962086	-1.24437	-1.85067	-0.0139108	-0.543271	-7.46708e-05	-1.15238	-0.20112	0.513301	1.03837	1.07065	0.16092	1.44774	1.65523	1.3846
AACS	DD	1.35831	0.673492	0.866057	0.390337	1.25351	0.659959	0.783656	0.676398	-1.01623	0.528932	0.597116	-1.01623	1.04827	-1.01623	-1.01623	-1.01623	-1.01623	0.507201	-1.01623	-1.01623	-1.01623	1.83527	-1.01623	-1.01623
FCHO2	DD	0.659138	0.719508	0.339051	0.205396	0.252314	0.498801	-0.250943	-0.819891	0.483241	0.816569	-0.245347	-0.987326	-0.315452	-0.987326	-0.987326	-0.987326	0.152937	1.23804	-1.23732	-0.949694	-0.987326	1.76252	2.61509	-0.987326
VPS39	DD	0.520115	0.8302	0.481124	0.242221	0.60406	-0.196292	-0.18147	0.565663	0.423722	0.626075	-0.907509	-0.907509	-0.907509	-0.907509	-0.907509	-0.907509	0.258056	0.378777	-0.674779	-0.907509	-0.907509	0.891616	-0.907509	3.39849
FMO3	DD	-0.311057	-0.229187	-0.311057	-0.311057	-3.43626	-0.311057	0.25437	-0.311057	-0.311057	-0.311057	-0.311057	-0.311057	0.692538	-0.311057	0.863835	-0.311057	1.37398	1.04704	1.13938	0.731577	-0.311057	1.91753	-0.311057	-0.311057
MAP7	DD	1.80184	0.67219	0.870813	0.668183	-0.403683	0.696506	0.843132	0.707434	0.484607	0.672596	0.386033	-0.574737	-1.04667	-0.789725	-1.04667	-1.04667	-1.04667	-1.04667	1.32542	-0.800009	-1.04667	-1.04667	1.81277	-1.04667
POLR1C	DD	0.456437	0.594063	0.431668	0.781752	0.994225	0.724183	0.766813	0.79054	0.625687	0.783315	0.305049	-1.39836	-0.797811	-1.39836	-0.0505944	-1.39836	-0.780291	1.30648	-0.206128	-0.0900754	-1.39836	-1.39836	1.75484	-1.39836
SEMG1	DD	-0.290421	-0.290421	0.446642	0.21556	0.93393	-0.0103935	0.416016	-0.290421	-0.290421	-0.290421	-0.290421	0.561724	0.891651	0.650033	-0.290421	-3.658	-0.290421	-0.290421	1.38197	-0.290421	-0.290421	-0.290421	1.94634	-0.290421
LMF2	DD	-0.549847	-0.189679	-1.14285	-0.468394	1.65223	1.62163	0.120567	0.758314	1.24123	-1.14285	0.255495	0.016226	-1.14285	-0.566665	-1.14285	-1.14285	0.652939	0.117773	-0.244002	0.652888	1.14294	-1.14285	1.78629	-1.14285
MYO5A	DD	0.428148	-0.138471	0.185942	0.441603	-0.0444865	0.0834719	-0.0268768	0.276672	0.0190775	0.239191	0.236143	-1.71735	-1.84923	1.36219	1.23926	-1.71735	-0.269035	-0.327127	-0.184323	-0.181877	-1.71735	1.69106	0.073878	1.89684
DENND4C	DD	-0.814453	-0.614459	-0.0117703	-0.461603	0.861233	-0.580295	-0.720812	1.2095	-0.645553	-0.338628	-0.207617	1.37564	0.891642	-1.41381	-1.43754	-1.43754	1.46627	-0.604723	-0.734794	-0.140048	1.54868	1.51039	1.2379	0.062372
CPE	DD	0.66966	0.859143	0.125095	0.809331	-0.91954	0.752348	-0.91954	1.13756	0.408848	-0.91954	1.17769	-0.91954	1.20626	-0.91954	-0.91954	-0.91954	-0.91954	-0.91954	0.450368	1.63675	-0.91954	-0.91954	-0.91954	1.80141
BICD2	DD	0.292698	0.615737	0.440448	0.265942	0.508999	0.275486	0.353672	0.401416	0.447424	0.593946	-0.522806	-1.36164	-0.20152	-1.36164	-1.36164	-1.36164	1.20169	1.30821	0.806031	-1.38691	-1.36164	1.60209	1.16731	-1.36164
WDR92	DD	2.25893	0.223126	-0.712615	0.929539	-0.701863	-1.01165	1.07427	0.940262	0.232085	1.59996	0.392682	-0.712615	-0.712615	-0.712615	-0.712615	-0.712615	-0.712615	0.548454	-0.712615	-0.712615	-0.712615	2.06558	-0.712615	-0.712615
VAMP7	DD	0.87505	0.912612	0.932016	0.672692	1.26702	0.7053	0.531433	-0.0744263	0.368498	0.211863	-0.176379	-0.431996	-0.431996	-0.431996	-0.431996	-3.59614	-0.431996	-0.202929	-0.206596	-0.431996	-0.431996	-0.431996	1.66795	-0.431996
TIMP3	DD	-0.837568	0.336591	-0.837568	-0.837568	-0.837568	-0.837568	0.302127	-0.837568	-0.837568	-0.837568	-0.837568	-0.837568	0.00845165	-0.837568	0.491529	-0.837568	0.34726	0.617711	1.03971	0.688779	0.363868	2.26147	2.22987	1.36345
SLC1A2	DD	2.29256	-0.28573	-0.28573	-0.28573	-0.28573	-0.28573	-0.28573	-0.28573	-0.28573	-0.28573	-0.28573	-0.28573	-0.28573	-0.28573	-0.28573	-0.28573	-0.28573	-0.28573	-0.28573	-0.28573	-0.28573	-0.28573	3.9935	-0.28573
WFS1	DD	0.581703	0.695264	-0.73101	1.0842	-0.73101	-0.73101	0.807952	0.322065	-0.73101	-1.30071	0.43198	-0.73101	-0.73101	-0.73101	-0.73101	-0.73101	0.481229	0.197671	0.644658	0.243781	-0.73101	-0.73101	0.454662	3.39666
STUB1	DD	1.51831	0.79302	0.860211	0.341212	0.278879	0.99187	0.448789	0.576612	0.919958	0.607003	0.673106	-1.18983	-1.18983	-1.18983	-0.208651	-1.18983	-1.18983	0.887311	-1.18983	0.602834	-1.18983	-1.18983	1.41799	-1.18983
ARPP21	DD	-0.204124	-0.204124	-0.204124	-0.204124	-0.204124	-0.204124	-0.204124	-0.204124	-0.204124	-0.204124	-0.204124	-0.204124	-0.204124	-0.204124	-0.204124	-0.204124	-0.204124	-0.204124	-0.204124	-0.204124	-0.204124	-0.204124	4.69486	-0.204124
ATM	DD	0.432189	0.030966	0.454588	1.38291	0.332024	-0.46146	0.0333287	-0.269797	-0.320223	0.0273545	-3.42353	-0.641367	-0.641367	-0.641367	-0.641367	-0.641367	0.875375	0.883772	0.924553	-0.226977	1.3459	1.10024	0.726985	-0.641367
MOB4	DD	0.3261	0.481571	0.518851	0.299216	0.416675	0.320993	0.178404	0.178795	0.550181	0.188641	0.182244	-3.66966	-0.90209	0.985102	-0.90209	-0.90209	0.758792	-0.136381	0.90801	-0.961008	0.589201	0.527608	0.965023	-0.90209
MRPL20	DD	0.495611	0.393417	0.416046	-0.0978478	0.728434	0.726482	0.670866	0.562406	-0.470249	0.776312	0.488178	-0.470249	-0.470249	-0.470249	-0.470249	-0.470249	0.538351	-3.68431	1.16857	-0.470249	1.51998	-0.470249	-0.470249	-0.470249
ITPRID2	DD	0.470952	0.342611	0.650925	0.618713	0.234174	-0.0774529	0.608093	0.372975	0.548616	1.07341	0.115715	-0.767892	0.330428	-0.245051	-3.94498	-0.767892	-0.00111734	-0.0764244	0.0977284	0.112989	0.857616	-0.767892	-0.767892	0.981645
SETD1A	DD	-0.038799	0.764676	0.789496	-0.340048	-0.277805	-2.63796	-0.340048	-0.340048	-0.340048	0.422433	2.82084	-0.340048	-0.340048	-0.340048	-0.340048	-0.340048	0.0575018	-0.340048	0.757065	-0.340048	-0.340048	2.10322	-0.340048	-0.340048
DENR	DD	0.357783	0.915043	-0.143351	0.117959	1.3348	0.670236	0.716101	-0.567577	0.514666	-0.397839	0.0878944	-1.27992	-1.27992	-1.27992	-1.27992	-1.27992	0.0782953	1.38955	0.401932	0.735469	1.93083	-1.27992	0.817653	-1.27992
ITPR1	DD	0.512569	0.392297	0.0388687	0.297484	-0.288313	0.284436	0.349413	0.0977896	0.666154	0.78383	-2.67861	-0.345382	-3.00734	-0.390844	-0.390844	-0.390844	0.521891	0.604655	0.843304	-0.358691	0.91626	1.01648	0.916281	-0.390844
GPM6A	DD	2.29218	-0.285723	-0.285723	-0.285723	-0.285723	-0.285723	-0.285723	-0.285723	-0.285723	-0.285723	-0.285723	-0.285723	-0.285723	-0.285723	-0.285723	-0.285723	-0.285723	-0.285723	-0.285723	-0.285723	-0.285723	-0.285723	3.99373	-0.285723
GFRA3	DD	-0.417429	-0.417429	-0.417429	-0.417429	-0.417429	-0.417429	-0.417429	-0.417429	-0.417429	-0.417429	-0.417429	-0.417429	-0.417429	-0.417429	-0.417429	-0.417429	2.12903	-0.417429	0.916423	-0.417429	2.45044	-0.417429	2.85268	-0.417429
CISD2	DD	-0.869031	0.646904	1.29511	0.313968	0.799623	0.761487	-0.157957	-0.024519	-0.688877	1.04054	-0.285805	-1.816	-1.64081	-1.816	-1.816	-0.151796	0.0056075	-0.442559	0.837177	0.888413	0.327003	0.858054	1.2466	0.688866
NCDN	DD	0.615949	0.536263	0.476221	0.774212	0.433352	0.245577	0.335302	0.789084	0.287537	0.308656	0.0756931	-0.652923	-0.652923	-0.652923	-0.652923	-0.652923	0.880849	0.962757	-0.652923	-3.60548	-0.652923	1.11125	0.996164	-0.652923
OAS2	DD	1.29005	-0.10394	-0.10394	-3.3654	2.13056	0.0774316	-0.172097	-1.00387	-0.10394	-0.10394	-0.50795	-0.10394	-0.10394	0.657471	-0.10394	-0.10394	0.531501	-0.10394	-0.10394	-0.10394	-0.10394	-0.10394	1.81746	-0.10394
LEMD3	DD	-0.114611	-0.232806	1.3404	0.530656	0.282961	0.198943	0.220818	0.393301	0.131799	0.622576	0.201883	-1.61421	-1.61421	-1.61421	-0.122756	-1.61421	0.856421	0.673411	0.949073	-0.954095	0.736584	0.576148	1.78035	-1.61421
MCCC1	DD	0.2734	0.36501	0.29441	0.333938	0.33544	0.562174	0.764708	0.567088	0.591206	0.6946	-0.10467	-1.0656	-1.63964	-1.63964	0.519722	-1.63964	0.567797	-0.391387	0.680286	0.185333	-1.63964	-1.63964	1.40951	1.61521
SAA1	DD	-0.548506	1.45543	-0.548506	-0.183157	-0.548506	2.16838	0.284319	-0.548506	1.77024	-0.548506	-0.930035	-0.548506	-0.548506	-0.548506	-0.548506	-0.548506	-0.548506	2.15259	-0.548506	-0.188607	-0.548506	1.69844	-0.548506	-0.548506
S0P25	DD	1.48887	1.37203	-0.442287	0.156417	-0.442287	-0.442287	-0.442287	-0.442287	-0.442287	-0.442287	-0.442287	-0.442287	-0.442287	-0.442287	-0.442287	-0.442287	-0.442287	-0.442287	-0.442287	-0.442287	-0.442287	2.12107	3.26506	-0.442287
KRT33B	DD	0.430226	0.267591	-0.447125	-0.752763	-3.54997	0.113781	0.572763	-0.347662	-0.752763	0.333232	-0.752763	1.30903	-0.480064	0.500381	-0.752763	0.82451	1.16559	0.345366	0.00326071	0.302508	0.688464	-0.752763	0.623603	1.10834
CYP4F2	DD	-0.248882	0.670166	0.894146	0.469241	-0.0660491	0.926341	1.02622	0.866218	0.696724	0.346181	0.0263067	-1.36355	0.161851	-1.36355	-1.36355	-1.36355	-1.36355	0.446757	-0.0742313	-1.36355	-1.36355	0.554151	1.96515	0.884526
CAMKV	DD	-0.204124	-0.204124	-0.204124	-0.204124	-0.204124	-0.204124	-0.204124	-0.204124	-0.204124	-0.204124	-0.204124	-0.204124	-0.204124	-0.204124	-0.204124	-0.204124	-0.204124	-0.204124	-0.204124	-0.204124	-0.204124	-0.204124	4.69486	-0.204124
TGOLN2	DD	0.130302	0.532767	0.0636174	0.376044	1.13113	0.105245	0.0251166	-0.328251	0.409305	0.273926	-0.235044	-1.93727	0.00617414	-1.93727	-1.93727	-1.93727	1.06859	0.555629	-0.0137813	0.0264852	1.16392	1.61669	0.231996	0.609231
ASF1A	DD	0.696472	0.85403	0.736764	-0.0406268	0.541686	-1.75513	1.05536	1.11373	0.395079	0.754857	1.21116	-0.894854	-0.894854	-0.894854	-0.894854	-0.894854	0.131925	1.58528	-0.894854	-0.894854	1.66794	-0.894854	-0.894854	-0.894854
SEMG2	DD	-0.344674	-0.344674	-0.344674	-0.344674	-0.344674	-0.344674	-0.344674	-0.344674	-0.344674	-0.344674	-0.344674	-0.344674	2.08902	-0.344674	-0.344674	-0.344674	-0.344674	-0.344674	1.37365	-0.344674	-0.344674	-0.344674	3.77548	-0.344674
ABAT	DD	2.1222	-0.422646	1.99659	-0.422646	-0.422646	-0.422646	-0.422646	-0.422646	-0.422646	-0.422646	-0.422646	-0.422646	-0.422646	-0.422646	-0.422646	-0.422646	0.196183	-0.422646	0.412722	-0.422646	-0.422646	-0.422646	3.30259	-0.422646
MMUT	DD	0.58674	0.343549	0.417997	0.450774	0.40853	0.339413	0.547171	0.487732	0.277516	0.565601	0.316093	-0.832674	-0.79737	1.42027	-0.832674	-3.75407	0.0136881	0.175627	0.0158914	0.0169057	-0.832674	1.04062	0.458014	-0.832674
KRT31	DD	-0.418742	0.188175	0.385336	0.564399	0.278012	0.428792	0.396259	0.481144	-0.0779927	0.417439	0.393478	1.11726	-2.19877	0.700921	-2.13581	-1.9092	0.974904	0.476405	-0.310666	-1.94821	0.122979	0.531617	0.776157	0.766112
STAG2	DD	0.890092	0.0693629	-1.03839	0.704099	-0.788844	0.321614	-0.0376022	0.412025	0.0329798	0.451694	0.206356	-1.03839	-1.03839	-1.03839	-1.03839	-1.03839	0.766963	0.444159	0.690833	1.05395	-1.03839	3.0924	-0.00292678	-1.03839
ADA2	DD	-0.368298	-0.368298	-0.368298	-0.368298	-0.368298	-0.368298	-0.368298	-0.368298	-0.368298	-0.368298	-0.368298	-0.368298	-0.368298	-0.368298	-0.368298	-0.368298	-0.368298	2.01755	2.63767	-0.31575	-0.368298	3.02649	-0.368298	-0.368298
CYP51A1	DD	0.923928	1.06267	0.571839	0.786793	0.498403	0.702554	0.850558	0.653751	0.584341	0.764094	0.258943	-0.470974	-0.470974	-0.470974	-0.470974	-0.470974	-0.470974	-0.470974	-0.49059	-3.6482	1.19065	-0.470974	-0.470974	-0.470974
PUS7	DD	0.590938	0.675059	0.667579	0.554949	0.288404	0.421198	0.87934	0.708517	0.497888	0.716329	0.419441	-0.470125	-0.470125	-0.470125	-0.470125	-0.470125	-3.7336	0.999824	-0.699855	-0.470125	-0.470125	-0.470125	1.24511	-0.470125
ANGPTL2	DD	1.13091	-0.161123	-0.472568	-3.47919	-0.489785	-0.489785	-0.489785	-0.141042	1.03717	-0.489785	-0.441695	-0.489785	-0.489785	-0.489785	0.301313	-0.0308491	0.215745	0.88	1.0394	0.797605	-0.489785	1.05958	1.1975	0.985527
STAU1	DD	0.623775	0.308908	0.213282	0.692309	-0.118523	1.03173	0.212935	1.62931	0.00692324	-0.0463154	0.238609	-1.18514	-1.18514	-1.18514	-1.18514	-1.18514	1.30367	1.31703	0.884627	-0.408698	-1.18514	-1.18514	-1.18514	1.59152
AHCTF1	DD	-0.00948891	-0.0193346	-0.230345	0.341233	-2.79413	1.4911	0.76803	1.38774	-2.79132	0.252115	0.181941	-0.132676	-0.132676	-0.132676	-0.132676	-0.132676	0.255737	0.656647	0.472218	-0.132676	-0.132676	1.23194	-0.132676	-0.132676
C17orf58	DD	-0.633547	0.317256	-0.633547	-0.633547	-0.633547	-0.633547	-0.633547	-0.633547	-0.633547	-0.633547	-0.633547	-0.633547	-0.633547	-0.633547	-0.633547	-0.633547	0.641357	0.897665	1.49124	0.69912	-0.633547	1.98818	1.74954	2.3524
RAB3IL1	DD	-0.334522	-0.334522	-0.334522	-0.334522	-0.334522	-0.334522	-0.334522	-0.334522	-0.334522	-0.334522	-0.334522	-0.334522	-0.334522	-0.334522	-0.334522	-0.334522	2.26072	0.934695	-0.334522	-0.334522	-0.334522	-0.334522	3.82955	-0.334522
IL17D	DD	-0.352038	0.143407	-0.352038	-0.352038	-0.352038	-0.352038	-0.352038	-0.352038	-0.352038	-0.352038	-0.352038	-0.352038	-0.352038	-0.352038	0.31225	-0.352038	-3.46173	0.867101	1.10569	1.13954	0.988417	1.22415	1.37413	1.23557
HAPLN2	DD	-0.277245	-0.277245	-0.277245	-0.277245	-0.277245	-0.277245	-0.277245	-0.277245	-0.277245	-0.277245	-0.277245	-0.277245	-0.277245	1.88613	-0.277245	-0.277245	-0.277245	-0.277245	-0.277245	-0.277245	-0.277245	4.21325	-0.277245	-0.277245
SRSF4	DD	-0.111687	-0.173397	-0.0758214	0.453464	2.54928	-0.365421	0.804701	0.443913	1.08569	0.412123	0.379032	0.665422	-1.16809	-1.16809	-1.16809	-1.16809	-0.638511	0.445738	1.14819	-0.195257	-1.16809	-1.16809	1.34917	-1.16809
MAD1L1	DD	0.614762	0.474808	-1.2511	0.509373	0.303894	0.343055	1.3375	0.684214	0.904066	0.699036	0.0767845	-1.2511	-1.2511	-1.2511	-1.2511	-1.2511	0.796593	-0.299772	1.06893	-0.291449	1.37913	-1.2511	1.40789	-1.2511
RAB3A	DD	0.809202	-0.245193	-0.245193	-0.245193	-0.245193	-0.245193	-0.245193	-0.245193	-0.245193	-0.245193	-0.245193	-0.245193	-0.245193	-0.245193	-0.245193	-0.245193	-0.245193	-0.245193	-0.245193	-0.245193	-0.245193	-0.245193	4.58504	-0.245193
SYN2	DD	1.08463	-0.34667	-0.34667	-0.34667	-0.34667	-0.34667	-0.34667	-0.34667	-0.34667	-0.34667	-0.34667	-0.34667	-0.34667	-0.34667	-0.34667	-0.34667	-0.34667	-0.34667	-0.34667	-0.34667	-0.34667	2.86526	3.33017	-0.34667
APBB1IP	DD	-0.330118	1.48686	-0.330118	-0.330118	-0.330118	-0.330118	-0.330118	-0.330118	-0.330118	-0.330118	-0.330118	-0.330118	-0.330118	-0.330118	-0.330118	-0.330118	1.19732	-0.330118	-0.99346	0.587383	-0.330118	-0.330118	3.99413	-0.330118
FMNL3	DD	0.309941	-0.273997	0.0235433	1.36824	-3.42795	-0.273997	1.3806	0.734915	-1.15888	-0.957409	0.687578	-0.273997	-0.273997	-0.273997	-0.273997	-0.273997	0.673819	0.400928	0.479692	0.987896	-0.273997	1.23707	-0.273997	-0.273997
XPO4	DD	0.416205	0.33815	-0.164337	0.730364	0.720439	0.117995	0.90256	0.72364	-0.525066	-0.447324	0.741406	-1.33023	-1.33023	-1.33023	-1.33023	-1.33023	0.176561	1.16509	0.882073	0.584544	1.40033	-1.33023	1.549	-1.33023
SV2A	DD	-0.204124	-0.204124	-0.204124	-0.204124	-0.204124	-0.204124	-0.204124	-0.204124	-0.204124	-0.204124	-0.204124	-0.204124	-0.204124	-0.204124	-0.204124	-0.204124	-0.204124	-0.204124	-0.204124	-0.204124	-0.204124	-0.204124	4.69486	-0.204124
SYNGR1	DD	0.973689	0.454036	0.529947	0.761014	0.471672	0.159116	0.253151	0.379933	0.526373	0.975749	-3.9464	-0.512684	-0.239907	-0.512684	-0.192221	-0.512684	0.421895	0.498809	0.511383	-0.512684	-0.512684	-0.512684	1.05054	-0.512684
TBC1D15	DD	-0.156718	0.0231536	0.201773	0.0880195	-0.187835	-0.167661	0.206771	0.0797883	0.262343	0.239662	-0.0103261	-0.00535565	0.843161	0.0219099	-4.33835	0.189384	-0.232921	0.536568	0.587655	-0.250506	0.62487	1.03361	0.84796	-0.436959
ZNF217	DD	0.176794	-2.2319	0.144729	0.176794	0.176794	0.176794	0.176794	0.95035	-2.28149	0.138516	0.176794	0.176794	-2.66074	0.176794	0.176794	0.176794	0.176794	0.176794	0.726889	0.176794	0.176794	1.7869	0.176794	0.774847
KRTAP10-1	DD	-0.204124	-0.204124	-0.204124	-0.204124	-0.204124	-0.204124	-0.204124	-0.204124	-0.204124	-0.204124	-0.204124	-0.204124	-0.204124	-0.204124	-0.204124	-0.204124	-0.204124	-0.204124	-0.204124	-0.204124	-0.204124	-0.204124	4.69486	-0.204124
CPLX2	DD	-0.204124	-0.204124	-0.204124	-0.204124	-0.204124	-0.204124	-0.204124	-0.204124	-0.204124	-0.204124	-0.204124	-0.204124	-0.204124	-0.204124	-0.204124	-0.204124	-0.204124	-0.204124	-0.204124	-0.204124	-0.204124	-0.204124	4.69486	-0.204124
ANK1	DD	-1.13994	-0.0696158	-1.13994	-0.265251	0.730808	-1.13994	0.274969	0.715012	0.842303	1.3796	-0.400553	-1.13994	0.499777	-1.14374	-0.0486411	-1.13994	-1.22916	0.590169	0.914801	0.577734	-0.106622	1.44887	2.12915	-1.13994
CLEC2B	DD	0.711565	0.0386931	0.42569	0.225703	1.00459	-3.0221	1.07098	0.0706286	0.0706286	-2.9651	0.0706286	0.0706286	0.0706286	0.0706286	0.0706286	0.0706286	0.0706286	0.0706286	0.0706286	0.0706286	1.45054	0.0706286	0.0706286	0.0706286
PDCD11	DD	0.717468	0.518762	-1.0046	1.90169	0.691168	0.638504	0.92875	0.676699	0.779732	0.762319	0.42252	-1.21747	-1.21747	-1.21747	-1.21747	-1.21747	-0.515241	-0.214957	-0.180484	-0.15693	1.23548	-1.21747	1.32139	-1.21747
CNOT11	DD	0.935755	0.498864	-0.398178	2.50116	0.790266	-0.367291	0.662808	-0.706174	-0.706174	0.2444	-0.706174	-0.706174	-0.706174	-0.706174	-0.706174	-0.706174	-0.706174	1.39727	0.586326	-0.706174	-0.706174	-0.706174	2.32888	-0.706174
CYGB	DD	-0.153974	-0.221359	-0.153974	-2.76083	0.464448	0.845095	-0.153974	-0.153974	0.106993	0.630785	-2.8354	-0.153974	-0.153974	-0.153974	-0.153974	-0.153974	0.795648	0.311674	0.793479	0.562147	-0.153974	0.850038	1.8111	0.185921
METRNL	DD	-2.70738	0.308046	0.220016	-1.46189	0.241184	0.331046	-0.0103635	-0.221672	0.475172	0.519697	-0.191794	0.598669	0.860352	0.671777	-2.92045	-0.382664	-0.0917676	0.230295	0.321954	0.901806	0.474048	0.379017	0.796598	0.6583
EEF1A2	DD	2.23581	-0.365655	2.28529	-0.365655	-0.365655	-0.365655	-0.365655	-0.365655	-0.365655	-0.365655	-0.365655	-0.365655	-0.365655	-0.365655	-0.365655	-0.365655	-0.365655	-0.365655	-0.365655	-0.365655	-0.365655	-0.365655	3.15766	-0.365655
PLEKHA2	DD	-0.188387	0.314144	-0.268881	0.675445	-0.591935	-0.591935	-0.00839817	0.845619	-0.591935	-0.591935	0.48266	-0.591935	-0.580487	-0.591935	-0.591935	-0.591935	0.0266788	0.424212	2.6843	-1.26139	-0.591935	-0.149972	2.9238	-0.591935
CDH11	DD	-0.353669	-0.353669	-0.353669	-0.312036	0.975062	-0.353669	-0.353669	-0.353669	-0.353669	-0.353669	-0.353669	-0.353669	-0.353669	-0.353669	-0.353669	-0.353669	2.08348	3.0138	-1.44256	-0.353669	-0.353669	-0.353669	2.0483	-0.353669
HTN3	DD	-0.0549474	-0.0549474	-0.0549474	-0.0549474	-3.27313	3.3144	-0.0549474	-0.0549474	-0.0549474	-0.0549474	-0.0549474	-0.0549474	-0.0549474	-0.0549474	-0.0549474	-0.0549474	-0.0549474	-0.0549474	-0.0549474	-0.0549474	1.11263	-0.0549474	-0.0549474	-0.0549474
MAG	DD	0.12198	0.107649	0.12198	0.12198	0.12198	0.12198	0.12198	0.12198	0.12198	0.12198	0.12198	0.12198	0.12198	0.12198	0.12198	0.12198	-4.44115	0.12198	0.180943	0.12198	0.12198	1.71296	0.12198	0.12198
GPR15L	DD	-0.639461	-0.793506	-0.639461	-0.639461	-0.639461	-0.639461	-0.639461	-0.639461	-0.639461	-0.639461	-0.639461	2.3722	0.296357	-0.451777	0.274659	-0.639461	-0.547589	0.910713	1.89276	-0.401659	-0.639461	1.77073	1.76581	0.584835
PIGR	DD	0.233761	0.233761	0.573226	-1.55007	0.233761	-1.55809	0.367608	-1.53471	0.233761	-1.52506	-1.6011	0.233761	2.02857	1.08845	0.744018	-1.54593	0.233761	0.374315	0.233761	0.397354	0.233761	0.609875	0.233761	1.02771
DGKQ	DD	0.335251	-2.42957	0.0895699	0.500944	0.887578	-2.44446	1.01031	0.413994	1.0618	0.13457	0.0895699	0.0895699	0.0895699	0.0895699	0.0895699	0.0895699	1.0064	-2.39281	0.0895699	0.0333686	0.89736	0.0895699	0.0895699	0.0895699
PAMR1	DD	-0.191207	-0.191207	-0.191207	-0.191207	-0.191207	-0.191207	-0.191207	-0.191207	-0.191207	-0.191207	-0.191207	-0.191207	-0.191207	-0.191207	-0.191207	-0.191207	-3.49374	1.69239	1.68084	1.27021	-0.191207	0.94954	1.38344	-0.232162
IGLV2-14	DD	-0.204124	-0.204124	-0.204124	-0.204124	-0.204124	-0.204124	-0.204124	-0.204124	-0.204124	-0.204124	-0.204124	-0.204124	-0.204124	-0.204124	-0.204124	-0.204124	-0.204124	-0.204124	-0.204124	-0.204124	4.69486	-0.204124	-0.204124	-0.204124
CD84	DD	-0.204124	-0.204124	-0.204124	-0.204124	-0.204124	-0.204124	-0.204124	-0.204124	-0.204124	-0.204124	-0.204124	-0.204124	-0.204124	-0.204124	-0.204124	-0.204124	-0.204124	-0.204124	-0.204124	-0.204124	-0.204124	-0.204124	4.69486	-0.204124
RAB29	DD	-0.204124	-0.204124	-0.204124	-0.204124	-0.204124	-0.204124	-0.204124	-0.204124	-0.204124	-0.204124	-0.204124	-0.204124	-0.204124	-0.204124	-0.204124	-0.204124	-0.204124	-0.204124	-0.204124	-0.204124	-0.204124	-0.204124	4.69486	-0.204124

## Sheet: Fig.2b
Fig.2b
Rank	Gene symbol	Protein intensity (SC)				Rank	Gene symbol	Protein intensity (GS)				Rank	Gene symbol	Protein intensity (BL)				Rank	Gene symbol	Protein intensity (BM)				Rank	Gene symbol	Protein intensity (SD)				Rank	Gene symbol	Protein intensity (DD)
		iBAQ	Cumulative iBAQ	%				iBAQ	Cumulative iBAQ	%				iBAQ	Cumulative iBAQ	%				iBAQ	Cumulative iBAQ	%				iBAQ	Cumulative iBAQ	%				iBAQ	Cumulative iBAQ	%
1	KRT1	146939232	146939232	8.89		1	KRT1	62949791	62949791	4.23		1	SYTL4	104125690	104125690	6.18		1	KIF20B	1486787437	1486787437	12.6		1	ALB	61632101	61632101	3.89		1	NACC1	374537224	374537224	11.03
2	KRT14	93262636	240201868	14.54		2	KRT14	61055004	124004795	8.33		2	KRT14	7.26451e+07	1.76771e+08	10.5		2	CHI3L1	1172821527	2659608964	13.59		2	NACC1	5.10114e+07	1.12643e+08	7.1		2	IRAG2	198186512	572723736	16.86
3	MIA3	71153304	311355172	18.85		3	SYTL4	5.62899e+07	1.80295e+08	12.12		3	KIF20B	66961800	2.43733e+08	14.48		3	IRAG2	765535888	3425144852	17.51		3	KIF20B	4.14188e+07	154062264	9.72		3	KIF20B	155169628	727893364	21.43
4	PRKDC	5.30384e+07	3.64394e+08	22.06		4	KRT84	49762818	2.30058e+08	15.46		4	KRT1	47221352	2.90954e+08	17.28		4	FNDC3B	452932672	3878077524	19.82		4	COL4A2	40240345	194302609	12.25		4	SYTL4	1.25655e+08	8.53548e+08	25.13
5	KRT10	50160748	4.14554e+08	25.09		5	KIF20B	45090547	2.75148e+08	18.49		5	MIA3	4.44683e+07	3.35422e+08	19.92		5	COCH	4.28553e+08	4306630500	22.01		5	HMCN1	3.53762e+07	2.29679e+08	14.49		5	ALB	117602684	9.71151e+08	28.59
6	SYTL4	2.97222e+07	4.44276e+08	26.89		6	MIA3	32692322	3.0784e+08	20.69		6	DPYSL5	3.8818e+07	374240268	22.23		6	API5	348413202	4655043702	23.79		6	SYTL4	3.51851e+07	2.64864e+08	16.71		6	HMCN1	73774670	1044925735	30.76
7	KRT25	2.88586e+07	4.73135e+08	28.64		7	H4C1	2.98347e+07	337675076	22.69		7	PRKDC	3.87601e+07	4.13e+08	24.53		7	MRC1	3.47549e+08	5002592756	25.57		7	ATF1	2.48326e+07	2.89696e+08	18.27		7	COL4A2	58338993	1103264728	32.48
8	KRT71	2.67188e+07	4.99854e+08	30.26		8	PRKDC	2.85284e+07	3.66203e+08	24.61		8	H4C1	37533068	4.50533e+08	26.76		8	MBNL1	3.46298e+08	5348890559	27.34		8	DCN	2.30665e+07	3.12763e+08	19.73		8	DEFA1;DEFA3	5.4911e+07	1158175689	34.1
9	KIF20B	25281818	5.25136e+08	31.79		9	DPYSL5	2.65255e+07	3.92729e+08	26.39		9	KRT84	34830236	4.85364e+08	28.83		9	DCLK1	2.98192e+08	5647082580	28.86		9	H4C1	22794749	3.35558e+08	21.16		9	ATF1	5.48248e+07	1213000478	35.71
10	KRT84	2.48093e+07	5.49945e+08	33.29		10	H2AC11;H2AC20;H2AC18;H2AC12;H2AC14;H2AJ	25971922	4.18701e+08	28.14		10	KRT3	3.35012e+07	5.18865e+08	30.82		10	TPD52	283469784	5930552364	30.31		10	HBA1	2.26771e+07	3.58235e+08	22.59		10	GSPT1	46924209	1259924687	37.09
11	LGALS7	2.42049e+07	5.7415e+08	34.76		11	MAP7D2	1.9369e+07	4.3807e+08	29.44		11	H2AC11;H2AC20;H2AC18;H2AC12;H2AC14;H2AJ	3.09279e+07	5.49793e+08	32.65		11	TEAD1	2.70524e+08	6201076302	31.7		11	COL1A1	2.26252e+07	3.8086e+08	24.02		11	MAP7D2	46183283	1306107970	38.45
12	KRT2	1.85161e+07	5.92666e+08	35.88		12	KRT10	19206992	4.57277e+08	30.73		12	KRT5	2.59931e+07	5.75786e+08	34.2		12	KIAA1217	268163760	6469240062	33.07		12	ESRP2	22347466	4.03207e+08	25.43		12	ESRP2	4.26182e+07	1348726190	39.71
13	H4C1	1.83534e+07	611019455	36.99		13	KRT5	1.82604e+07	4.75537e+08	31.96		13	KRT10	2.35303e+07	5.99316e+08	35.6		13	DIP2B	2.34729e+08	6703968939	34.27		13	H2AC11;H2AC20;H2AC18;H2AC12;H2AC14;H2AJ	21926359	4.25134e+08	26.81		13	HBA1	40864089	1389590279	40.91
14	KRT13	1.77439e+07	6.28763e+08	38.06		14	H2BC11	1.77649e+07	4.93302e+08	33.15		14	H2BC11	23371466	6.22688e+08	36.98		14	TSEN34	223217168	6927186107	35.41		14	KRT28	2.05718e+07	445705622	28.11		14	COL1A1	3.75975e+07	1427187782	42.01
15	NACC1	1.55491e+07	6.44312e+08	39		15	ALB	14705141	5.08007e+08	34.14		15	NACC1	2.19822e+07	644669822	38.29		15	MAP7D2	2.20833e+08	7148019250	36.54		15	LUM	1.90487e+07	4.64754e+08	29.31		15	USP8	3.5427e+07	1462614812	43.06
16	H2AC11;H2AC20;H2AC18;H2AC12;H2AC14;H2AJ	1.53064e+07	6.59619e+08	39.93		16	KRT3	1.41322e+07	5.2214e+08	35.09		16	MAP7D2	1.98794e+07	6.64549e+08	39.47		16	KRT14	198535552	7346554802	37.55		16	ACTB	1.86959e+07	4.8345e+08	30.49		16	DCN	35005179	1497619991	44.09
17	CHI3L1	1.4817e+07	6.74436e+08	40.83		17	ACTB	1.40027e+07	5.36142e+08	36.03		17	KRT2	1.59712e+07	6.8052e+08	40.42		17	ALDH1A1	1.9162e+08	7538175122	38.53		17	IRAG2	1.63224e+07	499772606	31.52		17	LUM	3.2182e+07	1529802037	45.04
18	ACTB	14110351	6.88546e+08	41.68		18	LGALS7	1.36628e+07	5.49805e+08	36.95		18	KRT25	1.52165e+07	6.95737e+08	41.32		18	HPF1	191483504	7729658626	39.51		18	MAP7D2	1.61571e+07	5.1593e+08	32.54		18	GK	32045167	1561847204	45.98
19	EFCAB7	1.35395e+07	7.02086e+08	42.5		19	HBA1	1.10092e+07	5.60814e+08	37.69		19	ALB	1.51775e+07	7.10914e+08	42.22		19	MIA3	189942892	7919601518	40.48		19	GSPT1	1.59879e+07	5.31918e+08	33.55		19	COCH	3.10644e+07	1592911556	46.89
20	RBBP8NL	1.16353e+07	7.13721e+08	43.2		20	VPS18	1.07965e+07	5.71611e+08	38.42		20	IRAG2	1.42351e+07	7.2515e+08	43.07		20	KRT1	189542416	8109143934	41.45		20	HBG1	1.55863e+07	5.47504e+08	34.53		20	HBG1	2.89654e+07	1621876969	47.75
21	ALB	1.07415e+07	7.24462e+08	43.86		21	ATF1	1.02041e+07	5.81815e+08	39.1		21	H3C1	1.33799e+07	7.38529e+08	43.86		21	CHMP4A	187176764	8296320698	42.4		21	HBB	1.47358e+07	5.6224e+08	35.46		21	OGN	28483916	1650360885	48.58
22	KRT5	1.01036e+07	7.34566e+08	44.47		22	H3C1	9.78663e+06	5.91601e+08	39.76		22	ACTB	1.23663e+07	7.50896e+08	44.6		22	ETF1	1.85319e+08	8481639713	43.35		22	IGKC	1.47178e+07	5.76957e+08	36.39		22	KRT28	2.74556e+07	1677816519	49.39
23	ACTBL2	9577113	7.44143e+08	45.05		23	ACTBL2	9.51577e+06	6.01117e+08	40.4		23	COL4A2	1.22951e+07	763190853	45.33		23	CDH1	1.83422e+08	8665061557	44.29		23	IGHG1	1.39663e+07	5.90924e+08	37.27		23	VPS18	2.68102e+07	1704626723	50.18
24	HBA1	9.46185e+06	7.53605e+08	45.62		24	HMCN1	9.42773e+06	6.10545e+08	41.03		24	COCH	11315352	774506205	46		24	COL4A2	1.81455e+08	8846516434	45.22		24	IGHG3	1.39569e+07	6.04881e+08	38.15		24	HBB	2.67617e+07	1731388384	50.97
25	DPYSL5	9.15405e+06	7.62759e+08	46.17		25	USP8	8.88909e+06	619434025	41.63		25	KRT13	1.09406e+07	7.85447e+08	46.65		25	DNAJC13	1.80374e+08	9026890541	46.14		25	OGN	1.37656e+07	6.18646e+08	39.02		25	ACTB	24333549	1755721933	51.69
26	H2BC11	8.07501e+06	7.70834e+08	46.66		26	KRT25	8.83478e+06	6.28269e+08	42.22		26	KRT6C	1.04369e+07	7.95884e+08	47.27		26	NACC1	178609352	9205499893	47.05		26	ARHGAP27	1.33128e+07	6.31959e+08	39.86		26	IGKC	23155098	1778877031	52.37
27	HSPB1	7.75625e+06	7.7859e+08	47.13		27	SF3B3	7.84994e+06	6.36119e+08	42.75		27	COQ6	1.03426e+07	8.06226e+08	47.89		27	IGHV1-2	177892688	9383392581	47.96		27	H2BC11	12149841	6.44109e+08	40.62		27	IGHG3	2.26649e+07	1801541979	53.04
28	KRT6C	7.59693e+06	7.86187e+08	47.59		28	KRT13	7.32902e+06	6.43448e+08	43.24		28	SF3B3	9.87553e+06	8.16102e+08	48.47		28	RRBP1	1.69819e+08	9553211953	48.83		28	VIM	1.15184e+07	6.55627e+08	41.35		28	IGHG1	21869197	1823411176	53.68
29	KPRP	7.52867e+06	7.93716e+08	48.05		29	RNF220	7.29441e+06	6.50742e+08	43.73		29	ATF1	8.6659e+06	8.24768e+08	48.99		29	GSPT1	167975720	9721187673	49.69		29	ACTBL2	1.1502e+07	6.67129e+08	42.08		29	TMEM79	21745364	1845156540	54.32
30	HMCN1	6.80465e+06	800520581	48.46		30	HBG1	6.92856e+06	6.57671e+08	44.2		30	TMEM79	8265446	8.33033e+08	49.48		30	RNF220	1.64565e+08	9885752931	50.53		30	GK	10939732	6.78069e+08	42.77		30	RNF220	2.11436e+07	1866300125	54.94
31	HBB	6.79751e+06	8.07318e+08	48.87		31	COL4A2	6.87297e+06	6.64544e+08	44.66		31	USP8	8.25935e+06	8.41293e+08	49.97		31	PTPN23	1.62985e+08	10048738307	51.36		31	COL6A3	10928930	6.88998e+08	43.46		31	KRT14	1.98394e+07	1886139521	55.53
32	H3C1	6.58441e+06	8.13903e+08	49.27		32	COCH	6.52449e+06	6.71068e+08	45.1		32	HBG1	7.96188e+06	8.49254e+08	50.44		32	SF3B3	1.61103e+08	10209841362	52.19		32	DPYSL5	1.06005e+07	6.99598e+08	44.12		32	KRT1	1.93496e+07	1905489082	56.1
33	MAP7D2	6.54923e+06	820451729	49.67		33	KRT6C	6.51704e+06	6.77585e+08	45.54		33	RNF220	7.93025e+06	8.57185e+08	50.91		33	EGFR	1.59346e+08	10369187454	53		33	SNX29	1.02013e+07	7.098e+08	44.77		33	ARHGAP27	1.87852e+07	1924274310	56.65
34	CASP1	6.51595e+06	8.26968e+08	50.06		34	EFCAB7	6.5144e+06	6.841e+08	45.98		34	HBA1	7.89987e+06	8.65085e+08	51.38		34	DHX16	159059600	10528247054	53.81		34	PRELP	9801537	7.19601e+08	45.39		34	H4C1	1.84675e+07	1942741827	57.19
35	LORICRIN	6.4296e+06	8.33397e+08	50.45		35	HBB	6.38753e+06	6.90487e+08	46.41		35	ACTBL2	7.86252e+06	8.72947e+08	51.85		35	SLU7	155681104	10683928158	54.61		35	RNF220	9.25198e+06	7.28853e+08	45.97		35	C1QA	1.76091e+07	1960350913	57.71
36	HBG1	6.28197e+06	8.39679e+08	50.83		36	HSPB1	6.23411e+06	6.96721e+08	46.82		36	LGALS7	7666939	8.80614e+08	52.3		36	ELOC	150727719	10834655877	55.38		36	KRT1	9.06052e+06	7.37914e+08	46.54		36	COL6A3	17438015	1977788928	58.22
37	ATF1	6.2053e+06	8.45885e+08	51.21		37	COQ6	6.06025e+06	702781526	47.23		37	KRT71	7.66216e+06	8.88276e+08	52.76		37	OASL	146340464	10980996341	56.13		37	KRT14	8.72048e+06	7.46634e+08	47.09		37	PLEKHG5	1.72346e+07	1995023526	58.73
38	SF3B3	5.7713e+06	851655842	51.55		38	KRT2	5.71445e+06	7.08496e+08	47.62		38	EFCAB7	7.42186e+06	8.95698e+08	53.2		38	PDLIM2	1.44167e+08	11125163258	56.86		38	COL6A2	8.66392e+06	7.55298e+08	47.64		38	H2AC11;H2AC20;H2AC18;H2AC12;H2AC14;H2AJ	1.7127e+07	2012150511	59.24
39	COCH	5.30149e+06	8.56957e+08	51.88		39	NACC1	5.56322e+06	7.14059e+08	47.99		39	HMCN1	7.38402e+06	9.03082e+08	53.64		39	PDHX	144068592	11269231850	57.6		39	TMEM79	8.19727e+06	7.63495e+08	48.15		39	CHMP4B	1.69669e+07	2029117411	59.74
40	VPS18	5.09025e+06	8.62048e+08	52.18		40	KRT9	5.24621e+06	7.19305e+08	48.34		40	GSPT1	6.90948e+06	9.09992e+08	54.05		40	GK	1.4124e+08	11410471958	58.32		40	H3C1	8.05836e+06	771553722	48.66		40	SF3B3	1.69082e+07	2046025612	60.23
41	RPS27A	4866857	8.66914e+08	52.48		41	GK	5.16984e+06	7.24475e+08	48.69		41	HBB	6.39344e+06	9.16385e+08	54.43		41	PLCD3	136639376	11547111334	59.02		41	IGLC2	7.51404e+06	7.79068e+08	49.14		41	SNX29	1.63776e+07	2062403179	60.72
42	GK	4.75341e+06	8.71668e+08	52.77		42	H1-4	4.85971e+06	729334954	49.02		42	H3-2	6.16533e+06	9.2255e+08	54.79		42	APOA1	134914892	11682026226	59.71		42	ANXA2	7263195	7.86331e+08	49.59		42	COL3A1	1.60385e+07	2078441688	61.19
43	YWHAZ	4.56834e+06	8.76236e+08	53.04		43	H3-2	4.84163e+06	7.34177e+08	49.34		43	MPC1	5.88199e+06	9.28432e+08	55.14		43	PREP	1.27209e+08	11809234868	60.36		43	SF3B3	7.12241e+06	7.93453e+08	50.04		43	DPYSL5	1.59923e+07	2094433962	61.66
44	CREBRF	4.09162e+06	880327805	53.29		44	PRSS1	4.81806e+06	7.38995e+08	49.67		44	GK	5856400	9.34289e+08	55.49		44	KRT84	121716480	11930951348	60.98		44	TGFBI	7.10562e+06	8.00559e+08	50.49		44	MSH2	1.59507e+07	2110384620	62.13
45	FLG2	4.08216e+06	8.8441e+08	53.54		45	IRAG2	4.75216e+06	7.43747e+08	49.98		45	H1-4	5826807	9.40115e+08	55.84		45	MCCC2	121503232	12052454580	61.6		45	COL6A1	6.94132e+06	8.075e+08	50.93		45	API5	1.57184e+07	2126103030	62.59
46	DSG1	3.95317e+06	8.88363e+08	53.78		46	RBBP8NL	4.65483e+06	748401631	50.3		46	VPS18	5.71405e+06	9.4583e+08	56.18		46	FBXL8	1.2009e+08	12172544411	62.22		46	C1QA	6.62867e+06	8.14129e+08	51.35		46	COL6A2	15696144	2141799174	63.05
47	YWHAB	3.90073e+06	8.92264e+08	54.01		47	SNX29	4.59404e+06	7.52996e+08	50.61		47	PPIP5K2	5.6303e+06	9.5146e+08	56.51		47	PRKDC	1.10826e+08	12283370503	62.78		47	VPS18	6.42759e+06	8.20557e+08	51.75		47	PRELP	1.42527e+07	2156051914	63.47
48	GAPDH	3.8708e+06	8.96135e+08	54.25		48	YWHAZ	4.48244e+06	7.57478e+08	50.91		48	ARHGAP27	5.41039e+06	9.5687e+08	56.83		48	TRIP11	107261994	12390632497	63.33		48	IGHG2	6.14757e+06	8.26704e+08	52.14		48	HPF1	1.38834e+07	2169935346	63.88
49	KRT28	3.71433e+06	8.99849e+08	54.47		49	RPS27A	4.23597e+06	7.61714e+08	51.19		49	COL1A1	5.37622e+06	9.62246e+08	57.15		49	SLMAP	105466992	12496099489	63.87		49	USP8	6.05212e+06	8.32756e+08	52.52		49	NCKAP5	1.27147e+07	2182650092	64.26
50	KRT9	3.46806e+06	9.03317e+08	54.68		50	GAPDH	3.95243e+06	7.65667e+08	51.46		50	DCD	5.22983e+06	9.67476e+08	57.46		50	ATP2B1	1.03826e+08	12599925058	64.4		50	DEFA1;DEFA3	5.90625e+06	8.38662e+08	52.89		50	IGLC2	12677645	2195327737	64.63
51	F12	3.43933e+06	9.06756e+08	54.89		51	TMEM79	3.94991e+06	7.69616e+08	51.72		51	HSPB1	5.22397e+06	972700224	57.77		51	VPS18	1.03797e+08	12703722132	64.93		51	H1-4	5.81797e+06	8.4448e+08	53.26		51	H2BC11	11908100	2207235837	64.98
52	HSPA1A;HSPA1B	3.30112e+06	9.10058e+08	55.09		52	ANXA2	3.9382e+06	7.73555e+08	51.99		52	SIPA1L1	4.67105e+06	9.77371e+08	58.05		52	KRT10	9.91269e+07	12802849033	65.44		52	IGHV1-2	5789791	8.5027e+08	53.63		52	COL6A1	1.14982e+07	2218734082	65.32
53	EEF1A1	3.28122e+06	9.13339e+08	55.29		53	FILIP1L	3.92697e+06	7.77482e+08	52.25		53	H2AC21	4.22345e+06	9.81595e+08	58.3		53	TMEM79	98040712	12900889745	65.94		53	COL3A1	5525878	8.55796e+08	53.98		53	COL2A1	1.14922e+07	2230226273	65.66
54	SFN	3.27353e+06	916612243	55.49		54	COL1A1	3.74645e+06	7.81228e+08	52.5		54	RPS27A	4.07131e+06	9.85666e+08	58.54		54	USP8	9.61192e+07	12997008984	66.43		54	ZNF706	5461454	8.61258e+08	54.32		54	ACTBL2	1.1238e+07	2241464290	65.99
55	H3-2	3.26983e+06	9.19882e+08	55.68		55	YWHAB	3.52749e+06	7.84756e+08	52.74		55	H2BC18;H2BC9	3.94706e+06	9.89613e+08	58.78		55	SERPINB2	9.13161e+07	13088325059	66.9		55	COL14A1	4.77639e+06	8.66034e+08	54.62		55	PRKDC	1.09097e+07	2252374024	66.31
56	USP8	3.23302e+06	9.23115e+08	55.88		56	HSPA1A;HSPA1B	3.49086e+06	7.88246e+08	52.98		56	YWHAZ	3897836	9.93511e+08	59.01		56	LHPP	9.05937e+07	13178918763	67.36		56	FBN1	4.63962e+06	8.70674e+08	54.91		56	PRSS1	1.06884e+07	2263062384	66.62
57	KRT3	3.18258e+06	9.26298e+08	56.07		57	CASP1	3.47415e+06	7.91721e+08	53.21		57	IGHG1	3.87174e+06	9.97383e+08	59.24		57	C1QA	90591394	13269510157	67.82		57	COCH	4.6084e+06	8.75282e+08	55.2		57	DHX16	1.05151e+07	2273577507	66.93
58	JUP	3.10449e+06	9.29402e+08	56.26		58	H2AC21	3.44361e+06	7.95164e+08	53.44		58	GAPDH	3.82292e+06	1001205593	59.47		58	DHX15	9.02158e+07	13359725941	68.28		58	TNXB	4.15301e+06	8.79435e+08	55.47		58	IGHG2	1.00272e+07	2283604672	67.23
59	SBSN	3.09788e+06	9.325e+08	56.45		59	IGHG3	3.37195e+06	798536097	53.67		59	PRSS1	3.78805e+06	1004993640	59.69		59	COL1A1	8.81303e+07	13447856255	68.74		59	COL2A1	4.1312e+06	8.83566e+08	55.73		59	VIM	9934072	2293538744	67.52
60	PKP1	3.0937e+06	9.35594e+08	56.64		60	IGHG1	3.28172e+06	8.01818e+08	53.89		60	IGHG3	3.72788e+06	1008721522	59.91		60	EIF2S2	8.77334e+07	13535589671	69.18		60	PRKDC	4.03498e+06	8.87601e+08	55.98		60	ATP2B1	9.06054e+06	2302599281	67.79
61	LDHA	3.03014e+06	9.38624e+08	56.82		61	NCKAP5	3.24161e+06	805059431	54.11		61	NCKAP5	3.63698e+06	1012358499	60.13		61	NUP214	8.77175e+07	13623307210	69.63		61	GAPDH	4.02004e+06	8.91621e+08	56.23		61	BGN	8.44752e+06	2311046806	68.03
62	H1-4	2.94688e+06	9.41571e+08	57		62	H2BC18;H2BC9	3.14929e+06	8.08209e+08	54.32		62	RPL32	3.55635e+06	1015914850	60.34		62	SBNO1	8.71809e+07	13710488123	70.08		62	H3-2	3.99074e+06	895611954	56.49		62	COL1A2	8.26417e+06	2319310978	68.28
63	METAP2	2.94335e+06	9.44514e+08	57.18		63	PTK7	3.12483e+06	8.11334e+08	54.53		63	HSPA1A;HSPA1B	3.51653e+06	1019431379	60.55		63	AFDN	8.12769e+07	13791764996	70.49		63	BGN	3.74644e+06	8.99358e+08	56.72		63	EIF2S2	8.10155e+06	2327412532	68.52
64	ANXA2	2.93677e+06	9.47451e+08	57.35		64	CSE1L	3.06482e+06	8.14398e+08	54.73		64	ANXA2	3.41836e+06	1022849740	60.75		64	CAND1	8.11131e+07	13872878104	70.91		64	KRT71	3.7387e+06	9.03097e+08	56.96		64	H3C1	7.99371e+06	2335406242	68.75
65	SPRR1B	2.91918e+06	9.5037e+08	57.53		65	IGKC	3.02765e+06	8.17426e+08	54.94		65	CSE1L	3.37178e+06	1026221517	60.95		65	ARFIP2	76623580	13949501684	71.3		65	COL1A2	3.64502e+06	9.06742e+08	57.19		65	PHF8	7.98738e+06	2343393624	68.99
66	AHNAK	2.8968e+06	9.53267e+08	57.71		66	H1-5	2.97177e+06	8.20398e+08	55.14		66	C1QA	3.29389e+06	1029515406	61.15		66	CLASRP	68563890	14018065574	71.65		66	MSH2	3.57808e+06	9.1032e+08	57.41		66	KRT10	7.80081e+06	2351194437	69.22
67	S100A9	2.84366e+06	9.56111e+08	57.88		67	MPC1	2.88663e+06	8.23284e+08	55.33		67	COL3A1	3.18197e+06	1032697373	61.34		67	PRSS1	66497916	14084563490	71.99		67	PLEKHG5	3.54863e+06	9.13869e+08	57.64		67	FGD6	7.77143e+06	2358965864	69.45
68	GCC2	2.81579e+06	9.58926e+08	58.05		68	RPL32	2.79898e+06	8.26083e+08	55.52		68	RBBP8NL	3.01853e+06	1035715902	61.52		68	PCDHB7	6.43229e+07	14148886347	72.32		68	FGB	3.44515e+06	9.17314e+08	57.86		68	KRT9	7.63054e+06	2366596401	69.67
69	FLG	2.80492e+06	9.61731e+08	58.22		69	IGHV1-2	2.73805e+06	8.28821e+08	55.7		69	SPINK5	2.98501e+06	1038700915	61.69		69	ARPC3	5.87091e+07	14207595461	72.62		69	METAP2	3.37536e+06	9.20689e+08	58.07		69	ANXA2	7.6172e+06	2374213601	69.89
70	CASP14	2.70965e+06	9.64441e+08	58.38		70	NEFH	2.72189e+06	8.31543e+08	55.89		70	KRT9	2.92154e+06	1041622451	61.87		70	STX18	58540025	14266135486	72.92		70	ANXA5	3.34399e+06	9.24033e+08	58.28		70	MIA3	7.57906e+06	2381792658	70.12
71	RPS18	2.68476e+06	9.67126e+08	58.54		71	ARHGAP27	2658493	8.34202e+08	56.06		71	UHRF1BP1	2.91582e+06	1044538267	62.04		71	ANKFY1	5.53612e+07	14321496683	73.2		71	KRT84	3.34122e+06	9.27375e+08	58.49		71	TGFBI	7.56275e+06	2389355404	70.34
72	PRSS1	2.65256e+06	9.69778e+08	58.71		72	UHRF1BP1	2.61654e+06	8.36818e+08	56.24		72	YWHAB	2.84263e+06	1047380893	62.21		72	CXADR	5.4361e+07	14375857729	73.48		72	TPSB2;TPSAB1	3.32006e+06	9.30695e+08	58.7		72	NECTIN1	7.55095e+06	2396906356	70.56
73	COQ6	2.61442e+06	9.72393e+08	58.86		73	SIPA1L1	2.5182e+06	8.39337e+08	56.41		73	VIM	2.79668e+06	1050177570	62.37		73	DOCK11	53454708	14429312437	73.75		73	MIA3	3.2876e+06	9.33982e+08	58.91		73	SIPA1L1	7.53908e+06	2404445434	70.78
74	SORD	2.52703e+06	9.7492e+08	59.02		74	KRT28	2.48158e+06	841818155	56.58		74	H1-5	2.77832e+06	1052955888	62.54		74	NDUFA6	5.31981e+07	14482510488	74.02		74	TNFSF13	3.27275e+06	9.37255e+08	59.11		74	COL14A1	7.22491e+06	2411670345	71
75	TUBB4B	2.52521e+06	9.77445e+08	59.17		75	LDHA	2479235	844297390	56.74		75	IGKC	2.76927e+06	1055725155	62.7		75	TKFC	5.27006e+07	14535211072	74.29		75	KRT10	3.26773e+06	9.40523e+08	59.32		75	FBN1	7.059e+06	2418729345	71.2
76	S100A8	2.4467e+06	9.79892e+08	59.32		76	KRT77	2.4583e+06	8.46756e+08	56.91		76	FGD6	2.71484e+06	1058439997	62.87		76	TNFAIP2	5.14664e+07	14586677441	74.56		76	LIN28A	3.18886e+06	9.43712e+08	59.52		76	S100A6	6.35978e+06	2425089127	71.39
77	PRDX1	2.31769e+06	9.82209e+08	59.46		77	AHNAK	2.44434e+06	8.492e+08	57.07		77	KRT28	2.69089e+06	1061130885	63.03		77	KRT9	50552735	14637230176	74.81		77	KRT9	3.1354e+06	9.46847e+08	59.72		77	FGB	6.09922e+06	2431188350	71.57
78	KIR2DS3;KIR2DS1	2.17828e+06	9.84388e+08	59.59		78	ME3	2.39799e+06	8.51598e+08	57.23		78	NDUFA6	2.68505e+06	1063815935	63.18		78	SIPA1L1	4.94594e+07	14686689582	75.07		78	S100A6	3.1041e+06	9.49951e+08	59.91		78	CTNNA1	5.98745e+06	2437175800	71.75
79	RPL18	2.17704e+06	9.86565e+08	59.72		79	TPD52L1	2.39099e+06	8.53989e+08	57.39		79	LDHA	2.56515e+06	1066381085	63.34		79	TRAPPC8	49286260	14735975842	75.32		79	H2AC21	3.04173e+06	9.52993e+08	60.11		79	METAP2	5.88473e+06	2443060525	71.92
80	DMKN	2.17454e+06	9.88739e+08	59.85		80	PKP1	2.37081e+06	8.5636e+08	57.55		80	GPNMB	2.48366e+06	1068864746	63.48		80	RELA	4.90472e+07	14785023083	75.57		80	TUBB4B	2.98841e+06	9.55981e+08	60.29		80	KRT2	5.53232e+06	2448592843	72.08
81	H2BC18;H2BC9	2167034	9.90906e+08	59.98		81	VIM	2.34175e+06	8.58702e+08	57.71		81	DHX16	2.46702e+06	1071331766	63.63		81	VPS13C	4.84912e+07	14833514295	75.82		81	FBN2	2922345	9.58904e+08	60.48		81	COL10A1	5.4523e+06	2454045142	72.24
82	NCKAP5	2.11686e+06	9.93023e+08	60.11		82	SFN	2.27001e+06	860971579	57.86		82	AAK1	2.41139e+06	1073743160	63.77		82	NCKAP5	45922187	14879436482	76.05		82	LGALS1	2.89941e+06	9.61803e+08	60.66		82	NOLC1	5.42641e+06	2459471551	72.4
83	CSTA	2.07786e+06	9.95101e+08	60.24		83	METAP2	2.21953e+06	8.63191e+08	58.01		83	PPP1R12A	2.38966e+06	1076132818	63.92		83	KRT25	4.58793e+07	14925315758	76.29		83	RPS27A	2.85124e+06	9.64654e+08	60.84		83	TNXB	5.38766e+06	2464859206	72.56
84	PPIA	2.07611e+06	9.97177e+08	60.36		84	CREBRF	2.21531e+06	8.65406e+08	58.16		84	IGFBP6	2.38692e+06	1078519740	64.06		84	FNDC1	45355884	14970671642	76.52		84	CTSG	2.78564e+06	9.6744e+08	61.02		84	MAP7D1	5.28336e+06	2470142570	72.72
85	H1-5	2.0498e+06	9.99227e+08	60.49		85	JUP	2.19068e+06	8.67597e+08	58.31		85	COL6A2	2.32001e+06	1080839747	64.2		85	COL3A1	4.53419e+07	15016013555	76.75		85	PRR12	2.77404e+06	9.70214e+08	61.19		85	DICER1	5.2576e+06	2475400166	72.87
86	IGHG1	2.04119e+06	1001267957	60.61		86	TUBB4B	2.17745e+06	8.69775e+08	58.45		86	DNAJC13	2.31322e+06	1083152968	64.33		86	KRT13	4.52256e+07	15061239178	76.98		86	RPL32	2.73464e+06	9.72948e+08	61.36		86	PPP2R5E	5.22453e+06	2480624698	73.03
87	DSP	2.00775e+06	1003275705	60.73		87	PLEKHG5	2.08951e+06	8.71864e+08	58.6		87	GPS1	2.28104e+06	1085434012	64.47		87	BRD4	4.50946e+07	15106333771	77.21		87	NUP37	2.73389e+06	9.75682e+08	61.54		87	H3-2	4.9667e+06	2485591402	73.17
88	SPRR2B	1.96561e+06	1005241312	60.85		88	RPS18	2.07787e+06	8.73942e+08	58.73		88	KRT15	2220919	1087654931	64.6		88	EEF1AKNMT	45090798	15151424569	77.44		88	PRSS1	2.72454e+06	9.78407e+08	61.71		88	VSIG10L	4.90386e+06	2490495260	73.32
89	IGHG3	1.93782e+06	1007179129	60.97		89	EEF1A1	2.04056e+06	8.75982e+08	58.87		89	SOD2	2.18861e+06	1089843538	64.73		89	F8A1	43718000	15195142569	77.67		89	NECTIN1	2.71104e+06	9.81118e+08	61.88		89	PRR12	4.89169e+06	2495386951	73.46
90	RPL3	1.93453e+06	1009113654	61.09		90	MYL6B	2.02209e+06	878004569	59.01		90	KRT7	2.18189e+06	1092025426	64.86		90	STXBP2	4.26673e+07	15237809912	77.88		90	CTNNA1	2.65984e+06	9.83778e+08	62.05		90	DNAJC13	4.86507e+06	2500252023	73.6
91	SERPINB3	1.8991e+06	1011012756	61.2		91	ATP5F1B	2.02024e+06	8.80025e+08	59.14		91	SSH1	2.13416e+06	1094159584	64.99		91	ATP12A	4.17042e+07	15279514112	78.1		91	LMNA	2.6464e+06	9.86424e+08	62.21		91	TPSB2;TPSAB1	4.80098e+06	2505053002	73.75
92	ASPRV1	1.89795e+06	1012910704	61.32		92	ATP5F1A	1.98392e+06	8.82009e+08	59.28		92	ATP5F1B	2.1081e+06	1096267685	65.11		92	PPP2R5E	4.1166e+07	15320680071	78.31		92	FGD6	2.62737e+06	9.89052e+08	62.38		92	DCD	4.73792e+06	2509790920	73.89
93	DSC1	1.85611e+06	1014766818	61.43		93	GSPT1	1.93738e+06	8.83946e+08	59.41		93	SNX29	2.07349e+06	1098341170	65.24		93	COQ6	3.85681e+07	15359248220	78.51		93	IGHA1	2.61538e+06	991666944	62.54		93	IGHA1	4.73162e+06	2514522544	74.03
94	KRTDAP	1.82755e+06	1016594366	61.54		94	PRDX1	1.93422e+06	8.8588e+08	59.54		94	ATP5F1A	2.06578e+06	1100406951	65.36		94	COL7A1	3.83881e+07	15397636286	78.7		94	LDHA	2.56709e+06	9.94234e+08	62.71		94	RPL32	4.72481e+06	2519247356	74.16
95	RPL14	1.82536e+06	1018419723	61.65		95	RPL18	1.89006e+06	8.8777e+08	59.66		95	COL2A1	1.99138e+06	1102398329	65.48		95	KRT2	3.81166e+07	15435752855	78.9		95	PHF8	2.56394e+06	9.96798e+08	62.87		95	H1-4	4.63249e+06	2523879841	74.3
96	BLMH	1.78172e+06	1020201446	61.76		96	HTN3	1.84537e+06	8.89616e+08	59.79		96	EEF1A1	1.95415e+06	1104352478	65.59		96	BPGM	3.75146e+07	15473267419	79.09		96	COQ6	2.54504e+06	9.99343e+08	63.03		96	TRMT11	4.499e+06	2528378842	74.43
97	ACTG1	1.76782e+06	1021969266	61.86		97	IGLC2	1.81876e+06	891434507	59.91		97	KRT77	1.92896e+06	1106281441	65.71		97	COQ9	37415900	15510683319	79.28		97	CHMP4A	2.42685e+06	1001769872	63.18		97	LIN28A	4.39166e+06	2532770499	74.56
98	ALDOA	1.76679e+06	1023736056	61.97		98	RPL14	1.81861e+06	8.93253e+08	60.03		98	CREBRF	1.89148e+06	1108172919	65.82		98	EXOSC3	37308476	15547991795	79.47		98	C3	2.37892e+06	1004148791	63.33		98	VTN	4.3449e+06	2537115394	74.69
99	IGKC	1.74698e+06	1025483039	62.08		99	DCD	1.81767e+06	895070792	60.15		99	RPS18	1.88628e+06	1110059203	65.93		99	PGM2	3.53314e+07	15583323236	79.65		99	H2BC18;H2BC9	2.35324e+06	1006502026	63.48		99	TPD52L1	4.31997e+06	2541435367	74.82
100	ATP5F1B	1.68859e+06	1027171633	62.18		100	FIS1	1.81365e+06	8.96884e+08	60.28		100	LUM	1.8569e+06	1111916105	66.04		100	MAT2A	3.52731e+07	15618596295	79.83		100	AHNAK	2.3099e+06	1008811923	63.63		100	KRT25	4.2423e+06	2545677665	74.94
101	CTNNB1	1.68765e+06	1028859280	62.28		101	DNAJC13	1.80881e+06	8.98693e+08	60.4		101	SRSF2	1.80866e+06	1113724764	66.15		101	HSPA14	34309736	15652906031	80.01		101	CTPS2	2.29402e+06	1011105941	63.77		101	CLASRP	4.20811e+06	2549885779	75.07
102	FGD6	1.67978e+06	1030539057	62.38		102	ENO1	1.79602e+06	9.00489e+08	60.52		102	HNRNPC	1.79983e+06	1115524589	66.26		102	COL2A1	3.33458e+07	15686251788	80.18		102	DHX16	2.2352e+06	1013341142	63.91		102	TUBB4B	3.98298e+06	2553868763	75.18
103	RPL8	1.67708e+06	1032216140	62.48		103	KAT6B	1770091	9.02259e+08	60.64		103	COL6A1	1.74447e+06	1117269064	66.36		103	PNPLA6	3.32063e+07	15719458088	80.35		103	KRT25	2.22941e+06	1015570552	64.05		103	CXADR	3.91079e+06	2557779557	75.3
104	RPL6	1.67651e+06	1033892649	62.59		104	LUM	1.726e+06	9.03985e+08	60.75		104	IGLC2	1.743e+06	1119012061	66.46		104	PFKFB2	3.2531e+07	15751989086	80.51		104	ANXA1	2.20525e+06	1017775799	64.19		104	KRT13	3.89968e+06	2561679239	75.41
105	SERPINB12	1.66887e+06	1035561521	62.69		105	RPL3	1.7198e+06	9.05705e+08	60.87		105	GK5	1.73195e+06	1120744016	66.57		105	BRIX1	3.23668e+07	15784355886	80.68		105	MFAP5	2.18241e+06	1019958207	64.33		105	KRT84	3.89362e+06	2565572857	75.53
106	MYL6B	1.64717e+06	1037208686	62.79		106	RPL8	1.71764e+06	9.07423e+08	60.98		106	TAOK3	1.70798e+06	1122451999	66.67		106	AAK1	3.19567e+07	15816312540	80.84		106	FGG	2.15766e+06	1022115872	64.47		106	VPS39	3.86866e+06	2569441522	75.64
107	ARHGAP27	1.6139e+06	1038822590	62.88		107	ALDOA	1.68329e+06	9.09106e+08	61.1		107	LMNA	1.70196e+06	1124153956	66.77		107	PITRM1	2.92064e+07	15845518899	80.99		107	COL10A1	2.15704e+06	1024272915	64.6		107	GAPDH	3.86311e+06	2573304636	75.76
108	RPL32	1.60801e+06	1040430596	62.98		108	HNRNPC	1.64647e+06	910752571	61.21		108	H2AC6	1.70182e+06	1125855777	66.87		108	PLEKHG5	2.91554e+07	15874674300	81.14		108	SIPA1L1	2.1376e+06	1026410515	64.74		108	NUP37	3.79373e+06	2577098362	75.87
109	TRIM4	1.60779e+06	1042038385	63.08		109	RPL19	1.62092e+06	9.12373e+08	61.32		109	PRDX1	1.69066e+06	1127546434	66.97		109	DCD	2.89801e+07	15903654376	81.29		109	YWHAZ	2.06744e+06	1028477955	64.87		109	AAK1	3.77587e+06	2580874232	75.98
110	CALML5	1.60213e+06	1043640512	63.18		110	SSH1	1.61688e+06	9.1399e+08	61.43		110	JUP	1.63675e+06	1129183181	67.07		110	S100A9	2.83239e+07	15931978239	81.43		110	SERPINA1	2.04991e+06	1030527869	65		110	MFAP4	3.77415e+06	2584648384	76.09
111	FCN1	1.58428e+06	1045224789	63.27		111	RPL6	1.60886e+06	9.15599e+08	61.53		111	PKP1	1.62153e+06	1130804711	67.16		111	DTNA	28078268	15960056507	81.58		111	EFL1	2032284	1032560153	65.12		111	LGALS1	3739214	2588387598	76.2
112	FABP5	1.57583e+06	1046800615	63.37		112	CTNNA1	1.60623e+06	9.17205e+08	61.64		112	AHNAK	1.59512e+06	1132399829	67.26		112	IQGAP2	2.78238e+07	15987880258	81.72		112	TF	2.0291e+06	1034589255	65.25		112	TF	3.71705e+06	2592104647	76.31
113	ENO1	1.57388e+06	1048374495	63.46		113	PPIA	1.56931e+06	9.18775e+08	61.75		113	TUBB4B	1.5857e+06	1133985524	67.35		113	HERC1	2.76522e+07	16015532473	81.86		113	COL4A1	1.9925e+06	1036581754	65.38		113	FGG	3.71493e+06	2595819581	76.42
114	RPL13	1.57177e+06	1049946269	63.56		114	LMNA	1.53663e+06	920311408	61.85		114	METAP2	1.58176e+06	1135567284	67.45		114	TXNDC12	27503792	16043036265	82		114	GSN	1.93882e+06	1038520571	65.5		114	C3	3.60945e+06	2599429036	76.52
115	XP32	1.57165e+06	1051517916	63.65		115	SPINK5	1.52494e+06	9.21836e+08	61.95		115	RPL18	1.54274e+06	1137110027	67.54		115	HECTD3	2.7092e+07	16070128267	82.14		115	IGHG4	1.90254e+06	1040423115	65.62		115	L3MBTL3	3.58503e+06	2603014062	76.63
116	LGALS3	1.56366e+06	1053081581	63.75		116	ESRP2	1.50627e+06	9.23343e+08	62.05		116	KAT6B	1.53727e+06	1138647295	67.63		116	COL10A1	2.53231e+07	16095451397	82.27		116	KRT2	1.9012e+06	1042324316	65.74		116	FBN2	3.49611e+06	2606510172	76.73
117	CLASRP	1.5634e+06	1054644976	63.84		117	RPL15	1.49962e+06	924842227	62.16		117	PTGES	1.50386e+06	1140151152	67.72		117	SHROOM3	2.52166e+07	16120668041	82.4		117	S100A10	1879724	1044204040	65.86		117	NUDT1	3.48848e+06	2609998657	76.84
118	AZGP1	1.55174e+06	1056196717	63.94		118	ACTG1	1.4821e+06	9.26324e+08	62.26		118	RPL3	1.49403e+06	1141645177	67.81		118	KRT6C	23564522	16144232563	82.52		118	RAB6A	1.86367e+06	1046067715	65.98		118	APCS	3.47934e+06	2613478001	76.94
119	TLN2	1.55011e+06	1057746827	64.03		119	DCN	1.46753e+06	9.27792e+08	62.35		119	ENO1	1.49209e+06	1143137264	67.9		119	DICER1	2.35223e+07	16167754818	82.64		119	CAVIN1	1.83414e+06	1047901852	66.09		119	ANXA5	3.42583e+06	2616903831	77.04
120	A2ML1	1.54799e+06	1059294814	64.12		120	NDUFA6	1.46156e+06	9.29253e+08	62.45		120	COL7A1	1.49156e+06	1144628828	67.98		120	BRI3BP	23301374	16191056192	82.76		120	YWHAB	1.8286e+06	1049730450	66.21		120	ETF1	3.38736e+06	2620291193	77.14
121	TMEM79	1.53166e+06	1060826474	64.22		121	TUBA1B	1.45813e+06	9.30712e+08	62.55		121	SFN	1.4711e+06	1146099931	68.07		121	ALB	2.32134e+07	16214269584	82.88		121	KAT6B	1.74089e+06	1051471344	66.32		121	GK5	3.25307e+06	2623544265	77.23
122	RPS3	1.531e+06	1062357479	64.31		122	RPS11	1.4534e+06	9.32165e+08	62.65		122	CLASRP	1.45404e+06	1147553969	68.16		122	GK5	2.31276e+07	16237397179	82.99		122	VTN	1.71746e+06	1053188802	66.43		122	MFAP5	3.20446e+06	2626748725	77.33
123	ATP5F1A	1.50883e+06	1063866313	64.4		123	HSPA2	1.44611e+06	9.33611e+08	62.74		123	RPS11	1.45317e+06	1149007140	68.24		123	CHD4	2.3101e+07	16260498197	83.11		123	CMA1	1.71256e+06	1054901360	66.53		123	PPIP5K2	3.12751e+06	2629876232	77.42
124	RPS11	1.50601e+06	1065372323	64.49		124	COL6A3	1.44081e+06	9.35052e+08	62.84		124	MAN1A1	1.42857e+06	1150435711	68.33		124	NECTIN1	2.2992e+07	16283490210	83.23		124	CXADR	1.69482e+06	1056596184	66.64		124	HNRNPU	3.0894e+06	2632965634	77.51
125	ESRP2	1.48553e+06	1066857858	64.58		125	PMP2	1.43601e+06	9.36488e+08	62.94		125	PPIA	1.42582e+06	1151861536	68.41		125	MAP3K20	22964310	16306454520	83.35		125	H1-0	1.68232e+06	1058278506	66.75		125	SERPINA1	3.0377e+06	2636003338	77.6
126	S100A7A	1.47159e+06	1068329449	64.67		126	RPS14	1.43307e+06	9.37921e+08	63.03		126	RPL8	1.42324e+06	1153284777	68.5		126	PTPRS	2.27828e+07	16329237323	83.46		126	NCKAP5	1.67876e+06	1059957270	66.85		126	OLFML1	3.01845e+06	2639021793	77.69
127	GSTP1	1.4713e+06	1069800751	64.76		127	DSG1	1.43109e+06	9.39352e+08	63.13		127	PRELP	1.42275e+06	1154707524	68.58		127	ROCK1	2.13952e+07	16350632556	83.57		127	MYL6B	1.67123e+06	1061628503	66.96		127	RPS27A	2.97001e+06	2641991802	77.78
128	CFL1	1.46975e+06	1071270498	64.85		128	ANXA1	1.42865e+06	9.40781e+08	63.23		128	H1-0	1.41907e+06	1156126599	68.67		128	PRKCSH	2.11771e+07	16371809699	83.68		128	CPA3	1.6385e+06	1063266999	67.06		128	CTSG	2.9292e+06	2644921006	77.86
129	TFAP2D	1.46492e+06	1072735414	64.94		129	RPL4	1.41049e+06	9.42191e+08	63.32		129	S100A6	1.38473e+06	1157511333	68.75		129	POLR2C	2.08625e+07	16392672212	83.79		129	APCS	1.56619e+06	1064833188	67.16		129	ACTA2	2.9232e+06	2647844201	77.95
130	TRIP6	1.43952e+06	1074174933	65.02		130	RPL29	1.3882e+06	9.43579e+08	63.41		130	RPL19	1.38215e+06	1158893483	68.83		130	CNTN1	2.07868e+07	16413459048	83.89		130	IGLV9-49	1.54744e+06	1066380630	67.26		130	QTRT2	2.91802e+06	2650762219	78.04
131	TUBA1B	1.42888e+06	1075603817	65.11		131	GCC2	1.36484e+06	9.44944e+08	63.51		131	ALDOA	1.37446e+06	1160267942	68.91		131	COL6A2	1.9892e+07	16433351070	84		131	FBLN5	1.52469e+06	1067905317	67.35		131	LDHA	2.89547e+06	2653657692	78.12
132	HSPA2	1.42454e+06	1077028360	65.2		132	FGD6	1.34821e+06	946292433	63.6		132	COL6A3	1.35761e+06	1161625556	68.99		132	KRTAP2-3;KRTAP2-4;KRTAP2-2;KRTAP2-1	1.96456e+07	16452996706	84.1		132	PRDX1	1.51808e+06	1069423400	67.45		132	PCDHB7	2.83183e+06	2656489522	78.2
133	SSH1	1.40985e+06	1078438210	65.28		133	SMR3B	1.33863e+06	9.47631e+08	63.69		133	GCC2	1.35481e+06	1162980370	69.07		133	RAB11B	1.95967e+07	16472593363	84.2		133	CAV1	1.51225e+06	1070935654	67.54		133	SNX8	2.77433e+06	2659263854	78.29
134	CDSN	1.39932e+06	1079837531	65.37		134	RPL13	1.33658e+06	9.48968e+08	63.78		134	ACTG1	1.3373e+06	1164317670	69.15		134	EFTUD2	1.94339e+07	16492027306	84.29		134	PAN3	1.50652e+06	1072442179	67.64		134	TNFSF13	2.69124e+06	2661955094	78.37
135	SERPINB5	1.39578e+06	1081233314	65.45		135	S100A9	1.32092e+06	9.50289e+08	63.87		135	RPL14	1.33449e+06	1165652157	69.23		135	OCIAD2	19328706	16511356012	84.39		135	TPD52L1	1.50301e+06	1073945185	67.73		135	FBLN2	2.68937e+06	2664644467	78.44
136	RPL15	1.3873e+06	1082620616	65.54		136	CFL1	1.31929e+06	9.51608e+08	63.95		136	ACSM6	1.33251e+06	1166984665	69.31		136	SMU1	1.8733e+07	16530088990	84.49		136	LUC7L2	1.48493e+06	1075430117	67.83		136	IDS	2671054	2667315521	78.52
137	RPS14	1.37712e+06	1083997740	65.62		137	IGHG2	1.29093e+06	9.52899e+08	64.04		137	TPD52L1	1.33127e+06	1168315937	69.39		137	DLD	1.86643e+07	16548753295	84.58		137	MFAP2	1.47338e+06	1076903500	67.92		137	FBLN5	2.67077e+06	2669986294	78.6
138	PHF8	1.35767e+06	1085355406	65.7		138	PPIP5K2	1.25708e+06	9.54156e+08	64.13		138	ANXA1	1.30917e+06	1169625104	69.47		138	NCOR2	1.8377e+07	16567130320	84.68		138	CFL1	1.46452e+06	1078368019	68.01		138	AHNAK	2.6276e+06	2672613893	78.68
139	SPINK5	1.35555e+06	1086710952	65.78		139	CLASRP	1.24659e+06	9.55402e+08	64.21		139	IGHG2	1.30833e+06	1170933437	69.55		139	COL6A1	1.83482e+07	16585478563	84.77		139	HP	1.42893e+06	1079796953	68.1		139	WFS1	2.62005e+06	2675233942	78.76
140	ACTA2	1.35313e+06	1088064082	65.87		140	RPS2	1.24648e+06	9.56649e+08	64.29		140	MYL6B	1.30643e+06	1172239869	69.62		140	ACACA	1.8234e+07	16603712579	84.87		140	BCKDK	1.42882e+06	1081225774	68.19		140	IGHV1-2	2.61136e+06	2677845303	78.83
141	RPL4	1.35267e+06	1089416756	65.95		141	SORD	1.24534e+06	9.57894e+08	64.38		141	DCN	1.30468e+06	1173544553	69.7		141	KRTAP3-3	1.81003e+07	16621812880	84.96		141	HSPB1	1.42133e+06	1082647100	68.28		141	HP	2.58269e+06	2680427996	78.91
142	INPP5J	1.35142e+06	1090768176	66.03		142	TRIM4	1.24516e+06	9.59139e+08	64.46		142	RPL6	1.27896e+06	1174823513	69.78		142	GLYR1	18012812	16639825692	85.05		142	CD47	1.40851e+06	1084055607	68.37		142	ERLEC1	2.57332e+06	2683001318	78.98
143	DSC3	1.3313e+06	1092099471	66.11		143	GPNMB	1.21682e+06	9.60356e+08	64.54		143	NPM1	1.27355e+06	1176097065	69.85		143	S100A8	1.73949e+07	16657220572	85.14		143	TUBA1B	1.3701e+06	1085425706	68.46		143	ZNF706	2.56671e+06	2685568027	79.06
144	RPSA	1.31459e+06	1093414066	66.19		144	RPS3	1.20534e+06	961561604	64.62		144	HSPA2	1266166	1177363231	69.93		144	CTSL	1.72144e+07	16674434951	85.23		144	MFAP4	1.36426e+06	1086789965	68.54		144	ABI3BP	2542470	2688110497	79.14
145	TXN	1.30675e+06	1094720816	66.27		145	HNRNPU	1.2047e+06	9.62766e+08	64.7		145	CXADR	1.2518e+06	1178615027	70		145	VCPIP1	17199100	16691634051	85.32		145	VPS26A	1.35541e+06	1088145377	68.63		145	IGKV2D-29;IGKV2-29	2.49339e+06	2690603889	79.21
146	TASOR2	1.29988e+06	1096020695	66.35		146	RPL7A	1.19941e+06	9.63966e+08	64.78		146	PLEKHG5	1.24495e+06	1179859981	70.08		146	ARHGAP23	1.69599e+07	16708593988	85.4		146	DICER1	1.34634e+06	1089491722	68.71		146	NPC1	2.49195e+06	2693095840	79.28
147	RPL12	1.29396e+06	1097314653	66.43		147	RPSA	1.17219e+06	965137895	64.86		147	TUBA1B	1.23592e+06	1181095897	70.15		147	ITIH5	16865188	16725459176	85.49		147	KRT13	1.34461e+06	1090836327	68.8		147	SPINK5	2.47278e+06	2695568624	79.35
148	EFTUD2	1.28962e+06	1098604274	66.5		148	HNRNPA2B1	1.171e+06	9.66309e+08	64.94		148	CFL1	1.22734e+06	1182323240	70.22		148	SUDS3	16540144	16741999320	85.57		148	ALDOA	1.33248e+06	1092168811	68.88		148	IGHG4	2.46141e+06	2698030030	79.43
149	ANKRD20A4P;ANKRD20A8P;ANKRD20A2P;ANKRD20A1;ANKRD20A3P	1.2816e+06	1099885877	66.58		149	CTNNB1	1.16499e+06	9.67474e+08	65.02		149	CLIP2	1.22508e+06	1183548322	70.3		149	PYM1	15951073	16757950393	85.65		149	ACTA2	1.32934e+06	1093498147	68.97		149	LMNA	2.46054e+06	2700490573	79.5
150	DMD	1.27706e+06	1101162939	66.66		150	GSTP1	1.16361e+06	9.68638e+08	65.1		150	RPL13	1.21e+06	1184758324	70.37		150	RUFY1	1.59467e+07	16773897065	85.74		150	TRMT11	1318233	1094816380	69.05		150	CPA3	2.45517e+06	2702945747	79.57
151	RPL29	1.27611e+06	1102439046	66.74		151	SLC25A5	1.14439e+06	9.69782e+08	65.18		151	PPP2R5E	1.18125e+06	1185939572	70.44		151	SRP54	1.56284e+07	16789525438	85.82		151	DNAJC13	1.31526e+06	1096131635	69.13		151	DIRAS2	2.43668e+06	2705382429	79.64
152	ARG1	1.27183e+06	1103710874	66.81		152	DSC3	1.14167e+06	9.70924e+08	65.25		152	RPL29	1.15167e+06	1187091238	70.51		152	IL16	1.54709e+07	16804996292	85.89		152	TMSB4X	1.30882e+06	1097440456	69.22		152	MIOS	2.41404e+06	2707796465	79.71
153	LMNA	1.26865e+06	1104979524	66.89		153	RPL12	1.14137e+06	9.72065e+08	65.33		153	ANXA5	1.1432e+06	1188234442	70.57		153	ACTB	1.53231e+07	16820319424	85.97		153	OLFML1	1.30869e+06	1098749147	69.3		153	H2AC21	2.35992e+06	2710156388	79.78
154	DCD	1.26806e+06	1106247582	66.97		154	OGN	1.12422e+06	9.73189e+08	65.4		154	HNRNPU	1.14303e+06	1189377468	70.64		154	COL6A3	1.52805e+07	16835599952	86.05		154	NSFL1C	1.2935e+06	1100042646	69.38		154	MYL6B	2.34355e+06	2712499940	79.85
155	CDK1	1.25697e+06	1107504549	67.04		155	PCDHB7	1.1218e+06	9.74311e+08	65.48		155	RPS2	1.13926e+06	1190516730	70.71		155	TGFBRAP1	1.43278e+07	16849927704	86.12		155	ENO1	1.28447e+06	1101327121	69.46		155	APOA1	2.33851e+06	2714838447	79.92
156	RACK1	1.25329e+06	1108757842	67.12		156	CHD4	1.11557e+06	9.75427e+08	65.56		156	RPS14	1.13879e+06	1191655516	70.78		156	KRT3	1.4094e+07	16864021691	86.2		156	HSPA1A;HSPA1B	1.27093e+06	1102598053	69.54		156	ERBB2	2248350	2717086797	79.99
157	H2AC21	1.23683e+06	1109994672	67.19		157	CXADR	1.11333e+06	9.7654e+08	65.63		157	DMD	1.13875e+06	1192794262	70.85		157	KRT33A	1.40594e+07	16878081064	86.27		157	LGALS3	1.26873e+06	1103866781	69.62		157	ANXA1	2.15939e+06	2719246191	80.05
158	TRMT11	1.22952e+06	1111224191	67.27		158	KRT15	1.11192e+06	9.77652e+08	65.7		158	TGFBI	1.13712e+06	1193931383	70.91		158	ACTR1B	13750316	16891831380	86.34		158	SPINK5	1.25799e+06	1105124772	69.7		158	YWHAZ	2.1493e+06	2721395493	80.12
159	RPS2	1.22941e+06	1112453600	67.34		159	DSP	1.10661e+06	9.78758e+08	65.78		159	RPL4	1.1113e+06	1195042680	70.98		159	VWF	1.36341e+07	16905465464	86.41		159	TPI1	1.2567e+06	1106381472	69.78		159	BCKDK	2.1458e+06	2723541294	80.18
160	RPL19	1.21817e+06	1113671774	67.42		160	LGALS3	1.09751e+06	9.79856e+08	65.85		160	RPL15	1.09508e+06	1196137761	71.04		160	DPYSL5	1.35421e+07	16919007562	86.48		160	ACTG1	1.25374e+06	1107635212	69.86		160	ARHGAP23	2.11423e+06	2725655524	80.24
161	ARHGAP26	1.21097e+06	1114882749	67.49		161	PLP2	1.09467e+06	9.80951e+08	65.93		161	TKFC	1.09471e+06	1197232473	71.11		161	ADAM10	1.31516e+07	16932159112	86.54		161	CCL15	1.25338e+06	1108888594	69.94		161	CREB3L4	2.10937e+06	2727764890	80.3
162	KAT6B	1.21008e+06	1116092826	67.56		162	COL6A2	1.09411e+06	9.82045e+08	66		162	RPS3	1.09083e+06	1198323304	71.17		162	COL4A1	1.30773e+07	16945236384	86.61		162	DIRAS2	1.2447e+06	1110133290	70.02		162	KRT6C	2100562	2729865452	80.36
163	PRDX2	1.20937e+06	1117302193	67.64		163	C1QA	1.09047e+06	9.83135e+08	66.07		163	HNRNPA2B1	1.08013e+06	1199403430	71.24		163	LRBA	1.30321e+07	16958268475	86.68		163	QTRT2	1.2393e+06	1111372587	70.09		163	TSR1	2.09953e+06	2731964977	80.43
164	TPI1	1.20309e+06	1118505281	67.71		164	RPL23A	1.08572e+06	9.84221e+08	66.15		164	SLIRP	1.0753e+06	1200478734	71.3		164	AHNAK2	1.28953e+07	16971163821	86.74		164	L3MBTL3	1.23692e+06	1112609502	70.17		164	TMSB4X	2.0865e+06	2734051478	80.49
165	NPM1	1.19007e+06	1119695353	67.78		165	COX5A	1.08042e+06	9.85301e+08	66.22		165	CCT5	1.06892e+06	1201547654	71.37		165	DCN	1.2878e+07	16984041848	86.81		165	KRT5	1.23281e+06	1113842317	70.25		165	SPATA5L1	2080269	2736131747	80.55
166	RPL7A	1.18695e+06	1120882304	67.85		166	RACK1	1.07121e+06	9.86372e+08	66.29		166	SLC25A5	1.06867e+06	1202616327	71.43		166	LTN1	12806223	16996848071	86.88		166	TTLL12	1.22768e+06	1115069999	70.33		166	UBQLN2	2.07722e+06	2738208966	80.61
167	IGFBP6	1.18561e+06	1122067911	67.92		167	PPP2R5E	1.07e+06	9.87442e+08	66.36		167	ARHGAP23	1.05918e+06	1203675509	71.49		167	UFSP2	1.26682e+07	17009516251	86.94		167	PPIA	1.21109e+06	1116281087	70.4		167	GSN	2.06451e+06	2740273472	80.67
168	RPL23A	1.18538e+06	1123253293	68		168	MDH2	1.06474e+06	9.88507e+08	66.43		168	GSTP1	1.05876e+06	1204734272	71.55		168	IARS2	1.24086e+07	17021924838	87		168	FMO1	1.19913e+06	1117480218	70.48		168	HECTD3	2.06312e+06	2742336595	80.73
169	EEF2	1.17974e+06	1124433034	68.07		169	ARHGAP26	1.06074e+06	9.89568e+08	66.51		169	PCDHB7	1.05667e+06	1205790946	71.62		169	ZMPSTE24	1.22564e+07	17034181196	87.07		169	ABI3BP	1.19816e+06	1118678375	70.56		169	TKFC	2.06286e+06	2744399452	80.79
170	POF1B	1.17689e+06	1125609927	68.14		170	H2AC6	1.05804e+06	9.90626e+08	66.58		170	GIMAP5	1.03941e+06	1206830357	71.68		170	PSMC3	1.18035e+07	17045984690	87.13		170	HSPG2	1.19463e+06	1119873007	70.63		170	H1-0	2.06004e+06	2746459496	80.85
171	EPPK1	1.17509e+06	1126785018	68.21		171	CCT5	1.0558e+06	9.91682e+08	66.65		171	TPI1	1.02865e+06	1207859007	71.74		171	OGN	1.17303e+07	17057715037	87.19		171	IGKV2D-29;IGKV2-29	1.18054e+06	1121053545	70.71		171	CAVIN1	2.04941e+06	2748508902	80.91
172	CTNNA1	1.15313e+06	1127938147	68.28		172	KRT7	1.05421e+06	9.92736e+08	66.72		172	RPL7A	1.00415e+06	1208863157	71.8		172	IGHA1	1.17134e+07	17069428478	87.25		172	HNRNPU	1.17439e+06	1122227937	70.78		172	CMA1	2.03732e+06	2750546223	80.97
173	LYPD3	1.14398e+06	1129082131	68.35		173	NFKB1	1.05371e+06	9.9379e+08	66.79		173	RPSA	993536	1209856693	71.86		173	PRELP	1.16337e+07	17081062219	87.31		173	EEF1A1	1.14268e+06	1123370614	70.85		173	DPT	2.01805e+06	2752564271	81.03
174	HNRNPC	1.14071e+06	1130222838	68.42		174	PHF8	1.04985e+06	994839577	66.86		174	PSMD6	993401	1210850094	71.92		174	HBG1	1.15859e+07	17092648146	87.36		174	CREB3L4	1.135e+06	1124505609	70.92		174	VCAN	1.99855e+06	2754562819	81.09
175	CSE1L	1.13426e+06	1131357099	68.49		175	NPM1	1.04886e+06	9.95888e+08	66.93		175	SEC16A	990998	1211841092	71.98		175	PAF1	1.13181e+07	17103966237	87.42		175	KRT6C	1.13115e+06	1125636758	70.99		175	BPGM	1.9732e+06	2756536017	81.15
176	IGLC2	1.1326e+06	1132489695	68.55		176	RPL28	1.04522e+06	9.96934e+08	67		176	RACK1	989630	1212830722	72.04		176	H2BC11	1.12108e+07	17115177019	87.48		176	TPP1	1.1298e+06	1126766557	71.07		176	NDUFA6	1.92084e+06	2758456859	81.21
177	RPS12	1.12481e+06	1133614509	68.62		177	RPS12	1.03852e+06	9.97972e+08	67.07		177	YWHAG	981646	1213812368	72.09		177	ITGB2	1.08589e+07	17126035928	87.54		177	DPYSL2	1.11173e+06	1127878283	71.14		177	TUBA1B	1.90557e+06	2760362428	81.26
178	RPS8	1.11522e+06	1134729731	68.69		178	SLIRP	1.03534e+06	9.99008e+08	67.14		178	TRMT11	980192	1214792560	72.15		178	DDX58	1.07888e+07	17136824769	87.59		178	PPP2R5E	1.10716e+06	1128985442	71.21		178	MFAP2	1.90308e+06	2762265504	81.32
179	IRAG2	1.10707e+06	1135836797	68.76		179	EEF2	1.03321e+06	1000040723	67.21		179	TRIM25	979299	1215771859	72.21		179	ASPRV1	1.05566e+07	17147381321	87.64		179	SRSF2	1.10701e+06	1130092455	71.28		179	CCL15	1.87863e+06	2764144136	81.37
180	RPL31	1.10512e+06	1136941919	68.82		180	RPL13A	1.03078e+06	1001071504	67.28		180	MDH2	978790	1216750649	72.27		180	ITGAV	1.0506e+07	17157887334	87.7		180	DPT	1.08716e+06	1131179611	71.34		180	SRSF2	1.8711e+06	2766015232	81.43
181	TGM3	1.10394e+06	1138045855	68.89		181	MYL6	1.02841e+06	1002099912	67.35		181	HMOX1	972215	1217722863	72.33		181	GCLM	10432330	17168319664	87.75		181	DDX59	1.0828e+06	1132262410	71.41		181	PI4KA	1.86909e+06	2767884323	81.48
182	RPS5	1.09696e+06	1139142817	68.96		182	S100A6	1.01429e+06	1003114197	67.42		182	ARMCX1	971211	1218694075	72.38		182	ILVBL	1.04244e+07	17178744106	87.8		182	MYL6	1.06784e+06	1133330254	71.48		182	YWHAB	1.86711e+06	2769751431	81.54
183	MYL6	1.08667e+06	1140229486	69.02		183	KRT6A	1.0109e+06	1004125095	67.48		183	COL4A1	966966	1219661041	72.44		183	SIGMAR1	1.03449e+07	17189088997	87.86		183	NOLC1	1.05707e+06	1134387320	71.55		183	KAT6B	1.86371e+06	2771615139	81.59
184	RPL28	1.08498e+06	1141314463	69.09		184	ANXA5	1.00965e+06	1005134747	67.55		184	TRIM4	961032	1220622073	72.5		184	RPS4Y1	1.03229e+07	17199411848	87.91		184	DCD	1.03332e+06	1135420636	71.61		184	GCDH	1.83144e+06	2773446584	81.65
185	RPL13A	1.07455e+06	1142389016	69.15		185	RPL31	1.00638e+06	1006141128	67.62		185	COX5A	959048	1221581122	72.56		185	AGO2	1.02856e+07	17209697478	87.96		185	ADH1B	1.03313e+06	1136453767	71.68		185	PCDHGC4	1.80675e+06	2775253331	81.7
186	MDH2	1.07101e+06	1143460023	69.22		186	RPS5	998937	1007140065	67.69		186	BPGM	955313	1222536435	72.61		186	IGKC	1.02332e+07	17219930652	88.02		186	TUBB	1.03108e+06	1137484848	71.74		186	S100A10	1.79828e+06	2777051616	81.75
187	COL1A1	1.06383e+06	1144523849	69.28		187	ENO2	989047	1008129112	67.75		187	WASL	944372	1223480807	72.67		187	EFCAB7	1.00628e+07	17229993445	88.07		187	APOA1	1.0268e+06	1138511645	71.81		187	CASP1	1.79676e+06	2778848373	81.81
188	ENO2	1.05727e+06	1145581122	69.35		188	MIF	979125	1009108237	67.82		188	PHF8	939694	1224420502	72.72		188	ACTBL2	1.00233e+07	17240016699	88.12		188	ATP5F1B	1.02455e+06	1139536199	71.87		188	COL4A1	1.7659e+06	2780614276	81.86
189	ITIH5	1.05521e+06	1146636335	69.41		189	RPS8	977493	1010085730	67.88		189	KRT6A	938661	1225359163	72.78		189	ATP6V0A1	9.8679e+06	17249884604	88.17		189	ATP5F1A	1.00946e+06	1140545656	71.93		189	TSPAN14	1.7071e+06	2782321380	81.91
190	RPL23	1054523	1147690858	69.48		190	PAN3	976459	1011062189	67.95		190	LGALS3	938413	1226297576	72.84		190	H4C1	9.80903e+06	17259693630	88.22		190	CLIP2	1.00795e+06	1141553604	72		190	H2BC18;H2BC9	1.70307e+06	2784024446	81.96
191	PLP2	1.04695e+06	1148737810	69.54		191	BCKDK	971639	1012033828	68.02		191	EFTUD2	934846	1227232422	72.89		191	KRT77	9.80855e+06	17269502185	88.27		191	IGFBP6	962842	1142516447	72.06		191	POLR2A	1.68764e+06	2785712090	82.01
192	CTSD	1.03825e+06	1149776058	69.6		192	TPI1	965545	1012999373	68.08		192	RPL13A	931429	1228163851	72.95		192	ARFGEF1	9.72587e+06	17279228054	88.32		192	CFH	961546	1143477993	72.12		192	LUC7L2	1.65783e+06	2787369916	82.06
193	RCN1	1.03532e+06	1150811374	69.66		193	RPS16	959500	1013958873	68.14		193	ARHGAP26	929567	1229093417	73		193	KRTAP3-1	9.61429e+06	17288842341	88.37		193	YARS2	954494	1144432487	72.18		193	CFH	1.65165e+06	2789021566	82.11
194	COL4A2	1.03362e+06	1151844992	69.73		194	GALNT2	955426	1014914299	68.21		194	COL17A1	926813	1230020230	73.06		194	ANK3	9.51347e+06	17298355807	88.42		194	UBQLN2	936462	1145368949	72.24		194	TPI1	1.64852e+06	2790670086	82.15
195	CHMP4A	1.03116e+06	1152876156	69.79		195	EFTUD2	946818	1015861117	68.27		195	CHD4	922106	1230942336	73.11		195	UBQLN2	9.46211e+06	17307817917	88.46		195	PIEZO1	933665	1146302615	72.3		195	PRDX1	1.64147e+06	2792311556	82.2
196	SRSF2	1.02875e+06	1153904906	69.85		196	RPS25	945328	1016806445	68.34		196	DSG1	918032	1231860369	73.17		196	ARHGAP26	9.40721e+06	17317225124	88.51		196	LGALS7	931430	1147234045	72.36		196	ZMIZ1	1.6299e+06	2793941453	82.25
197	RPS16	1.02521e+06	1154930112	69.91		197	ACTA2	943391	1017749836	68.4		197	RPL23A	913265	1232773634	73.22		197	ATG5	9272064	17326497188	88.56		197	H2AC6	926002	1148160046	72.41		197	PAN3	1.62688e+06	2795568336	82.3
198	RPL27A	1.0196e+06	1155949717	69.98		198	YWHAG	938304	1018688140	68.46		198	KRT19	910224	1233683858	73.27		198	SMC3	9.26656e+06	17335763745	88.61		198	B2M	924050	1149084096	72.47		198	CFL1	1.60834e+06	2797176679	82.35
199	SNX8	1.01758e+06	1156967292	70.04		199	IGLV3-21	934469	1019622609	68.53		199	RPL28	910078	1234593935	73.33		199	DNAJB9	9184952	17344948697	88.65		199	FBLN2	920541	1150004637	72.53		199	A2M	1.60182e+06	2798778496	82.39
200	RPS6	1.01525e+06	1157982542	70.1		200	S100A8	924716	1020547325	68.59		200	RPS12	900294	1235494229	73.38		200	ACSL3	9.16625e+06	17354114946	88.7		200	AAK1	920259	1150924896	72.59		200	ZNF318	1.54689e+06	2800325385	82.44
201	S100A7	996108	1158978651	70.16		201	RPL26	924685	1021472010	68.65		201	RPL12	891133	1236385362	73.43		201	DCTD	9.15393e+06	17363268874	88.75		201	HPX	919826	1151844722	72.65		201	POLR2C	1.49737e+06	2801822759	82.48
202	MPC1	989012	1159967662	70.22		202	RPS19	922306	1022394316	68.71		202	DSP	888479	1237273841	73.49		202	HOPX	9151242	17372420116	88.79		202	KPNB1	907925	1152752646	72.7		202	GPS1	1.48613e+06	2803308886	82.53
203	PCDHB7	985632	1160953294	70.28		203	COL6A1	910475	1023304792	68.77		203	FLG2	876127	1238149968	73.54		203	LCN1	9.11349e+06	17381533603	88.84		203	KIR2DS3;KIR2DS1	901516	1153654162	72.76		203	KRT7	1.47689e+06	2804785775	82.57
204	PPL	974074	1161927367	70.34		204	RPS6	909557	1024214348	68.83		204	HMGB1	875137	1239025105	73.59		204	DPP4	9.07746e+06	17390611064	88.89		204	GSTP1	894580	1154548742	72.82		204	PNPLA6	1.47435e+06	2806260128	82.61
205	S100A14	961741	1162889108	70.4		205	NME2	907381	1025121730	68.9		205	ATP1A2	873842	1239898947	73.64		205	IQGAP1	8.89001e+06	17399501077	88.93		205	TUBB1	889892	1155438634	72.87		205	ELN	1.46336e+06	2807723491	82.66
206	TCHH	953892	1163843000	70.45		206	GPS1	906585	1026028315	68.96		206	OGN	860784	1240759731	73.69		206	HDHD2	8.88297e+06	17408384050	88.98		206	VCAN	888517	1156327151	72.93		206	ALDOA	1.45586e+06	2809179350	82.7
207	SPRR2F	950961	1164793961	70.51		207	SRSF2	901507	1026929822	69.02		207	RPS25	850121	1241609852	73.74		207	KRT5	8.81185e+06	17417195897	89.02		207	TKFC	881609	1157208760	72.99		207	ARHGEF1	1.45102e+06	2810630373	82.74
208	KRT78	946302	1165740263	70.57		208	GSN	900508	1027830329	69.08		208	ALDH3B1	848261	1242458113	73.8		208	PRRC2C	8775834	17425971731	89.07		208	A2M	880812	1158089571	73.04		208	OLFML3	1.45065e+06	2812081018	82.78
209	RPS9	945434	1166685698	70.63		209	H1-0	900325	1028730654	69.14		209	TUBB	847523	1243305636	73.85		209	FLG2	8.75294e+06	17434724668	89.11		209	HSPA2	878391	1158967963	73.1		209	HMOX1	1.44821e+06	2813529231	82.83
210	CXADR	939712	1167625410	70.68		210	TDRD15	899703	1029630357	69.2		210	SAT2	847337	1244152973	73.9		210	DYNC1LI2	8735018	17443459686	89.16		210	GNB1	877757	1159845720	73.15		210	ACTG1	1.434e+06	2814963232	82.87
211	ARHGAP23	938508	1168563918	70.74		211	RPL23	898824	1030529181	69.26		211	ENO2	842301	1244995274	73.95		211	LYZ	8.58177e+06	17452041453	89.2		211	CASP1	876671	1160722391	73.21		211	CLIP2	1.38706e+06	2816350293	82.91
212	RPS15A	937834	1169501752	70.8		212	S100A3	893787	1031422968	69.32		212	RPS8	841662	1245836937	74		212	LGALS7	8.52953e+06	17460570987	89.25		212	H1-5	858145	1161580535	73.26		212	CADM4	1.38582e+06	2817736112	82.95
213	SLC25A5	927868	1170429620	70.85		213	PRELP	885056	1032308024	69.38		213	ATP1B3	836668	1246673605	74.05		213	COL1A2	8.48019e+06	17469051178	89.29		213	F13A1	857202	1162437737	73.32		213	PIEZO1	1.37846e+06	2819114568	82.99
214	NME2	924159	1171353780	70.91		214	FABP5	883889	1033191913	69.44		214	RPL23	828582	1247502187	74.09		214	TRIOBP	8477752	17477528930	89.33		214	LCN1	848931	1163286668	73.37		214	PALD1	1.3744e+06	2820488971	83.03
215	RTN4	923588	1172277367	70.96		215	RPL35	865455	1034057368	69.5		215	TNFSF10	825175	1248327363	74.14		215	MYBBP1A	8441502	17485970432	89.38		215	RPS11	835321	1164121989	73.42		215	MYL6	1.36331e+06	2821852285	83.07
216	RPL35	923291	1173200658	71.02		216	RPS9	864195	1034921563	69.55		216	FTH1	818517	1249145879	74.19		216	ELMO1	8.35728e+06	17494327710	89.42		216	TM9SF4	831648	1164953637	73.47		216	CAV1	1.35733e+06	2823209613	83.11
217	RPS25	918303	1174118962	71.08		217	RPS4X	862913	1035784476	69.61		217	HSPD1	812555	1249958434	74.24		217	CASP1	8.31141e+06	17502639118	89.46		217	CD44	828273	1165781911	73.53		217	ACOT9	1.34252e+06	2824552131	83.15
218	RPS3A	915190	1175034152	71.13		218	RPS7	859086	1036643562	69.67		218	MYL6	810212	1250768647	74.29		218	SLC25A24	8.29657e+06	17510935689	89.5		218	FLNA	826308	1166608219	73.58		218	HSPB1	1.33984e+06	2825891976	83.19
219	COX5A	905263	1175939415	71.19		219	TUBB	858748	1037502310	69.73		219	RPL31	809781	1251578428	74.34		219	PRSS3	8.15473e+06	17519090422	89.54		219	GTPBP1	825014	1167433233	73.63		219	IGKV3D-11;IGKV3-11	1338339	2827230315	83.23
220	SIPA1L1	895835	1176835250	71.24		220	PRDX2	856038	1038358348	69.78		220	DSC3	802154	1252380582	74.38		220	DOCK1	8.04766e+06	17527138082	89.59		220	KRT81	821223	1168254456	73.68		220	FLNA	1.33422e+06	2828564530	83.27
221	CRABP1	895513	1177730763	71.29		221	PIK3C2A	851902	1039210250	69.84		221	CTNNB1	798840	1253179422	74.43		221	EPPK1	8.04691e+06	17535184996	89.63		221	MIF	811627	1169066083	73.73		221	SLC2A1	1.32082e+06	2829885346	83.31
222	NUDT21	888152	1178618915	71.35		222	DMD	848265	1040058515	69.9		222	EEF2	798271	1253977693	74.48		222	MAP7D1	8.03343e+06	17543218423	89.67		222	ZMIZ1	806093	1169872176	73.78		222	IGHA2	1.31133e+06	2831196672	83.35
223	CSTB	882552	1179501467	71.4		223	TGFBI	847026	1040905540	69.96		223	IGLV3-21	795234	1254772927	74.53		223	GPS1	7.84554e+06	17551063963	89.71		223	MYH10	803920	1170676096	73.84		223	CRYBG3	1.30093e+06	2832497601	83.39
224	YWHAG	866538	1180368005	71.45		224	ARHGAP23	845445	1041750986	70.01		224	PLP2	790598	1255563524	74.57		224	FGL2	7794992	17558858955	89.75		224	AEBP1	797573	1171473669	73.89		224	YWHAG	1.28955e+06	2833787147	83.42
225	RPL5	861820	1181229825	71.51		225	SAT2	823097	1042574082	70.07		225	RPS16	788364	1256351888	74.62		225	ALDH7A1	7735691	17566594646	89.79		225	TPM4	796645	1172270314	73.94		225	DDX59	1.28076e+06	2835067906	83.46
226	LAMP1	861465	1182091290	71.56		226	COL5A2	809012	1043383094	70.12		226	RPS5	787223	1257139111	74.67		226	GFPT1	7.62996e+06	17574224609	89.83		226	ARHGEF1	794708	1173065022	73.99		226	DPYSL2	1.27577e+06	2836343674	83.5
227	RPS19	858655	1182949944	71.61		227	MT-CO2	799350	1044182445	70.18		227	PRDX2	786744	1257925856	74.71		227	PYGM	7.59506e+06	17581819666	89.87		227	TUBB2B	781894	1173846916	74.04		227	IQGAP2	1.25413e+06	2837597805	83.54
228	TPP1	849192	1183799136	71.66		228	RPL5	790293	1044972738	70.23		228	RPL26	785633	1258711489	74.76		228	NUP37	7.56266e+06	17589382322	89.9		228	IGLV3-9	780875	1174627791	74.08		228	PPIA	1.24913e+06	2838846937	83.57
229	KLK7	842422	1184641558	71.71		229	PCBP1	788260	1045760998	70.28		229	TKT	780587	1259492076	74.81		229	AKAP2	7.55785e+06	17596940172	89.94		229	PTK7	778954	1175406745	74.13		229	IGLL5	1.24804e+06	2840094976	83.61
230	IGHG2	841208	1185482766	71.76		230	HNRNPK	788155	1046549153	70.34		230	DEFA1;DEFA3	779082	1260271158	74.85		230	STATH	7.49126e+06	17604431428	89.98		230	IGLL5	778427	1176185172	74.18		230	IGKV1-39;IGKV1D-39	1.24466e+06	2841339636	83.65
231	RPS4X	837971	1186320737	71.81		231	TXN	782449	1047331602	70.39		231	HP	775659	1261046816	74.9		231	SNX29	7.44494e+06	17611876369	90.02		231	IGKV3D-11;IGKV3-11	778231	1176963403	74.23		231	ARFGEF1	1.23699e+06	2842576630	83.68
232	RPLP2	837146	1187157883	71.86		232	B2M	779048	1048110650	70.44		232	HNRNPD	772554	1261819370	74.94		232	TARS2	7.38123e+06	17619257596	90.06		232	STOM	777959	1177741361	74.28		232	TUBB2B	1.23558e+06	2843812206	83.72
233	RPS20	835737	1187993620	71.91		233	NCL	774710	1048885361	70.49		233	NME2	769562	1262588932	74.99		233	CREBRF	7356176	17626613772	90.09		233	GPS1	777403	1178518765	74.33		233	DNAJA1	1.2288e+06	2845041009	83.76
234	RPS7	832317	1188825937	71.97		234	RPS20	769916	1049655277	70.54		234	ACTA2	769368	1263358301	75.04		234	KDM3B	7.312e+06	17633925776	90.13		234	COL18A1	776484	1179295248	74.38		234	HSPA1A;HSPA1B	1.21917e+06	2846260178	83.79
235	IGLV3-21	831634	1189657571	72.02		235	RPS26	768627	1050423904	70.6		235	VPS26A	757683	1264115983	75.08		235	SCGB2A1	7.29657e+06	17641222350	90.17		235	IGKV1-39;IGKV1D-39	771336	1180066585	74.43		235	ADH1B	1.21735e+06	2847477526	83.83
236	PAN3	826728	1190484299	72.07		236	PARP4	763505	1051187409	70.65		236	PLEC	757064	1264873047	75.13		236	DEFA1;DEFA3	7.25108e+06	17648473433	90.21		236	SOD3	759844	1180826429	74.48		236	CHD4	1.21724e+06	2848694767	83.86
237	RPL26	821888	1191306187	72.12		237	COL1A2	762215	1051949623	70.7		237	GSN	746509	1265619556	75.17		237	PCK2	7245172	17655718605	90.24		237	PCDHB7	750002	1181576431	74.52		237	ATP5PB	1.20893e+06	2849903702	83.9
238	VCP	818790	1192124977	72.16		238	CD44	749992	1052699615	70.75		238	RPL5	742843	1266362399	75.21		238	H3C1	7.20193e+06	17662920533	90.28		238	RYR2	747650	1182324081	74.57		238	APOE	1.20524e+06	2851108944	83.93
239	GSN	816850	1192941827	72.21		239	COL7A1	744452	1053444067	70.8		239	NCL	737243	1267099642	75.26		239	MYCBP2	7.13019e+06	17670050726	90.32		239	RPL18	742293	1183066374	74.62		239	IGLV3-21	1.19554e+06	2852304482	83.97
240	LY6G6C	811613	1193753440	72.26		240	MRTO4	741149	1054185216	70.85		240	TXN	736994	1267836636	75.3		240	GCDH	7.03396e+06	17677084691	90.35		240	PRR4	736626	1183803000	74.66		240	EFCAB7	1.18917e+06	2853493648	84
241	TGM1	808438	1194561878	72.31		241	PTMA	737342	1054922558	70.9		241	DICER1	729902	1268566538	75.35		241	HBB	6.97877e+06	17684063465	90.39		241	HNRNPC	735181	1184538181	74.71		241	RYR2	1.18688e+06	2854680526	84.04
242	PSMB6	807875	1195369753	72.36		242	HSP90AB1	734537	1055657095	70.95		242	S100A10	727398	1269293936	75.39		242	CDK3	6.77749e+06	17690840956	90.42		242	RPS18	731342	1185269523	74.76		242	SOD3	1.18615e+06	2855866675	84.07
243	EEF1G	805696	1196175449	72.41		243	ACSM6	734005	1056391100	71		243	RPL11	725764	1270019700	75.43		243	GPC1	6.69557e+06	17697536528	90.46		243	PGK1	724543	1185994066	74.8		243	IGKV3-15	1.18209e+06	2857048763	84.11
244	HNRNPA2B1	800553	1196976002	72.46		244	RPS3A	733235	1057124335	71.05		244	RPS6	719328	1270739028	75.47		244	TMPRSS11D	6.67107e+06	17704207603	90.49		244	IGKV3-15	722872	1186716938	74.85		244	PDCD5	1.17921e+06	2858227972	84.14
245	NCCRP1	797008	1197773010	72.51		245	RPL30	733161	1057857496	71.1		245	RPS9	719109	1271458138	75.52		245	KDSR	6.59615e+06	17710803748	90.52		245	IGHM	711710	1187428648	74.89		245	SUPT16H	1.1791e+06	2859407070	84.18
246	HSPA8	796485	1198569495	72.56		246	RPL11	729305	1058586802	71.14		246	CASP1	717912	1272176049	75.56		246	PARP4	6.51264e+06	17717316392	90.56		246	CRIP1	707427	1188136075	74.94		246	EEF1A1	1.17499e+06	2860582059	84.21
247	MT-CO2	775624	1199345120	72.6		247	NONO	727659	1059314460	71.19		247	IGHD	714112	1272890161	75.6		247	KRT86	6.47879e+06	17723795182	90.59		247	IGHA2	693949	1188830024	74.98		247	SLC9A3R1	1.17269e+06	2861754751	84.25
248	DSTN	765841	1200110961	72.65		248	ATP1A2	723534	1060037994	71.24		248	HNRNPK	712731	1273602893	75.64		248	NOLC1	6.42551e+06	17730220692	90.62		248	FTH1	692176	1189522200	75.02		248	TAGLN	1.15931e+06	2862914057	84.28
249	GGCT	762032	1200872993	72.69		249	STOM	720848	1060758842	71.29		249	NONO	709544	1274312437	75.69		249	CLIP1	6.37729e+06	17736597985	90.66		249	ENO2	691322	1190213522	75.07		249	ALDH7A1	1.15213e+06	2864066187	84.32
250	PRDX6	760705	1201633698	72.74		250	RCN1	718346	1061477188	71.34		250	SORD	708505	1275020942	75.73		250	MINDY1	6.2711e+06	17742869084	90.69		250	YWHAG	690116	1190903638	75.11		250	ENO1	1.14844e+06	2865214629	84.35
251	KRT77	757875	1202391573	72.79		251	ATP1B3	717547	1062194735	71.39		251	CYBRD1	701745	1275722687	75.77		251	PRR12	6.25252e+06	17749121605	90.72		251	HCLS1	689841	1191593478	75.15		251	FGA	1.14033e+06	2866354964	84.38
252	RPS26	757735	1203149308	72.83		252	KPNB1	712768	1062907503	71.43		252	F11	699844	1276422531	75.81		252	PALM	6234412	17755356017	90.75		252	RBBP8NL	686400	1192279878	75.2		252	KRT5	1.13538e+06	2867490343	84.42
253	RPL34	756991	1203906299	72.88		253	RPS15A	706199	1063613701	71.48		253	RPS15A	696692	1277119222	75.85		253	KRT85	6.21943e+06	17761575446	90.78		253	PFN1	686370	1192966248	75.24		253	PALMD	1134886	2868625229	84.45
254	PKP3	754419	1204660718	72.92		254	RDX	695835	1064309536	71.53		254	OBSCN	695722	1277814945	75.9		254	PNN	6.17186e+06	17767747309	90.82		254	FN1	683671	1193649919	75.28		254	HPX	1.12012e+06	2869745352	84.48
255	TNFSF10	750581	1205411298	72.97		255	ZNF318	688620	1064998156	71.57		255	MIF	695392	1278510336	75.94		255	TLN1	6.17014e+06	17773917450	90.85		255	GC	681893	1194331812	75.33		255	GC	1.12001e+06	2870865363	84.52
256	HSP90AB1	748394	1206159693	73.01		256	RTN4	687421	1065685577	71.62		256	FIS1	686119	1279196456	75.98		256	SEPTIN2	6.1232e+06	17780040651	90.88		256	PRDX2	672871	1195004683	75.37		256	MPZ	1.11771e+06	2871983073	84.55
257	PGAM1	742615	1206902308	73.06		257	HSPD1	684288	1066369864	71.67		257	RPL35	681084	1279877540	76.02		257	IGHG1	6.09976e+06	17786140410	90.91		257	POSTN	669852	1195674535	75.41		257	UQCRQ	1.11652e+06	2873099591	84.58
258	LSM6	739385	1207641693	73.1		258	PKM	682400	1067052265	71.71		258	B2M	680347	1280557886	76.06		258	HBA1	6.0609e+06	17792201306	90.94		258	HECTD3	668670	1196343205	75.45		258	HSPG2	1.11552e+06	2874215107	84.61
259	EVPL	738508	1208380202	73.15		259	PKP3	678658	1067730923	71.76		259	PKLR	677096	1281234982	76.1		259	ANXA2	6.03841e+06	17798239713	90.97		259	FGA	660971	1197004177	75.5		259	IGHM	1.10947e+06	2875324573	84.65
260	HNRNPU	738432	1209118634	73.19		260	ALDH3B1	678269	1068409192	71.8		260	MT-CO2	673267	1281908249	76.14		260	KRT6A	6010354	17804250067	91		260	UHRF1BP1	659411	1197663588	75.54		260	RPS11	1.10684e+06	2876431414	84.68
261	GIMAP5	730967	1209849601	73.24		261	RPL27A	675212	1069084404	71.85		261	KPNB1	666460	1282574709	76.18		261	SNRNP200	6.00197e+06	17810252039	91.03		261	EHD2	644722	1198308310	75.58		261	SIGMAR1	1.09999e+06	2877531405	84.71
262	RPL17	725157	1210574759	73.28		262	ZNF706	674846	1069759251	71.89		262	HEBP2	666371	1283241079	76.22		262	PTPN12	5.97677e+06	17816228810	91.06		262	AKAP8	643151	1198951461	75.62		262	DDX58	1.09606e+06	2878627463	84.74
263	DYNLL1	724164	1211298922	73.33		263	HMGB1	673468	1070432719	71.94		263	SSB	663749	1283904828	76.26		263	CCT7	5.94893e+06	17822177735	91.09		263	CDH13	639219	1199590681	75.66		263	ATP5F1A	1.09271e+06	2879720175	84.78
264	RPL30	722898	1212021820	73.37		264	YWHAE	670675	1071103394	71.99		264	RPS3A	662229	1284567057	76.3		264	ATP5PF	5.877e+06	17828054730	91.12		264	COL5A2	634086	1200224766	75.7		264	ATP5F1B	1.08988e+06	2880810058	84.81
265	MIF	719788	1212741608	73.41		265	MYH10	667401	1071770794	72.03		265	PHB2	658433	1285225490	76.34		265	LAMTOR5	5.854e+06	17833908727	91.15		265	NME2	627569	1200852336	75.74		265	SCGB2A1	1.08782e+06	2881897880	84.84
266	ARPC4	718191	1213459799	73.46		266	OBSCN	663986	1072434781	72.07		266	IGKV3D-15	655222	1285880712	76.37		266	FBL	5.82275e+06	17839731481	91.18		266	IGHV3-7	624751	1201477087	75.78		266	SMC1A	1.08768e+06	2882985556	84.87
267	NDRG1	716704	1214176502	73.5		267	PKLR	663915	1073098696	72.12		267	RPS26	643428	1286524141	76.41		267	PLCH2	5.79362e+06	17845525102	91.21		267	PKM	623570	1202100657	75.82		267	TUBB	1.08484e+06	2884070392	84.9
268	RPL38	711000	1214887503	73.54		268	TMSB4X	662227	1073760924	72.16		268	TDRD15	640671	1287164812	76.45		268	F11	5.77869e+06	17851303787	91.24		268	COL12A1	621613	1202722270	75.86		268	LGALS3	1.08322e+06	2885153613	84.94
269	HNRNPK	710660	1215598162	73.59		269	PIAS4	660609	1074421533	72.21		269	HSP90AB1	636648	1287801459	76.49		269	LUM	5.68896e+06	17856992750	91.27		269	PLEC	617806	1203340076	75.9		269	FN1	1.083e+06	2886236612	84.97
270	RDX	703073	1216301236	73.63		270	KIR2DS3;KIR2DS1	657005	1075078538	72.25		270	RPS7	635326	1288436785	76.53		270	UBA5	5.63865e+06	17862631401	91.3		270	RPL8	617706	1203957782	75.93		270	AEBP1	1.07085e+06	2887307457	85
271	PFN1	702034	1217003270	73.67		271	HSPA8	649417	1075727955	72.3		271	MRTO4	631530	1289068315	76.56		271	AP3M1	5.63016e+06	17868261558	91.33		271	PSMC3	616832	1204574614	75.97		271	IGHV3-7	1.06437e+06	2888371831	85.03
272	UHRF1BP1	701995	1217705264	73.71		272	PHB2	649116	1076377071	72.34		272	CKMT1A	630256	1289698570	76.6		272	PARP1	5.54065e+06	17873802204	91.36		272	RGS6	616222	1205190836	76.01		272	CD59	1.06173e+06	2889433563	85.06
273	ELN	700235	1218405499	73.76		273	RPL34	648541	1077025612	72.38		273	RPLP1	626159	1290324730	76.64		273	RWDD4	5469797	17879272001	91.39		273	HNRNPA2B1	616201	1205807037	76.05		273	TTC39B	1.04167e+06	2890475235	85.09
274	PPP2R5E	700114	1219105613	73.8		274	S100A10	642167	1077667779	72.43		274	SNX8	625756	1290950485	76.68		274	CDK1	5443351	17884715352	91.41		274	VAT1	611211	1206418247	76.09		274	PYGM	1.02572e+06	2891500959	85.12
275	RPS13	700091	1219805704	73.84		275	HNRNPD	640459	1078308237	72.47		275	ALDH3A1	625393	1291575878	76.71		275	MT-ND5	5.40687e+06	17890122226	91.44		275	HOOK1	607858	1207026106	76.13		275	GSTP1	1.0195e+06	2892520455	85.15
276	YWHAE	698437	1220504141	73.88		276	KRT33A	638609	1078946847	72.51		276	CD44	624295	1292200173	76.75		276	UBAC2	5.40458e+06	17895526803	91.47		276	APOE	600339	1207626445	76.17		276	PRSS3	1.01326e+06	2893533712	85.18
277	ENOX2	695506	1221199648	73.93		277	TUBB2B	636728	1079583575	72.56		277	ESRP2	624034	1292824207	76.79		277	FAF1	5.37568e+06	17900902488	91.5		277	RPL29	600222	1208226667	76.2		277	TPM2	1.00823e+06	2894541941	85.21
278	TBCEL	691605	1221891253	73.97		278	COX4I1	633649	1080217224	72.6		278	H1-3	622064	1293446272	76.82		278	KRT31	5.37093e+06	17906273418	91.52		278	NDUFB10	594125	1208820792	76.24		278	DPYSL3	1.00326e+06	2895545203	85.24
279	PTMA	688281	1222579534	74.01		279	TRIM25	630447	1080847671	72.64		279	FABP5	620498	1294066770	76.86		279	HSPB1	5.3392e+06	17911612621	91.55		279	HPR	587731	1209408523	76.28		279	SOD2	1.00115e+06	2896546356	85.27
280	VAT1	687485	1223267019	74.05		280	SERPINB5	629677	1081477348	72.68		280	TNXB	617895	1294684665	76.9		280	POLR2A	5.26794e+06	17916880561	91.58		280	S100A4	587239	1209995763	76.32		280	SPTB	994198	2897540555	85.3
281	TRIM25	687338	1223954357	74.09		281	RPL38	628450	1082105797	72.72		281	TUBB2B	617258	1295301923	76.93		281	SYNE1	5.25867e+06	17922139235	91.6		281	IGKV3-20	587069	1210582831	76.35		281	TM9SF4	994118	2898534672	85.33
282	RPL7	685750	1224640107	74.13		282	RPS23	627645	1082733442	72.77		282	PCBP1	616515	1295918438	76.97		282	GNB4	5.19107e+06	17927330306	91.63		282	TPM3	585117	1211167948	76.39		282	UFSP2	988494	2899523166	85.36
283	ANXA1	683965	1225324072	74.17		283	SPRR1B	625760	1083359202	72.81		283	RPS19	615756	1296534194	77.01		283	LIN28A	5.16206e+06	17932492370	91.66		283	SOD2	584817	1211752766	76.43		283	EFL1	982284	2900505450	85.39
284	TACSTD2	676302	1226000373	74.22		284	TFAP2D	624329	1083983531	72.85		284	RPL30	615702	1297149896	77.04		284	IGLC2	5.13073e+06	17937623103	91.68		284	SNX8	584248	1212337014	76.46		284	PCNP	980443	2901485893	85.42
285	RPS10	675661	1226676035	74.26		285	INPP5J	623694	1084607225	72.89		285	RPS4X	614933	1297764829	77.08		285	RB1CC1	5.07693e+06	17942700029	91.71		285	KRT7	582852	1212919866	76.5		285	KRT3	962627	2902448520	85.45
286	TDRD15	672313	1227348348	74.3		286	RPLP2	622156	1085229381	72.93		286	GALNT2	613883	1298378712	77.12		286	AMBP	5.04022e+06	17947740249	91.74		286	NFKB1	580218	1213500084	76.54		286	APOO	960963	2903409483	85.47
287	TRIM29	662296	1228010644	74.34		287	PSMA6	615481	1085844862	72.98		287	RPS20	612975	1298991686	77.15		287	DYSF	5.03449e+06	17952774743	91.76		287	RPL15	580018	1214080102	76.57		287	ARHGAP26	959862	2904369345	85.5
288	PI3	662251	1228672895	74.38		288	PLEC	615319	1086460181	73.02		288	LAMP1	611518	1299603204	77.19		288	GOLGA3	5.01588e+06	17957790621	91.79		288	PTMA	579911	1214660013	76.61		288	MACF1	956580	2905325925	85.53
289	RPS4Y1	657746	1229330642	74.42		289	ARPC4	613403	1087073585	73.06		289	PKM	609316	1300212520	77.23		289	LYN	5.01351e+06	17962804134	91.81		289	SFN	579684	1215239697	76.65		289	RAB6A	953587	2906279513	85.56
290	EZR	656218	1229986860	74.46		290	SNCA	609765	1087683350	73.1		290	ATP5F1E;ATP5F1EP2	609022	1300821542	77.26		290	HMCN1	4.97513e+06	17967779267	91.84		290	TAGLN2	578508	1215818205	76.68		290	MIF	948518	2907228031	85.59
291	MYH10	655347	1230642207	74.5		291	CKMT1A	608904	1088292253	73.14		291	UQCRC1	602352	1301423894	77.3		291	GIMAP5	4.93803e+06	17972717295	91.86		291	TUBB8	576619	1216394824	76.72		291	HBD	945467	2908173498	85.61
292	RPLP1	654665	1231296872	74.54		292	PFN1	608816	1088901070	73.18		292	RDX	599124	1302023018	77.33		292	COL5A1	4.91755e+06	17977634848	91.89		292	PRDX6	576430	1216971254	76.75		292	CFHR1	932262	2909105760	85.64
293	HERC1	653362	1231950234	74.58		293	AAK1	608480	1089509550	73.22		293	HADHB	596667	1302619685	77.37		293	FBN1	4.9041e+06	17982538945	91.91		293	GPX8	575984	1217547238	76.79		293	PRDX2	922107	2910027867	85.67
294	RPS23	648948	1232599183	74.62		294	DICER1	608048	1090117597	73.26		294	PRDX3	593833	1303213517	77.4		294	CCDC97	4.89456e+06	17987433509	91.94		294	BPIFC	574443	1218121681	76.83		294	UHRF1BP1	921907	2910949775	85.7
295	GM2A	646943	1233246126	74.65		295	LGALS1	603565	1090721163	73.3		295	SYNCRIP	590528	1303804045	77.44		295	UTRN	4.87359e+06	17992307101	91.96		295	DPYSL3	571031	1218692712	76.86		295	OBSCN	918237	2911868011	85.72
296	SF3A2	644664	1233890790	74.69		296	LYPD3	603499	1091324662	73.34		296	FLG	588064	1304392109	77.47		296	UHRF1BP1	4.83239e+06	17997139495	91.99		296	DSTN	566595	1219259307	76.9		296	CILP	916465	2912784476	85.75
297	IGHV3-15	641858	1234532648	74.73		297	PGK1	603379	1091928041	73.38		297	PFN1	586360	1304978469	77.51		297	H2AC11;H2AC20;H2AC18;H2AC12;H2AC14;H2AJ	4.81247e+06	18001951961	92.01		297	CLTC	566001	1219825308	76.93		297	CD44	912971	2913697447	85.78
298	PIK3C2A	633796	1235166444	74.77		298	TKFC	601434	1092529475	73.43		298	RTN4	585891	1305564360	77.54		298	RPSA	4.78616e+06	18006738122	92.04		298	OLFML3	565021	1220390330	76.97		298	APOD	901533	2914598980	85.8
299	POLA1	633044	1235799488	74.81		299	DEFA1;DEFA3	599248	1093128723	73.47		299	HNRNPM	585628	1306149988	77.58		299	JCHAIN	4.75966e+06	18011497786	92.06		299	MPZ	564489	1220954818	77.01		299	FTH1	896290	2915495270	85.83
300	LGALSL	629785	1236429273	74.85		300	VCP	593898	1093722621	73.51		300	QDPR	581206	1306731194	77.61		300	PLAA	4.75426e+06	18016252047	92.09		300	TRIM21	564465	1221519284	77.04		300	MYH10	892627	2916387897	85.86
301	GAN	628865	1237058138	74.89		301	IGHA1	592671	1094315292	73.55		301	HSPA8	581161	1307312354	77.65		301	WDR1	4.7475e+06	18020999546	92.11		301	RPL3	562058	1222081342	77.08		301	AMBP	883884	2917271781	85.88
302	TUBA4A	627061	1237685199	74.92		302	UQCRC1	591854	1094907146	73.59		302	INPP5J	580372	1307892726	77.68		302	FUBP3	4.74624e+06	18025745790	92.13		302	TXLNG	559417	1222640759	77.11		302	CALML3	883615	2918155396	85.91
303	ALDH3B1	623792	1238308991	74.96		303	PHGDH	587169	1095494316	73.62		303	TFAP2D	578168	1308470894	77.72		303	EXOSC10	4.73018e+06	18030475974	92.16		303	CALML3	558398	1223199157	77.15		303	LPAR1	881127	2919036523	85.93
304	ALDH3A2	619533	1238928525	75		304	S100A14	585247	1096079563	73.66		304	RPL34	575159	1309046053	77.75		304	IGHV4-28	4.70596e+06	18035181936	92.18		304	KRT19	554936	1223754093	77.18		304	SOD1	879675	2919916198	85.96
305	PSMA1	617867	1239546392	75.04		305	HNRNPM	584266	1096663829	73.7		305	COL10A1	569622	1309615675	77.78		305	STAM	4.62769e+06	18039809624	92.21		305	PKLR	548515	1224302608	77.22		305	ENO2	877709	2920793907	85.99
306	C1QA	616635	1240163027	75.07		306	YWHAQ	582986	1097246815	73.74		306	IQGAP2	567417	1310183091	77.82		306	BCKDK	4.62409e+06	18044433709	92.23		306	APOH	547968	1224850576	77.25		306	SYTL1	872302	2921666209	86.01
307	MDH1	616272	1240779299	75.11		307	CAPZA1	575627	1097822442	73.78		307	TPP1	563634	1310746725	77.85		307	PALD1	4601423	18049035132	92.25		307	YWHAQ	546708	1225397285	77.29		307	IGKV1-5	869103	2922535312	86.04
308	PGK1	613568	1241392867	75.15		308	TKT	574288	1098396730	73.82		308	CDH13	559496	1311306221	77.88		308	SPTBN2	4.59286e+06	18053627988	92.28		308	IGHV3-30;IGHV3-30-5	546401	1225943685	77.32		308	PSMC3	865016	2923400329	86.06
309	RPL11	612124	1242004992	75.18		309	TOP1	574185	1098970915	73.86		309	COX5B	551580	1311857801	77.92		309	GLS	4.58338e+06	18058211368	92.3		309	GK5	545495	1226489180	77.36		309	CD47	864325	2924264653	86.09
310	TKFC	609055	1242614047	75.22		310	RPL36	574002	1099544917	73.9		310	RPS23	547116	1312404917	77.95		310	CSTA	4.57836e+06	18062789724	92.32		310	CCT5	545096	1227034276	77.39		310	CRLF3	863590	2925128244	86.11
311	YWHAQ	608461	1243222508	75.26		311	COX5B	573683	1100118600	73.94		311	COX4I1	545372	1312950289	77.98		311	NUDCD1	4.57075e+06	18067360470	92.35		311	RDX	544901	1227579178	77.42		311	CALM1;CALM2;CALM3	863091	2925991335	86.14
312	CKMT1A	605236	1243827744	75.29		312	ATP5F1E;ATP5F1EP2	572693	1100691293	73.97		312	LGALS1	542405	1313492694	78.01		312	ESRP2	4.56041e+06	18071920884	92.37		312	MDH1	544589	1228123767	77.46		312	DSTN	862855	2926854190	86.16
313	CLTC	602551	1244430295	75.33		313	PCBP2	570630	1101261923	74.01		313	CAVIN1	541744	1314034438	78.05		313	THAP5	4.5153e+06	18076436186	92.39		313	RPL34	538262	1228662029	77.49		313	RSU1	859379	2927713569	86.19
314	TUBB8	601736	1245032031	75.37		314	RPL17	569305	1101831227	74.05		314	LOX	541187	1314575625	78.08		314	VAPB	4.5054e+06	18080941587	92.42		314	TXN	537276	1229199305	77.53		314	COL12A1	855592	2928569160	86.21
315	ACTN1	600642	1245632673	75.4		315	COL4A1	569077	1102400304	74.09		315	RAB6A	539734	1315115359	78.11		315	PTPRF	4.42154e+06	18085363125	92.44		315	RSU1	536769	1229736074	77.56		315	MYO5A	853287	2929422448	86.24
316	LUM	597363	1246230036	75.44		316	PRDX6	567096	1102967400	74.13		316	ARPC4	539396	1315654755	78.14		316	COL21A1	4.41671e+06	18089779834	92.46		316	CCS	534971	1230271045	77.59		316	RGS6	852278	2930274725	86.26
317	CAPG	595848	1246825884	75.48		317	KRT19	563674	1103531074	74.16		317	FGB	537102	1316191857	78.17		317	ARHGEF37	4411479	18094191313	92.48		317	HTRA2	534273	1230805318	77.63		317	COL28A1	846813	2931121538	86.29
318	KPNB1	595661	1247421545	75.51		318	EEF1G	563313	1104094387	74.2		318	TF	535476	1316727333	78.21		318	HYI	4.398e+06	18098589311	92.51		318	MYH9	532847	1231338165	77.66		318	PTMA	840307	2931961846	86.31
319	TUBB2B	595000	1248016545	75.55		319	HADHB	561095	1104655482	74.24		319	RUFY1	533685	1317261019	78.24		319	SLC9A3R1	4.2782e+06	18102867514	92.53		319	APOD	524891	1231863056	77.69		319	STK3	838818	2932800664	86.34
320	RPL36	594439	1248610983	75.58		320	CAPG	559073	1105214555	74.28		320	ATP1A1	532194	1317793212	78.27		320	NUP205	4.25738e+06	18107124892	92.55		320	SOD1	523373	1232386430	77.73		320	PTPN20	837557	2933638221	86.36
321	SEC24B	593077	1249204060	75.62		321	PRH1	557394	1105771949	74.32		321	CTNNA1	529618	1318322830	78.3		321	PRR4	4.23798e+06	18111362873	92.57		321	RPL14	523292	1232909722	77.76		321	HSPA2	835806	2934474028	86.39
322	RPL27	590752	1249794812	75.66		322	SOD2	551090	1106323039	74.35		322	VCP	527054	1318849884	78.33		322	AASS	4.22007e+06	18115582940	92.59		322	RPS14	522263	1233431984	77.79		322	IGKV3-20	819854	2935293881	86.41
323	CAPZA1	588468	1250383279	75.69		323	TAGLN2	550589	1106873628	74.39		323	H1-2	525935	1319375819	78.36		323	TGFBI	4.20987e+06	18119792810	92.61		323	SPTBN1	521290	1233953275	77.83		323	ITIH1	807933	2936101814	86.44
324	GART	586767	1250970047	75.73		324	RPL27	550140	1107423768	74.43		324	SRSF6	522683	1319898502	78.39		324	KRT16	4.20672e+06	18123999528	92.64		324	NPM1	521150	1234474425	77.86		324	KREMEN2	802895	2936904709	86.46
325	KRT15	584794	1251554841	75.76		325	COL17A1	549120	1107972888	74.46		325	PDGFRB	522034	1320420536	78.43		325	RPS27A	4.20395e+06	18128203473	92.66		325	RPS4Y1	520757	1234995181	77.89		325	LAMA5	802757	2937707466	86.48
326	HSPA5	579489	1252134330	75.8		326	PPL	547152	1108520040	74.5		326	ANKFY1	520140	1320940676	78.46		326	TSR1	4.18783e+06	18132391305	92.68		326	AKR1C1	520731	1235515913	77.92		326	PFN1	802248	2938509714	86.51
327	ST13	579022	1252713353	75.83		327	COL3A1	546525	1109066565	74.54		327	RBM17	515799	1321456475	78.49		327	CRYBG3	4.11415e+06	18136505455	92.7		327	PGAM1	517840	1236033753	77.96		327	RUFY1	793168	2939302882	86.53
328	GATD1	572919	1253286272	75.87		328	RPS13	544852	1109611416	74.57		328	FAM83F	513475	1321969950	78.52		328	LMNA	4.08046e+06	18140585920	92.72		328	MDH2	517154	1236550907	77.99		328	IGHV3-30;IGHV3-30-5	790747	2940093629	86.55
329	RPLP0	571024	1253857296	75.9		329	DSTN	544798	1110156215	74.61		329	RPL27	512235	1322482184	78.55		329	LAMB3	4.06773e+06	18144653647	92.74		329	LCP1	515632	1237066540	78.02		329	SLPI	776749	2940870378	86.58
330	ARF5	568698	1254425994	75.94		330	CRYBG3	544735	1110700950	74.65		330	DSTN	510697	1322992881	78.58		330	HSPG2	4.06194e+06	18148715585	92.76		330	RPL19	514817	1237581357	78.05		330	GPX3	772979	2941643357	86.6
331	ARPC3	568448	1254994442	75.97		331	CPA3	536713	1111237663	74.68		331	CALML3	510217	1323503098	78.61		331	IGHG3	4.05706e+06	18152772640	92.78		331	RPL13	513239	1238094596	78.09		331	NDUFB10	772488	2942415846	86.62
332	CAPN1	566169	1255560612	76.01		332	DOCK1	536403	1111774065	74.72		332	MYH10	509716	1324012814	78.64		332	CASP14	4.05568e+06	18156828321	92.8		332	GPNMB	511861	1238606457	78.12		332	APOH	770928	2943186774	86.64
333	PKM	566145	1256126757	76.04		333	RPS10	534462	1112308528	74.75		333	ACADVL	507610	1324520424	78.67		333	SF3A1	4.05449e+06	18160882811	92.82		333	PTPN20	509926	1239116383	78.15		333	TXLNG	766530	2943953304	86.67
334	KLK10	564489	1256691246	76.07		334	TM9SF4	532321	1112840849	74.79		334	ANKRD20A4P;ANKRD20A8P;ANKRD20A2P;ANKRD20A1;ANKRD20A3P	506970	1325027394	78.7		334	DIP2A	4.05244e+06	18164935248	92.85		334	TRIM4	508697	1239625080	78.18		334	VAT1	764951	2944718254	86.69
335	EEF1D	564162	1257255408	76.11		335	PRSS3	530935	1113371784	74.83		335	RNF31	506415	1325533808	78.73		335	EML3	4.01426e+06	18168949508	92.87		335	TAGLN	508688	1240133768	78.22		335	TRIM4	762742	2945480997	86.71
336	P4HB	559965	1257815373	76.14		336	COL2A1	528345	1113900129	74.86		336	MDH1	505890	1326039699	78.76		336	KRTAP11-1	3.99892e+06	18172948430	92.89		336	HLA-DRB5	508018	1240641786	78.25		336	STAG2	758601	2946239598	86.73
337	CCT5	559423	1258374796	76.18		337	CLTC	526685	1114426814	74.9		337	RPL27A	505361	1326545059	78.79		337	DPT	3.99639e+06	18176944816	92.91		337	HSD17B12	507638	1241149424	78.28		337	PLXNB2	754533	2946994131	86.76
338	DNAJC13	557011	1258931806	76.21		338	EZR	523079	1114949893	74.93		338	COL18A1	504473	1327049532	78.82		338	SYNPO	3.99082e+06	18180935639	92.93		338	GPX3	503639	1241653063	78.31		338	B2M	751312	2947745444	86.78
339	GPNMB	556839	1259488645	76.24		339	CSTB	522990	1115472883	74.97		339	ZNF706	504433	1327553966	78.85		339	OXCT1	3.9805e+06	18184916137	92.95		339	KREMEN2	503544	1242156607	78.34		339	PGK1	747371	2948492815	86.8
340	PSMB2	552038	1260040683	76.28		340	CAVIN1	522838	1115995721	75		340	IQGAP1	503293	1328057259	78.88		340	CCL15	3.96711e+06	18188883244	92.97		340	NUDT1	501069	1242657675	78.38		340	C8B	741438	2949234253	86.82
341	RNH1	550700	1260591383	76.31		341	RPS4Y1	522645	1116518366	75.04		341	C3	502708	1328559966	78.91		341	ACOT9	3.9412e+06	18192824446	92.99		341	FTL	499362	1243157038	78.41		341	IGHV1-69	740294	2949974547	86.84
342	PCBP1	549921	1261141304	76.34		342	IGKV3D-15	521175	1117039541	75.07		342	RPL38	498717	1329058683	78.94		342	POFUT1	3940491	18196764937	93.01		342	CALM1;CALM2;CALM3	498023	1243655061	78.44		342	GNB1	739049	2950713595	86.87
343	PSMA6	549435	1261690739	76.38		343	SYNCRIP	519579	1117559120	75.11		343	YWHAQ	495881	1329554564	78.97		343	CHMP4B	3.93957e+06	18200704505	93.03		343	VCL	494092	1244149153	78.47		343	IGLV3-10	736715	2951450311	86.89
344	TAGLN2	542351	1262233090	76.41		344	LAMP1	517836	1118076957	75.14		344	DIP2A	493750	1330048314	79		344	NANS	3.92467e+06	18204629176	93.05		344	LAMA5	492405	1244641558	78.5		344	GGCT	735292	2952185603	86.91
345	SLURP2	539139	1262772228	76.44		345	KRT86	517682	1118594638	75.18		345	YWHAE	488695	1330537009	79.03		345	LRRC40	3.91888e+06	18208548059	93.07		345	HSPD1	491111	1245132670	78.53		345	EHD2	734070	2952919672	86.93
346	TUBB	539053	1263311281	76.47		346	TF	517606	1119112245	75.21		346	UGGT2	487415	1331024424	79.06		346	THUMPD3	3.90717e+06	18212455231	93.09		346	ZNF462	488935	1245621605	78.56		346	YWHAQ	732197	2953651869	86.95
347	KRT7	534961	1263846242	76.51		347	CALML3	516091	1119628335	75.25		347	FBN1	487254	1331511678	79.08		347	GLG1	3.88628e+06	18216341515	93.11		347	C4A	487375	1246108980	78.59		347	PTK7	729615	2954381484	86.97
348	H2AC6	530788	1264377030	76.54		348	ALDH3A2	515921	1120144256	75.28		348	LAMP2	486705	1331998384	79.11		348	MTA2	3.86104e+06	18220202558	93.13		348	ITGB2	487265	1246596245	78.62		348	IGHV4-28	729308	2955110791	87
349	KRT6A	530163	1264907193	76.57		349	IQGAP1	514537	1120658793	75.32		349	SEC24B	486302	1332484686	79.14		349	LARP7	3.83818e+06	18224040739	93.15		349	EFTUD2	485475	1247081720	78.65		349	GPC1	727947	2955838738	87.02
350	TMSB4X	525735	1265432928	76.6		350	GK5	510985	1121169778	75.35		350	ARPC3	485579	1332970265	79.17		350	ATF1	3.80483e+06	18227845569	93.17		350	C1QC	483655	1247565375	78.68		350	TPM4	727634	2956566373	87.04
351	COX5B	524667	1265957595	76.63		351	SERPINB4	510865	1121680642	75.38		351	PRR12	479913	1333450178	79.2		351	TNFSF10	3.79809e+06	18231643664	93.19		351	ARHGAP23	478648	1248044023	78.71		351	PIP4K2C	726076	2957292449	87.06
352	PCBP2	519745	1266477340	76.67		352	MDH1	510469	1122191112	75.42		352	RPL36	477169	1333927347	79.23		352	SCGB2A2	3.78623e+06	18235429891	93.21		352	HNRNPD	475901	1248519924	78.74		352	GGH	725113	2958017562	87.08
353	HAL	518352	1266995692	76.7		353	TBCK	509650	1122700762	75.45		353	MT-ATP6	475650	1334402997	79.26		353	CORO7	3.73872e+06	18239168616	93.23		353	RTN4	474033	1248993957	78.77		353	CRIP1	724005	2958741567	87.1
354	RPL35A	518342	1267514034	76.73		354	EEF1D	504974	1123205736	75.49		354	RPLP2	474104	1334877101	79.28		354	TRIM4	3.73755e+06	18242906167	93.24		354	CLASRP	473533	1249467490	78.8		354	CFB	721763	2959463330	87.12
355	RPS28	516984	1268031017	76.76		355	LY6D	500055	1123705791	75.52		355	HADHA	473377	1335350478	79.31		355	KRT34	3.71393e+06	18246620094	93.26		355	CSTB	472284	1249939773	78.83		355	AOC3	720079	2960183409	87.14
356	S100A11	514322	1268545339	76.79		356	PSMD6	499499	1124205290	75.55		356	SNRPD3	472846	1335823324	79.34		356	TJP2	3.70008e+06	18250320175	93.28		356	CFHR1	468589	1250408363	78.86		356	LRP1	716624	2960900032	87.17
357	PHGDH	514189	1269059529	76.82		357	ALDH2	498290	1124703580	75.59		357	RPS10	471222	1336294546	79.37		357	ERAP1	3.68994e+06	18254010116	93.3		357	ALDH1L1	463623	1250871986	78.89		357	SYNE1	712142	2961612175	87.19
358	PSMA3	513529	1269573057	76.85		358	ARPC3	497969	1125201549	75.62		358	STOM	470442	1336764988	79.4		358	TASOR2	3.67123e+06	18257681349	93.32		358	PALD1	461192	1251333178	78.92		358	THAP5	711680	2962323855	87.21
359	RPL24	512914	1270085971	76.88		359	PSMB6	496343	1125697892	75.65		359	PGK1	467471	1337232458	79.42		359	ZMIZ1	3.64805e+06	18261329398	93.34		359	ACOT9	459563	1251792741	78.95		359	CDH13	710669	2963034524	87.23
360	TPD52	511405	1270597376	76.92		360	CBX5	495353	1126193244	75.69		360	RPL17	466337	1337698795	79.45		360	COL28A1	3.63816e+06	18264967562	93.36		360	ARPC4	458273	1252251014	78.98		360	RPL34	709516	2963744040	87.25
361	GUK1	511401	1271108777	76.95		361	GIMAP5	494493	1126687738	75.72		361	IGHA1	464169	1338162965	79.48		361	DBT	3.63203e+06	18268599587	93.38		361	CEP170B	457234	1252708248	79.01		361	IGLV3-9	707887	2964451927	87.27
362	RPL10A	506370	1271615148	76.98		362	TASOR2	493317	1127181054	75.75		362	S100A9	462777	1338625741	79.51		362	ITGA7	3.61771e+06	18272217292	93.39		362	EFCAB7	457165	1253165413	79.04		362	TTN	697242	2965149168	87.29
363	ADI1	505954	1272121101	77.01		363	HNRNPA3	492856	1127673910	75.79		363	EEF1G	462313	1339088054	79.53		363	PLIN4	3.60658e+06	18275823874	93.41		363	RPL6	456787	1253622200	79.07		363	ITIH2	692446	2965841614	87.31
364	NONO	504992	1272626093	77.04		364	SSB	490926	1128164836	75.82		364	PRMT5	461279	1339549334	79.56		364	MAP1B	3.59354e+06	18279417419	93.43		364	SLIRP	455086	1254077286	79.1		364	H2AC6	691790	2966533404	87.33
365	CA2	504896	1273130989	77.07		365	SRSF6	490800	1128655636	75.85		365	PCBP2	460942	1340010276	79.59		365	H3-2	3.57259e+06	18282990011	93.45		365	EMILIN1	452814	1254530100	79.12		365	ADAM10	691091	2967224495	87.35
366	PYCARD	503015	1273634005	77.1		366	POLA1	490627	1129146263	75.89		366	EEF1D	457576	1340467852	79.62		366	KSR1	3.5703e+06	18286560306	93.47		366	SLC8A1	451793	1254981893	79.15		366	SLC8A1	689738	2967914233	87.37
367	RPS21	502473	1274136478	77.13		367	CDC42	490487	1129636750	75.92		367	DYNLL1	455298	1340923150	79.64		367	SYTL4	3.56012e+06	18290120428	93.49		367	CAPZA1	448825	1255430718	79.18		367	AKR1C1	689626	2968603858	87.39
368	SNX29	500523	1274637000	77.16		368	TNXB	489694	1130126444	75.95		368	PIAS4	454875	1341378025	79.67		368	KRT17	3.53397e+06	18293654398	93.5		368	ITIH2	448037	1255878756	79.21		368	HNRNPC	688614	2969292472	87.41
369	CPSF6	499166	1275136167	77.19		369	MYH9	487443	1130613886	75.98		369	ST13	453866	1341831890	79.7		369	EPHX1	3.52711e+06	18297181510	93.52		369	PDIA3	447714	1256326469	79.24		369	COL5A2	685992	2969978464	87.43
370	ACTN4	499165	1275635331	77.22		370	RPL7	486737	1131100623	76.02		370	CASP14	452447	1342284337	79.72		370	ROBO1	3.51514e+06	18300696648	93.54		370	ATP5PB	447530	1256773999	79.27		370	CDK3	685698	2970664162	87.45
371	HNRNPM	499009	1276134341	77.25		371	ATP1A1	486078	1131586702	76.05		371	PPP6R3	450879	1342735216	79.75		371	HSPA4	3.43306e+06	18304129704	93.56		371	LRP1	443976	1257217976	79.29		371	CD151	685648	2971349810	87.47
372	VDAC2	498386	1276632727	77.28		372	RAB1B	483857	1132070559	76.08		372	FLNA	450797	1343186012	79.78		372	UAP1	3423745	18307553449	93.57		372	PSMD6	443305	1257661281	79.32		372	VCL	684634	2972034444	87.49
373	RPL18A	494769	1277127495	77.31		373	KRT71	483851	1132554409	76.12		373	TPM3	450763	1343636776	79.8		373	PLEKHO2	3.42202e+06	18310975464	93.59		373	TPM2	440614	1258101894	79.35		373	PKLR	679795	2972714239	87.51
374	HNRNPA3	494506	1277622001	77.34		374	SET	483057	1133037466	76.15		374	PSMB6	450265	1344087041	79.83		374	LRPPRC	3.41187e+06	18314387332	93.61		374	ITIH1	438283	1258540177	79.38		374	SPTBN1	677178	2973391417	87.53
375	SPRR2A	494164	1278116165	77.37		375	FCN1	482365	1133519831	76.18		375	COL1A2	449311	1344536352	79.86		375	TGM2	3.41043e+06	18317797760	93.63		375	CLEC3B	437968	1258978145	79.4		375	CD55	676299	2974067716	87.55
376	CAT	491922	1278608087	77.4		376	RPL10	481805	1134001636	76.21		376	RPS13	446737	1344983089	79.88		376	CEBPD	3405210	18321202970	93.64		376	AMBP	435905	1259414050	79.43		376	VAPB	676288	2974744004	87.57
377	RPS17	491848	1279099935	77.43		377	DYNLL1	480011	1134481647	76.24		377	SERPINB5	446602	1345429691	79.91		377	CFHR5	3.29764e+06	18324500613	93.66		377	LAMC1	433055	1259847105	79.46		377	MDH1	673085	2975417089	87.59
378	DBI	491492	1279591427	77.46		378	IQGAP2	478325	1134959972	76.28		378	ILF2	445009	1345874699	79.94		378	EEF1A1	3.26556e+06	18327766177	93.68		378	H1-2	432988	1260280093	79.49		378	S100A4	669741	2976086830	87.61
379	NCL	490042	1280081469	77.49		379	RNH1	476115	1135436087	76.31		379	VDAC2	442505	1346317204	79.96		379	ANK2	3.26112e+06	18331027300	93.69		379	COL28A1	432351	1260712444	79.51		379	KPNB1	668198	2976755028	87.63
380	ASAH1	489366	1280570835	77.52		380	S100A11	475963	1135912049	76.34		380	SET	441576	1346758780	79.99		380	HSDL2	3.24108e+06	18334268382	93.71		380	CDC42	430514	1261142957	79.54		380	EIF4G3	664337	2977419365	87.65
381	VAPA	488778	1281059613	77.55		381	SNRPD3	475925	1136387974	76.37		381	FTL	440242	1347199022	80.02		381	COL5A2	3.23888e+06	18337507264	93.73		381	ANG	429946	1261572904	79.57		381	FTL	663427	2978082791	87.67
382	GOT2	487954	1281547567	77.58		382	CASP14	473745	1136861719	76.4		382	LIN28A	439624	1347638646	80.04		382	SPATS2L	3231035	18340738299	93.74		382	PEBP1	428663	1262001567	79.6		382	RAE1	662837	2978745629	87.69
383	S100A16	485068	1282032635	77.61		383	PGAM1	473610	1137335330	76.44		383	COL5A1	439532	1348078178	80.07		383	LAMC1	3.22715e+06	18343965450	93.76		383	RPL7A	428023	1262429590	79.62		383	CYBRD1	662710	2979408339	87.71
384	BCKDK	484491	1282517125	77.64		384	WBP2	473381	1137808711	76.47		384	RBM22	439038	1348517215	80.09		384	KRT7	3.22358e+06	18347189026	93.78		384	TSR1	425733	1262855323	79.65		384	TXNDC12	661773	2980070112	87.73
385	CHD4	484449	1283001574	77.67		385	RPS17	470759	1138279470	76.5		385	S100A11	438844	1348956059	80.12		385	PRMT5	3.17553e+06	18350364557	93.79		385	RPL4	425492	1263280815	79.68		385	SLC27A4	654038	2980724150	87.75
386	GK5	484419	1283485993	77.7		386	TRIM29	468731	1138748201	76.53		386	ATP1A3	438573	1349394633	80.15		386	LAMA3	3.13078e+06	18353495335	93.81		386	MSN	422348	1263703163	79.7		386	INF2	653900	2981378050	87.77
387	RPL10	483873	1283969867	77.72		387	SERPINA1	468549	1139216750	76.56		387	PKP3	438526	1349833159	80.17		387	DERPC	3.12025e+06	18356615584	93.83		387	VSIG10L	420320	1264123482	79.73		387	C4A	649788	2982027837	87.79
388	COX4I1	482119	1284451985	77.75		388	AHCYL1	467563	1139684312	76.59		388	COG7	438048	1350271208	80.2		388	CNN1	3.09967e+06	18359715258	93.84		388	GSTO1	419649	1264543131	79.76		388	CREBRF	649682	2982677519	87.81
389	IGKV1-17	479394	1284931380	77.78		389	ACTN1	465635	1140149948	76.63		389	CACNA2D1	435443	1350706650	80.22		389	ARMC8	3.08447e+06	18362799723	93.86		389	AOC3	419453	1264962584	79.78		389	PKM	646551	2983324070	87.83
390	SLIRP	479295	1285410674	77.81		390	ANKRD20A4P;ANKRD20A8P;ANKRD20A2P;ANKRD20A1;ANKRD20A3P	464789	1140614737	76.66		390	LAMA3	434830	1351141481	80.25		390	SMC2	3082892	18365882615	93.87		390	WDR87	417731	1265380315	79.81		390	KRT33A	644091	2983968161	87.85
391	CRYBG3	478452	1285889127	77.84		391	KRR1	462735	1141077472	76.69		391	TAGLN2	434294	1351575774	80.28		391	KARS1	3.0717e+06	18368954315	93.89		391	MON2	416328	1265796643	79.83		391	LRRC59	636600	2984604760	87.86
392	SLURP1	478254	1286367381	77.87		392	CD47	462543	1141540015	76.72		392	GOT2	433810	1352009584	80.3		392	DENND4C	3.05963e+06	18372013947	93.9		392	RPSA	416291	1266212934	79.86		392	EFEMP1	636005	2985240766	87.88
393	AAMDC	475278	1286842659	77.9		393	FTH1	461220	1142001235	76.75		393	CTSB	431458	1352441042	80.33		393	LTF	3.05181e+06	18375065752	93.92		393	RNH1	416210	1266629143	79.89		393	ITGB5	635402	2985876167	87.9
394	DCN	472917	1287315576	77.93		394	RPS28	461027	1142462262	76.78		394	CLTC	430720	1352871762	80.35		394	ATP5F1B	3.04979e+06	18378115540	93.94		394	PRDX3	412735	1267041878	79.91		394	MSN	633786	2986509953	87.92
395	EIF5A	472389	1287787965	77.96		395	ZNF462	459873	1142922135	76.81		395	DSG3	428217	1353299979	80.38		395	LACRT	3.03577e+06	18381151314	93.95		395	H2AZ1;H2AZ2	410347	1267452225	79.94		395	APOA2	633684	2987143637	87.94
396	ANXA5	472254	1288260218	77.98		396	RPS27L	459571	1143381706	76.84		396	KPRP	426519	1353726498	80.4		396	ACTA2	3.0285e+06	18384179811	93.97		396	ASS1	409768	1267861992	79.96		396	HCLS1	632102	2987775739	87.96
397	CTSB	470470	1288730689	78.01		397	TBCB	459031	1143840737	76.87		397	KIR2DS3;KIR2DS1	424147	1354150644	80.43		397	S100A7	3.00065e+06	18387180460	93.98		397	EEF2	408356	1268270348	79.99		397	AACS	631682	2988407420	87.98
398	CYCS	470173	1289200861	78.04		398	TUBB8	457520	1144298257	76.9		398	RBMX	423995	1354574639	80.45		398	PRDX4	2.98462e+06	18390165084	94		398	MRTO4	406977	1268677325	80.02		398	PLSCR1	627556	2989034976	87.99
399	PA2G4	469021	1289669882	78.07		399	H1-3	454783	1144753040	76.94		399	SERPINA1	422895	1354997534	80.48		399	TRMT11	2.98371e+06	18393148796	94.01		399	MYL12B;MYL12A	404677	1269082002	80.04		399	WASL	626142	2989661119	88.01
400	PKLR	468986	1290138868	78.1		400	HP	450895	1145203936	76.97		400	UBE2V1	422551	1355420084	80.5		400	STXBP3	2.97982e+06	18396128620	94.03		400	HBD	404584	1269486586	80.07		400	TPP1	624957	2990286076	88.03
401	CD44	468735	1290607602	78.13		401	L3MBTL3	450428	1145654363	77		401	PAPSS1	422181	1355842265	80.53		401	IGHA2	2.97389e+06	18399102508	94.04		401	COL21A1	401384	1269887970	80.09		401	COL18A1	620191	2990906267	88.05
402	ALDH9A1	467932	1291075535	78.15		402	F11	448385	1146102748	77.03		402	NECTIN1	421919	1356264184	80.55		402	AMDHD2	2.97038e+06	18402072889	94.06		402	NONO	399636	1270287606	80.12		402	NKPD1	618741	2991525008	88.07
403	RAB10	467064	1291542598	78.18		403	NECTIN1	448070	1146550818	77.06		403	TM9SF4	418692	1356682876	80.58		403	PRKAR1A	2.96032e+06	18405033209	94.07		403	NPC1	399105	1270686711	80.14		403	TUBB1	618724	2992143732	88.09
404	CST6	467022	1292009620	78.21		404	CPNE8	447732	1146998550	77.09		404	ECI1	417634	1357100510	80.6		404	PNPT1	2.95944e+06	18407992652	94.09		404	HP1BP3	398337	1271085048	80.17		404	PRDX6	616972	2992760704	88.1
405	RPS29	465578	1292475198	78.24		405	PRKCSH	446803	1147445352	77.12		405	H2AZ1;H2AZ2	413951	1357514462	80.63		405	PSMB9	2.95882e+06	18410951474	94.1		405	PDCD5	397984	1271483032	80.19		405	C7	616898	2993377602	88.12
406	H1-0	464220	1292939418	78.27		406	HNRNPA1	446323	1147891676	77.15		406	CSTB	413887	1357928349	80.65		406	UBXN4	2.94596e+06	18413897429	94.12		406	ARHGAP26	397703	1271880735	80.22		406	IGHV3-9	615776	2993993378	88.14
407	B2M	463466	1293402884	78.3		407	RPL24	446297	1148337973	77.18		407	CPNE8	413460	1358341809	80.68		407	EIF3H	2.93749e+06	18416834918	94.13		407	HMGB1	396224	1272276959	80.24		407	CLEC3B	615614	2994608992	88.16
408	SPRR1A	462606	1293865490	78.32		408	DDX5	446173	1148784146	77.21		408	ITGA6	413193	1358755002	80.7		408	CDC42BPG	2.91766e+06	18419752580	94.15		408	ALDH1A1	395650	1272672609	80.27		408	TCEA1	615127	2995224118	88.18
409	MYH14	458267	1294323757	78.35		409	TPM3	445378	1149229523	77.24		409	CALM1;CALM2;CALM3	412684	1359167685	80.73		409	SPTB	2.91484e+06	18422667419	94.16		409	TTR	394687	1273067297	80.29		409	SFN	614506	2995838624	88.19
410	PEBP1	449003	1294772760	78.38		410	RPLP1	444620	1149674143	77.27		410	CDK3	412404	1359580089	80.75		410	VIM	2.86756e+06	18425534978	94.18		410	CAPG	393616	1273460913	80.32		410	IGLV1-47	612280	2996450904	88.21
411	PSMA5	446638	1295219399	78.41		411	RPL10A	443684	1150117827	77.3		411	PTMA	411461	1359991550	80.78		411	MYG1	2.86733e+06	18428402307	94.19		411	TMSB10	393009	1273853922	80.34		411	HSPD1	608621	2997059525	88.23
412	ACSM6	445262	1295664661	78.43		412	CALML5	443323	1150561149	77.33		412	PIK3C2A	410796	1360402346	80.8		412	LAMC2	2.86504e+06	18431267347	94.21		412	CANX	392689	1274246611	80.37		412	NME2	606843	2997666368	88.25
413	SOD1	444750	1296109411	78.46		413	RPS29	443057	1151004206	77.36		413	CAPZA1	410697	1360813044	80.82		413	PIP4K2C	2.8638e+06	18434131151	94.22		413	YWHAE	391940	1274638551	80.39		413	SH3BGRL3	606236	2998272605	88.27
414	ATP5F1E;ATP5F1EP2	442833	1296552244	78.49		414	CREB3L4	440331	1151444537	77.38		414	PHGDH	409419	1361222463	80.85		414	PTPN20	2.82097e+06	18436952118	94.24		414	VPS13C	391084	1275029635	80.42		414	RPL15	602091	2998874696	88.28
415	GALNT2	442671	1296994915	78.51		415	ANKFY1	439348	1151883885	77.41		415	EZR	408352	1361630814	80.87		415	TAOK3	2.80275e+06	18439754865	94.25		415	HADHB	390989	1275420624	80.44		415	TXN	600782	2999475478	88.3
416	MRTO4	441103	1297436017	78.54		416	PRMT5	439027	1152322912	77.44		416	RPS4Y1	407972	1362038787	80.9		416	ADK	2.78316e+06	18442538028	94.26		416	SAFB2	390706	1275811330	80.47		416	ZNF462	600408	3000075886	88.32
417	ALDH2	440013	1297876031	78.57		417	SRSF3	438612	1152761523	77.47		417	MYLK	407232	1362446019	80.92		417	TUBA1B	2.77213e+06	18445310158	94.28		417	GNB2	390563	1276201893	80.49		417	PFN3	599840	3000675726	88.34
418	ATP6V1B2	439790	1298315821	78.59		418	RPS21	438272	1153199795	77.5		418	CAPG	402619	1362848638	80.95		418	ARHGAP27	2.76215e+06	18448072305	94.29		418	HSPA8	389293	1276591187	80.52		418	MAP3K6	594424	3001270151	88.35
419	SNRPA1	439663	1298755484	78.62		419	C3	435810	1153635605	77.53		419	RPS17	402568	1363251205	80.97		419	PIGR	2.762e+06	18450834309	94.31		419	RPL12	387989	1276979176	80.54		419	RPS18	592926	3001863077	88.37
420	SERPINA1	439353	1299194837	78.65		420	CRIP1	433439	1154069044	77.56		420	TRIM29	402157	1363653362	80.99		420	TPSB2;TPSAB1	2.76118e+06	18453595494	94.32		420	FMOD	387895	1277367071	80.56		420	TIMP3	590497	3002453574	88.39
421	LGALS3BP	438551	1299633387	78.67		421	ARF5	432238	1154501282	77.59		421	PTBP1	400944	1364054306	81.02		421	CALML5	2.75933e+06	18456354824	94.34		421	ANPEP	387830	1277754901	80.59		421	GCLC	589801	3003043375	88.41
422	CRIP1	437749	1300071136	78.7		422	MTA2	431297	1154932579	77.62		422	S100A14	400254	1364454561	81.04		422	KLK5	2.75574e+06	18459110560	94.35		422	PCNP	387703	1278142604	80.61		422	JCHAIN	589267	3003632643	88.42
423	SYNCRIP	436497	1300507633	78.73		423	LIN28A	429496	1155362075	77.65		423	CREB3L4	398638	1364853199	81.06		423	MFAP2	2.75453e+06	18461865090	94.36		423	FDXR	385860	1278528463	80.64		423	WDR87	584623	3004217266	88.44
424	CALM1;CALM2;CALM3	434970	1300942603	78.75		424	ALDH9A1	429017	1155791091	77.68		424	KHSRP	398599	1365251798	81.09		424	BOP1	2.7508e+06	18464615892	94.38		424	LAMB2	385779	1278914242	80.66		424	VKORC1	582765	3004800031	88.46
425	HADHB	434091	1301376694	78.78		425	KAT5	427026	1156218118	77.71		425	PRDX6	397918	1365649716	81.11		425	CAVIN1	2.75045e+06	18467366346	94.39		425	MAP4K4	385102	1279299344	80.69		425	EMILIN1	579934	3005379965	88.48
426	RPL21	433251	1301809945	78.8		426	RBM3	426362	1156644479	77.73		426	SOD1	397904	1366047621	81.14		426	CD36	2.74386e+06	18470110208	94.41		426	RGS3	384892	1279684236	80.71		426	ILK	579762	3005959727	88.49
427	NOP16	431324	1302241269	78.83		427	CBR3	424803	1157069282	77.76		427	GNG12	396417	1366444038	81.16		427	PRB3	2.73813e+06	18472848335	94.42		427	HSPA5	384255	1280068491	80.73		427	FMO3	579662	3006539390	88.51
428	GSTZ1	429954	1302671223	78.86		428	AAMDC	424096	1157493378	77.79		428	PES1	394052	1366838090	81.18		428	NTN4	2.72546e+06	18475573797	94.43		428	ANXA6	382470	1280450961	80.76		428	ALDH1L1	578332	3007117721	88.53
429	KRR1	429921	1303101144	78.88		429	VAPA	423532	1157916911	77.82		429	KIAA1671	393223	1367231313	81.21		429	MCM4	2723280	18478297077	94.45		429	PCBP1	381073	1280832034	80.78		429	RTN4	577962	3007695683	88.54
430	COL10A1	429109	1303530253	78.91		430	PLEKHN1	422350	1158339261	77.85		430	RPL7	393208	1367624520	81.23		430	FGA	2.71127e+06	18481008343	94.46		430	NHLRC2	379259	1281211293	80.81		430	SMTN	577132	3008272815	88.56
431	LY6D	428997	1303959250	78.93		431	HSPB6	421953	1158761213	77.88		431	RPS29	388696	1368013216	81.25		431	COL5A3	2.68467e+06	18483693013	94.47		431	SAMHD1	377845	1281589138	80.83		431	MDH2	573976	3008846792	88.58
432	PRX	428639	1304387889	78.96		432	NSFL1C	421641	1159182854	77.9		432	TBCB	388533	1368401749	81.28		432	HTATSF1	2.67307e+06	18486366086	94.49		432	TMEM109	377527	1281966665	80.85		432	TMSB10	569531	3009416323	88.59
433	PHB2	428248	1304816137	78.99		433	SERPINB3	420782	1159603636	77.93		433	SPTA1	387844	1368789594	81.3		433	MUC7	2.66111e+06	18489027195	94.5		433	HSP90AB4P	376466	1282343131	80.88		433	C9	568890	3009985213	88.61
434	TF	427756	1305243893	79.01		434	KRT78	416849	1160020485	77.96		434	ALDH3A2	387068	1369176662	81.32		434	EWSR1	2.64884e+06	18491676038	94.52		434	IGLV1-47	375374	1282718505	80.9		434	STOM	567591	3010552804	88.63
435	NCF4	427413	1305671306	79.04		435	KRT16	413553	1160434038	77.99		435	STAU2	387049	1369563710	81.34		435	MSH2	2.64387e+06	18494319905	94.53		435	TKT	374520	1283093025	80.93		435	RPS14	567014	3011119818	88.64
436	LCP1	422689	1306093995	79.06		436	TACSTD2	412776	1160846814	78.02		436	TASOR2	386575	1369950285	81.37		436	GBF1	2.6318e+06	18496951703	94.54		436	RPS3	374099	1283467124	80.95		436	CANX	565856	3011685674	88.66
437	RPL22	422423	1306516417	79.09		437	VDAC2	411723	1161258537	78.04		437	QKI	385851	1370336136	81.39		437	RRAGA	2.61615e+06	18499567849	94.56		437	VKORC1	373076	1283840201	80.97		437	H1-2	564968	3012250642	88.68
438	RPL9	422059	1306938476	79.12		438	QDPR	411235	1161669772	78.07		438	GSTO1	385382	1370721517	81.41		438	LLGL2	2.61468e+06	18502182528	94.57		438	RPS8	370349	1284210549	81		438	PSMD6	564853	3012815494	88.69
439	UBE2N	421886	1307360363	79.14		439	UBE2V1	409361	1162079132	78.1		439	RPL24	383991	1371105508	81.44		439	SERPINB3	2.60686e+06	18504789390	94.58		439	ACP3	369728	1284580277	81.02		439	CTSL	562829	3013378324	88.71
440	UQCRC1	421714	1307782077	79.17		440	ST13	407678	1162486810	78.13		440	DDX5	383929	1371489437	81.46		440	SBSPON	2.5965e+06	18507385890	94.6		440	MVB12B	367606	1284947882	81.04		440	LIMA1	562762	3013941085	88.73
441	VIM	421256	1308203333	79.19		441	IGFBP6	406081	1162892891	78.15		441	HP1BP3	383597	1371873034	81.48		441	MALT1	2.57903e+06	18509964925	94.61		441	ELN	367485	1285315368	81.07		441	PGAM1	562083	3014503169	88.74
442	MYH11	419805	1308623138	79.22		442	GOT2	405682	1163298573	78.18		442	IGKV2D-29;IGKV2-29	383201	1372256235	81.5		442	AP2A2	2.57398e+06	18512538910	94.62		442	PGRMC1	366670	1285682038	81.09		442	ELAC2	559884	3015063052	88.76
443	PSMB4	419192	1309042329	79.24		443	COL5A1	404230	1163702804	78.21		443	RPS27L	382621	1372638856	81.53		443	S100A6	2.57142e+06	18515110334	94.64		443	HSP90AB1	366510	1286048548	81.11		443	CSE1L	559069	3015622122	88.78
444	IDE	418555	1309460884	79.27		444	DSG3	403177	1164105981	78.24		444	CBX5	382507	1373021364	81.55		444	KRT33B	2.56626e+06	18517676594	94.65		444	MT-CO2	366025	1286414573	81.13		444	KIR2DS3;KIR2DS1	558687	3016180809	88.79
445	HLA-C	413453	1309874338	79.29		445	PDIA3	400926	1164506907	78.26		445	ACTN1	381755	1373403119	81.57		445	ITPR2	2.55853e+06	18520235126	94.66		445	RPS2	365202	1286779774	81.16		445	FMO1	556597	3016737406	88.81
446	NDUFB5	413321	1310287659	79.32		446	DSC1	400630	1164907536	78.29		446	UPF2	380956	1373784075	81.6		446	IGHV3-43	2.55514e+06	18522790267	94.67		446	APOA2	364845	1287144620	81.18		446	GPNMB	552190	3017289596	88.83
447	LYPD5	412468	1310700127	79.34		447	PA2G4	400527	1165308063	78.32		447	TUBB8	380770	1374164845	81.62		447	ADD2	2549769	18525340036	94.69		447	KLK11	364806	1287509426	81.2		447	TMOD3	552163	3017841759	88.84
448	AHNAK2	412168	1311112295	79.37		448	KIF21B	399150	1165707214	78.34		448	TMSB4X	380382	1374545228	81.64		448	SBF1	2.53701e+06	18527877050	94.7		448	SPTAN1	364508	1287873933	81.23		448	AHCYL1	552057	3018393816	88.86
449	HMGB1	411778	1311524073	79.39		449	TAOK3	396318	1166103531	78.37		449	KRT78	380159	1374925387	81.66		449	HOOK1	2.51179e+06	18530388845	94.71		449	FILIP1L	363384	1288237317	81.25		449	HDHD5	550162	3018943978	88.87
450	RBM3	411440	1311935514	79.42		450	FGB	395458	1166498989	78.4		450	RPS28	378605	1375303992	81.69		450	COL4A6	2.5009e+06	18532889747	94.73		450	SLU7	362386	1288599703	81.27		450	FCHO2	549963	3019493941	88.89
451	CBR3	411043	1312346556	79.44		451	PRDX3	395109	1166894098	78.42		451	AHCY	377677	1375681670	81.71		451	PMPCA	2.49501e+06	18535384761	94.74		451	SSB	361598	1288961301	81.3		451	ALDH1A1	545348	3020039289	88.91
452	CPNE8	410953	1312757509	79.47		452	SOD1	394585	1167288683	78.45		452	ZNF318	376637	1376058307	81.73		452	OPTN	2.48992e+06	18537874676	94.75		452	AKR1A1	361255	1289322556	81.32		452	CA1	542997	3020582286	88.92
453	SET	408626	1313166135	79.49		453	EIF5A	393337	1167682021	78.48		453	RPL10	374748	1376433055	81.75		453	LETM1	2.43354e+06	18540308213	94.76		453	COX5A	360865	1289683421	81.34		453	CRYL1	540917	3021123203	88.94
454	CALML3	408451	1313574586	79.52		454	HMOX1	392649	1168074670	78.5		454	TSPO	374549	1376807605	81.77		454	LTBP1	2.42851e+06	18542736725	94.78		454	ARPC3	359678	1290043099	81.36		454	UBE2V1	539190	3021662394	88.95
455	GSPT1	406911	1313981496	79.54		455	LCP1	391083	1168465753	78.53		455	RPL10A	373766	1377181370	81.8		455	GOLGA5	2.41431e+06	18545151033	94.79		455	DIP2A	358863	1290401962	81.39		455	KRT34	538106	3022200500	88.97
456	MYH9	405649	1314387145	79.57		456	PSMA3	389629	1168855381	78.55		456	PAN3	373738	1377555108	81.82		456	ECI2	2.40952e+06	18547560557	94.8		456	TUBA3C;TUBA3D	358583	1290760545	81.41		456	FMOD	535837	3022736337	88.99
457	SERPINA12	404061	1314791205	79.59		457	GPC1	388902	1169244283	78.58		457	TDP2	373684	1377928792	81.84		457	GCC2	2.38776e+06	18549948315	94.81		457	RPL28	358532	1291119077	81.43		457	EFTUD2	534019	3023270356	89
458	SUMO2	402093	1315193298	79.61		458	CLIP2	388588	1169632872	78.61		458	HNRNPA1	373578	1378302370	81.86		458	TXLNG	2.36887e+06	18552317186	94.83		458	POLA1	358255	1291477332	81.45		458	TPM3	529030	3023799386	89.02
459	CLIC1	401710	1315595009	79.64		459	FKBP9	387490	1170020361	78.63		459	KIF21B	371516	1378673886	81.89		459	ABHD11	2.36587e+06	18554683053	94.84		459	ACTN1	357189	1291834521	81.48		459	RDX	527636	3024327022	89.03
460	CRABP2	400013	1315995022	79.66		460	RAB10	386873	1170407235	78.66		460	ACSF2	371303	1379045189	81.91		460	SRP68	2.36166e+06	18557044709	94.85		460	IGLV3-19	356487	1292191008	81.5		460	HSP90AB4P	527532	3024854555	89.05
461	KRT17	399040	1316394062	79.69		461	ILF2	386839	1170794074	78.69		461	NOC3L	370200	1379415389	81.93		461	OR8D2	2.36042e+06	18559405128	94.86		461	SERPINA3	354033	1292545040	81.52		461	NPM1	527246	3025381801	89.06
462	VKORC1	398265	1316792326	79.71		462	HSPA5	385258	1171179332	78.71		462	SPTBN2	368175	1379783564	81.95		462	INTS10	2.35979e+06	18561764922	94.87		462	SYPL1	353465	1292898505	81.54		462	MVB12B	526607	3025908408	89.08
463	IQGAP1	397712	1317190039	79.74		463	TRMT11	384493	1171563825	78.74		463	PEBP1	367418	1380150982	81.97		463	PRPSAP1	2.35664e+06	18564121564	94.89		463	RPL23A	351769	1293250274	81.57		463	TNFSF10	523977	3026432385	89.1
464	MVD	397526	1317587564	79.76		464	QKI	384311	1171948136	78.76		464	UBQLN2	367142	1380518123	82		464	ARF1	2.33589e+06	18566457458	94.9		464	CBR3	351088	1293601362	81.59		464	DENND4C	523123	3026955508	89.11
465	ACTR2	396841	1317984406	79.78		465	KHSRP	384043	1172332178	78.79		465	ARF5	364883	1380883007	82.02		465	ING5;ING4	2.33484e+06	18568792300	94.91		465	TPD52	350393	1293951755	81.61		465	SSC5D	522575	3027478083	89.13
466	UBE2V1	396481	1318380887	79.81		466	IGHG4	383855	1172716033	78.81		466	POSTN	364876	1381247883	82.04		466	XPO1	2.32908e+06	18571121378	94.92		466	CD163	350126	1294301882	81.63		466	F13A1	520596	3027998680	89.14
467	LGALS1	395706	1318776592	79.83		467	DBI	382102	1173098136	78.84		467	HNRNPL	364832	1381612715	82.06		467	CHMP1B	2320638	18573442016	94.93		467	PDGFRB	349292	1294651174	81.65		467	NGRN	518164	3028516843	89.16
468	KRT19	395474	1319172066	79.86		468	PSMA1	379757	1173477893	78.87		468	TUFM	364415	1381977130	82.08		468	CEP104	2.31955e+06	18575761564	94.95		468	ACTA1	349212	1295000386	81.68		468	PAF1	517972	3029034816	89.17
469	CDC42	392927	1319564993	79.88		469	FLNA	379013	1173856906	78.89		469	SRSF1	363876	1382341006	82.1		469	COL16A1	2.30089e+06	18578062458	94.96		469	CD55	347550	1295347936	81.7		469	C1QC	516625	3029551441	89.19
470	VAPB	389848	1319954841	79.9		470	MSN	377378	1174234283	78.92		470	GNB2	363045	1382704050	82.12		470	RBM25	2.29389e+06	18580356346	94.97		470	SH3BGRL3	347437	1295695373	81.72		470	CPE	515119	3030066560	89.2
471	PPP2R1A	389193	1320344034	79.93		471	CYB5R1	376617	1174610900	78.94		471	PGAM1	362559	1383066609	82.15		471	INPP5J	2.28541e+06	18582641760	94.98		471	ATP6V1G1	347097	1296042471	81.74		471	HLA-C	511455	3030578014	89.22
472	DYNC1I2	388724	1320732757	79.95		472	COG7	375524	1174986424	78.97		472	POLA1	362246	1383428855	82.17		472	NDUFB10	2.28345e+06	18584925208	94.99		472	SLC25A5	346260	1296388731	81.76		472	FLNC	508842	3031086856	89.23
473	COG7	388060	1321120818	79.97		473	P4HB	375424	1175361848	78.99		473	CRYBG3	360362	1383789217	82.19		473	OBSCN	2.27598e+06	18587201193	95		473	CFB	346030	1296734761	81.79		473	YWHAH	507606	3031594462	89.25
474	GNB2	387660	1321508477	80		474	RAF1	375336	1175737184	79.02		474	SBDS	360339	1384149556	82.21		474	MROH1	2.25646e+06	18589457657	95.02		474	HIF1AN	345992	1297080752	81.81		474	HNRNPA2B1	505116	3032099578	89.26
475	MYO6	385308	1321893785	80.02		475	RPA2	374004	1176111187	79.04		475	ZNF462	358803	1384508359	82.23		475	ILF3	2.25286e+06	18591710521	95.03		475	RPL31	345862	1297426614	81.83		475	TPM1	501649	3032601228	89.28
476	GLUL	384121	1322277906	80.04		476	KRT4	373899	1176485087	79.07		476	HSP90AB4P	358257	1384866616	82.25		476	GRIPAP1	2.24144e+06	18593951960	95.04		476	RPS26	345125	1297771739	81.85		476	TUBB8	496785	3033098013	89.29
477	ACTR3	383555	1322661461	80.07		477	TPP1	373249	1176858336	79.09		477	GSTZ1	357624	1385224241	82.27		477	SERPINB12	2.23323e+06	18596185195	95.05		477	HNRNPK	344603	1298116343	81.87		477	FIG4	496734	3033594746	89.31
478	GSTO1	381475	1323042936	80.09		478	SNRPA1	373052	1177231387	79.12		478	VAV2	356136	1385580377	82.3		478	APOB	2.22195e+06	18598407148	95.06		478	CD59	343895	1298460238	81.89		478	MYH11	495689	3034090435	89.32
479	PLEC	380891	1323423826	80.11		479	RPL18A	372511	1177603899	79.14		479	SRSF3	354518	1385934894	82.32		479	FLG	2.221e+06	18600628150	95.07		479	TSPAN14	343674	1298803912	81.92		479	RPL29	495553	3034585988	89.34
480	DPP3	379733	1323803559	80.14		480	NDRG1	372469	1177976367	79.17		480	IGHG4	354487	1386289381	82.34		480	SLC25A12	2.19864e+06	18602826789	95.08		480	MYH11	341649	1299145561	81.94		480	YWHAE	494585	3035080573	89.35
481	SAT2	379529	1324183088	80.16		481	PSMB4	372293	1178348661	79.19		481	GNB1	354421	1386643802	82.36		481	NBEAL2	2.19219e+06	18605018977	95.1		481	CTSB	339581	1299485142	81.96		481	PDGFRB	493513	3035574086	89.36
482	DICER1	378881	1324561970	80.18		482	HP1BP3	372067	1178720728	79.22		482	FGG	353978	1386997779	82.38		482	ATP5F1A	2.1855e+06	18607204481	95.11		482	COL6A5	338206	1299823348	81.98		482	PGRMC1	492899	3036066984	89.38
483	HSD17B4	376877	1324938847	80.2		483	DDT	371828	1179092556	79.24		483	CBR3	353456	1387351236	82.4		483	POSTN	2.18039e+06	18609384871	95.12		483	PCBP2	337914	1300161262	82		483	TMEM109	492880	3036559864	89.39
484	TUBB1	376876	1325315723	80.23		484	H2AZ1;H2AZ2	370497	1179463053	79.27		484	DDX1	350083	1387701318	82.42		484	TNPO1	2.17874e+06	18611563615	95.13		484	HLA-DQA2	337187	1300498449	82.02		484	SRP68	492098	3037051962	89.41
485	SHOC2	376654	1325692378	80.25		485	PLSCR1	370425	1179833478	79.29		485	CDC42	349868	1388051186	82.44		485	LAMA5	2.17751e+06	18613741125	95.14		485	IGKV1-5	336706	1300835155	82.04		485	AKR1A1	490982	3037542944	89.42
486	PMP2	376399	1326068776	80.27		486	BANF1	366776	1180200254	79.32		486	CCL15	348956	1388400142	82.46		486	ITGA6	2.1774e+06	18615918524	95.15		486	TIMM8B	336471	1301171626	82.07		486	PEBP1	485332	3038028276	89.44
487	ANG	375875	1326444651	80.3		487	SAFB2	366435	1180566689	79.34		487	TSPAN14	348052	1388748194	82.48		487	CRYZ	2.14593e+06	18618064449	95.16		487	HNRNPM	336461	1301508087	82.09		487	IGFBP6	481627	3038509903	89.45
488	HADHA	375732	1326820383	80.32		488	SBSN	365408	1180932097	79.37		488	MCM5	347445	1389095639	82.5		488	NID1	2.14279e+06	18620207242	95.17		488	IQGAP2	335258	1301843345	82.11		488	WDR77	481179	3038991081	89.46
489	HNRNPD	375593	1327195976	80.34		489	PEBP1	364738	1181296835	79.39		489	ZMIZ1	345182	1389440822	82.52		489	SELENOO	2.14098e+06	18622348225	95.18		489	COL5A1	333773	1302177118	82.13		489	RFX5	480114	3039471195	89.48
490	EEF1B2	375328	1327571304	80.36		490	KRT85	364237	1181661072	79.42		490	LAMB3	345128	1389785949	82.55		490	BTF3L4	2.13949e+06	18624487715	95.19		490	KRT34	333766	1302510884	82.15		490	RPL3	479787	3039950981	89.49
491	STIM1	374733	1327946037	80.39		491	GNG12	363363	1182024434	79.44		491	DDX39B	345095	1390131045	82.57		491	GOLGB1	2.12071e+06	18626608423	95.21		491	ARF5	333403	1302844287	82.17		491	CRP	476837	3040427818	89.51
492	DEFA1;DEFA3	372850	1328318887	80.41		492	RPL22	363315	1182387749	79.46		492	LY6D	345063	1390476107	82.59		492	ILK	2.11545e+06	18628723868	95.22		492	IRF6	332115	1303176402	82.19		492	MARK2	476468	3040904286	89.52
493	ARPC2	372051	1328690938	80.43		493	ENOX2	362086	1182749835	79.49		493	P4HA1	344868	1390820976	82.61		493	SPRR3	2.11425e+06	18630838118	95.23		493	C1QB	331937	1303508339	82.21		493	RPL18	475740	3041380026	89.54
494	HSPD1	372023	1329062961	80.45		494	ISG20	362068	1183111904	79.51		494	SLC44A1	344345	1391165321	82.63		494	TSPAN14	2.09259e+06	18632930706	95.24		494	LMNB2	331583	1303839922	82.23		494	CPSF6	475408	3041855434	89.55
495	SSB	368484	1329431444	80.48		495	RFX5	361675	1183473579	79.54		495	PDCD4	344313	1391509634	82.65		495	ATP2A3	2.08879e+06	18635019500	95.25		495	RPS5	330796	1304170718	82.25		495	RPL19	474818	3042330252	89.56
496	CLTB	367147	1329798591	80.5		496	RPLP0	358371	1183831950	79.56		496	MYH9	343658	1391853292	82.67		496	LORICRIN	2.07804e+06	18637097536	95.26		496	BANF1	329529	1304500247	82.28		496	COL5A1	474053	3042804305	89.58
497	PDIA3	366890	1330165481	80.52		497	CCT8	357744	1184189694	79.59		497	GPC1	341870	1392195162	82.69		497	HPR	2.07112e+06	18639168661	95.27		497	USP10	328952	1304829199	82.3		497	GSTO1	473775	3043278080	89.59
498	RAN	366403	1330531884	80.54		498	H1-2	357576	1184547270	79.61		498	IGLV3-10	341460	1392536622	82.71		498	DMBT1	2.0625e+06	18641231157	95.28		498	CYBRD1	328583	1305157783	82.32		498	SPRR2F	471695	3043749775	89.6
499	CCT8	364450	1330896334	80.57		499	SRSF1	356963	1184904233	79.63		499	EIF5A	340821	1392877443	82.73		499	KRT6B	2.05362e+06	18643284777	95.29		499	PLSCR3	325927	1305483710	82.34		499	SORT1	469258	3044219033	89.62
500	SRSF6	363308	1331259642	80.59		500	ALDH3A1	356301	1185260534	79.66		500	S100A8	340498	1393217941	82.75		500	EIF4B	2.04396e+06	18645328736	95.3		500	RPS6	325908	1305809618	82.36		500	SPTAN1	468670	3044687703	89.63
501	FGB	360262	1331619904	80.61		501	SPTBN2	356175	1185616709	79.68		501	SSR4	340273	1393558214	82.77		501	UBE3C	2.04033e+06	18647369064	95.31		501	SEPTIN1	325051	1306134669	82.38		501	RPL13	468170	3045155874	89.65
502	RAB11B	358698	1331978602	80.63		502	PAPSS1	354316	1185971025	79.71		502	GCDH	339416	1393897630	82.79		502	TMEM258	2.03372e+06	18649402786	95.32		502	CFHR3	324149	1306458818	82.4		502	ERLIN1	467070	3045622943	89.66
503	HSP90AA1	358457	1332337059	80.65		503	ACTN4	353921	1186324947	79.73		503	HNRNPA3	339236	1394236866	82.81		503	HLA-C	2.0292e+06	18651431988	95.33		503	EFEMP1	322504	1306781322	82.42		503	TTR	467043	3046089987	89.67
504	TNS4	357265	1332694324	80.67		504	FLG2	353834	1186678781	79.75		504	PSMB4	339086	1394575951	82.83		504	BIRC6	2028136	18653460124	95.34		504	GSTZ1	322410	1307103732	82.44		504	CLTC	464393	3046554380	89.69
505	MSN	357250	1333051574	80.7		505	CYCS	353631	1187032412	79.78		505	ILF3	336657	1394912608	82.85		505	ENOX2	2.02431e+06	18655484433	95.35		505	HNRNPA3	321926	1307425658	82.46		505	H1-5	464208	3047018588	89.7
506	PPP6R3	356417	1333407991	80.72		506	HNRNPL	352973	1187385385	79.8		506	ITGB4	336028	1395248637	82.87		506	PRDX1	2.02159e+06	18657506023	95.36		506	PLP2	321457	1307747115	82.48		506	QDPR	463662	3047482250	89.71
507	RPS27L	355964	1333763954	80.74		507	PPIL1	352380	1187737766	79.82		507	SDHA	335071	1395583707	82.89		507	ACO2	2.00976e+06	18659515783	95.37		507	CALR	321378	1308068492	82.5		507	IGKV4-1	461414	3047943665	89.73
508	CLEC16A	355180	1334119134	80.76		508	GSTO1	352303	1188090068	79.85		508	CCT8	334671	1395918378	82.91		508	ABCA12	1.98648e+06	18661502263	95.38		508	ALOX5AP	320623	1308389115	82.52		508	CSTB	461274	3048404938	89.74
509	PSMA4	355090	1334474224	80.78		509	TUFM	352164	1188442233	79.87		509	HSPA5	334370	1396252748	82.93		509	TNXB	1.98397e+06	18663486237	95.39		509	RACK1	320401	1308709516	82.54		509	FHL1	455906	3048860844	89.76
510	TPPP3	352200	1334826424	80.8		510	CALM1;CALM2;CALM3	352080	1188794312	79.89		510	ZDHHC5	334247	1396586996	82.95		510	ZC3H13	1.98397e+06	18665470208	95.4		510	YWHAH	320288	1309029804	82.56		510	DIP2A	455365	3049316209	89.77
511	PSAPL1	351895	1335178319	80.82		511	ARMCX1	351324	1189145636	79.92		511	RAN	333834	1396920830	82.97		511	RNPS1	1.96267e+06	18667432877	95.41		511	PARK7	320040	1309349843	82.58		511	KRT6A	455143	3049771352	89.78
512	APBA1	349534	1335527853	80.85		512	HNRNPH1	351173	1189496809	79.94		512	PSMA3	333754	1397254584	82.99		512	CILP2	1.95488e+06	18669387762	95.42		512	DERPC	319805	1309669648	82.6		512	CFHR5	455099	3050226452	89.8
513	S100A6	348760	1335876614	80.87		513	CSTA	350791	1189847601	79.97		513	ATP5F1C	333710	1397588294	83.01		513	PPP1R13L	1.95008e+06	18671337839	95.43		513	PFN3	319729	1309989377	82.62		513	IGLV3-25	454473	3050680925	89.81
514	TOP1	348543	1336225156	80.89		514	ATP5F1C	349492	1190197092	79.99		514	CTSL	333654	1397921948	83.03		514	PKLR	1.94953e+06	18673287366	95.44		514	RPS16	319402	1310308779	82.64		514	PTPN12	453264	3051134188	89.82
515	SYPL1	348336	1336573492	80.91		515	RPL35A	348016	1190545108	80.01		515	CSTA	332932	1398254880	83.05		515	ITGB4	1.94814e+06	18675235510	95.45		515	ARFGEF1	318508	1310627287	82.66		515	TUBA3C;TUBA3D	452910	3051587098	89.84
516	GSDMA	348301	1336921793	80.93		516	TUBA4A	346378	1190891486	80.04		516	YWHAH	332840	1398587720	83.07		516	PCCB	1.94734e+06	18677182855	95.46		516	H1-10	316886	1310944173	82.68		516	RPS26	451604	3052038703	89.85
517	OBSCN	348044	1337269838	80.95		517	RPL9	346011	1191237497	80.06		517	HNRNPH1	331573	1398919294	83.09		517	XRCC5	1.94535e+06	18679128209	95.47		517	MAP3K6	315670	1311259843	82.7		517	ILVBL	450987	3052489690	89.86
518	CD1A	347785	1337617623	80.97		518	RAN	345641	1191583139	80.08		518	NTN4	331442	1399250735	83.11		518	SLC25A25;SLC25A23	1.93773e+06	18681065941	95.48		518	BPIFB1	314661	1311574504	82.72		518	SERPING1	450981	3052940671	89.88
519	TGFBI	347443	1337965066	80.99		519	TLN1	343397	1191926536	80.11		519	SLC2A1	330577	1399581313	83.13		519	SRRT	1.92838e+06	18682994320	95.49		519	C9	314555	1311889059	82.74		519	LCP1	450038	3053390709	89.89
520	TKT	346781	1338311848	81.01		520	DDX39B	343309	1192269845	80.13		520	NUDT1	330556	1399911868	83.15		520	FGD6	1.92515e+06	18684919473	95.5		520	LYZ	314039	1312203098	82.76		520	RPL8	449359	3053840068	89.9
521	AAK1	346590	1338658437	81.04		521	CYBRD1	339762	1192609607	80.15		521	ATP5PB	330177	1400242045	83.17		521	DDX10	1.91599e+06	18686835462	95.51		521	MT1X	312885	1312515983	82.78		521	RPS8	447447	3054287515	89.92
522	HSPA1L	344542	1339002979	81.06		522	RNF31	339120	1192948728	80.17		522	CYB561D2	328525	1400570570	83.19		522	S100A7A	1.90916e+06	18688744619	95.52		522	TPPP3	312694	1312828677	82.8		522	RPL14	447149	3054734664	89.93
523	PSMA7	343782	1339346761	81.08		523	GNB2	339033	1193287761	80.2		523	EXOSC7	328462	1400899032	83.21		523	TM9SF2	1.90253e+06	18690647147	95.53		523	VCP	311563	1313140240	82.82		523	RHOC	446927	3055181591	89.94
524	AHCY	343221	1339689982	81.1		524	MT-ATP6	338438	1193626199	80.22		524	MT1X	328180	1401227213	83.23		524	HSPA1A;HSPA1B	1.89438e+06	18692541532	95.54		524	AKR1B1	309295	1313449535	82.84		524	CDC42	445533	3055627124	89.95
525	TM9SF4	342883	1340032865	81.12		525	LMNB1	337942	1193964140	80.24		525	RBM3	327607	1401554819	83.24		525	PRKAR2A	1.88233e+06	18694423857	95.55		525	SH3BGRL	308706	1313758241	82.86		525	GDI1	443868	3056070991	89.97
526	DDX5	342227	1340375091	81.14		526	IGKV2D-29;IGKV2-29	337710	1194301850	80.27		526	RPS21	327419	1401882238	83.26		526	NUP210	1.88101e+06	18696304869	95.56		526	NDUFAB1	308382	1314066623	82.88		526	RAF1	441091	3056512083	89.98
527	CFAP44	342159	1340717250	81.16		527	MCCC2	336302	1194638152	80.29		527	ALDH2	326919	1402209157	83.28		527	PHLDB1	1.87196e+06	18698176830	95.57		527	IGHV1-69	306444	1314373067	82.9		527	PPL	440584	3056952667	89.99
528	TBCK	341721	1341058971	81.18		528	POLR2A	335885	1194974037	80.31		528	RGS6	326387	1402535544	83.3		528	MYO5B	1.86012e+06	18700036948	95.58		528	NFATC2	306029	1314679096	82.92		528	PLEC	439547	3057392214	90.01
529	PGAM5	340436	1341399408	81.2		529	MT-ATP8	333487	1195307524	80.33		529	SERPINB3	325951	1402861496	83.32		529	COPA	1.85955e+06	18701896494	95.59		529	RPL5	305513	1314984609	82.94		529	RNH1	439063	3057831277	90.02
530	S100A10	339917	1341739325	81.22		530	HSP90AA1	333072	1195640596	80.36		530	LCP1	325579	1403187074	83.34		530	PES1	1.85369e+06	18703750187	95.6		530	PHB2	304316	1315288926	82.96		530	KRT81	438394	3058269670	90.03
531	ACSS1	337727	1342077052	81.24		531	NUP37	331665	1195972261	80.38		531	SYNE1	325557	1403512631	83.36		531	GNL3	1.84544e+06	18705595629	95.61		531	SERPING1	303253	1315592178	82.98		531	SERPINA3	437941	3058707612	90.05
532	MRPL22	337347	1342414399	81.26		532	STATH	330690	1196302951	80.4		532	RNH1	325489	1403838121	83.38		532	TUBB4B	1.84054e+06	18707436172	95.62		532	C2	302675	1315894853	82.99		532	HSPA5	434632	3059142244	90.06
533	HNRNPH1	336858	1342751258	81.28		533	AKR1A1	328468	1196631419	80.42		533	CACNG6	325034	1404163155	83.4		533	TUBB	1.83189e+06	18709268066	95.63		533	RPS9	301761	1316196614	83.01		533	SH3BGRL	434332	3059576576	90.07
534	HDAC6	335462	1343086720	81.3		534	RBMX	328150	1196959569	80.44		534	LCN1	324118	1404487273	83.42		534	LAS1L	1.82869e+06	18711096755	95.64		534	SELENBP1	300856	1316497470	83.03		534	EXOSC10	433261	3060009838	90.08
535	CREB3L4	335290	1343422010	81.32		535	PDCD6IP	326745	1197286315	80.47		535	SCGB2A2	324011	1404811284	83.44		535	DTX3L	1.82304e+06	18712919797	95.65		535	NCL	300515	1316797985	83.05		535	CAPNS2	432894	3060442731	90.1
536	VSIG10L	335205	1343757215	81.34		536	CAPN1	326565	1197612880	80.49		536	CYCS	323987	1405135270	83.46		536	UTP4	1.81602e+06	18714735816	95.66		536	VPS28	300153	1317098138	83.07		536	MYH9	429797	3060872528	90.11
537	MTA2	334948	1344092163	81.36		537	SPTA1	324850	1197937730	80.51		537	LMNB1	323806	1405459076	83.48		537	GDI1	1.80764e+06	18716543459	95.67		537	NID2	299496	1317397634	83.09		537	SERPINF1	428927	3061301455	90.12
538	WDR87	333146	1344425310	81.38		538	RPL21	324709	1198262438	80.53		538	PSMD3	323743	1405782819	83.5		538	FER	1.80584e+06	18718349297	95.67		538	JCHAIN	298859	1317696493	83.11		538	IGHV4-34	428895	3061730350	90.13
539	ZNF185	333092	1344758402	81.4		539	PTBP1	324553	1198586992	80.55		539	PA2G4	323333	1406106153	83.51		539	VWA8	1.80036e+06	18720149654	95.68		539	RPL23	297453	1317993946	83.13		539	KRT77	428600	3062158950	90.15
540	VPS28	330710	1345089112	81.42		540	STX18	324367	1198911359	80.57		540	FMOD	323223	1406429376	83.53		540	SET	1.79838e+06	18721948036	95.69		540	KRTAP3-2	296315	1318290261	83.15		540	BRD4	426802	3062585752	90.16
541	HNRNPA1	329398	1345418510	81.44		541	WASL	323873	1199235232	80.6		541	AKR1A1	319717	1406749093	83.55		541	FLNC	1.79175e+06	18723739781	95.7		541	RPL35	295978	1318586239	83.16		541	DDX1	425165	3063010917	90.17
542	YBX3	328994	1345747504	81.46		542	YWHAH	322654	1199557885	80.62		542	SAFB2	318939	1407068031	83.57		542	MCM7	1.78848e+06	18725528259	95.71		542	RPS15A	295594	1318881832	83.18		542	ANXA6	422586	3063433503	90.18
543	OGN	328604	1346076108	81.48		543	AHCY	322648	1199880533	80.64		543	MTA2	318723	1407386754	83.59		543	SPEN	1.78766e+06	18727315924	95.72		543	GSTM2	295207	1319177040	83.2		543	CAPG	421615	3063855118	90.2
544	TMED10	328193	1346404301	81.5		544	CTNND1	322265	1200202799	80.66		544	VTN	318609	1407705364	83.61		544	SPINK5	1.78567e+06	18729101594	95.73		544	RPS12	294626	1319471666	83.22		544	LAMC1	421584	3064276702	90.21
545	IMUP	327723	1346732024	81.52		545	COL18A1	322148	1200524946	80.68		545	HLA-C	317572	1408022936	83.63		545	TIPRL	1.78543e+06	18730887021	95.74		545	HSPB7	294517	1319766182	83.24		545	IGLV3-19	419917	3064696619	90.22
546	SH3BGRL3	326768	1347058791	81.54		546	MYL12B;MYL12A	321249	1200846196	80.7		546	TPM4	317150	1408340086	83.65		546	VTN	1.78081e+06	18732667830	95.75		546	IGKV4-1	293864	1320060046	83.26		546	PRR14	419357	3065115976	90.23
547	SNRPD3	325756	1347384547	81.56		547	TMED10	321093	1201167288	80.73		547	HECTD3	315669	1408655755	83.67		547	SPRR2B	1.75445e+06	18734422276	95.76		547	COMT	293713	1320353759	83.28		547	GOLGA3	419162	3065535138	90.25
548	COL6A3	325591	1347710138	81.58		548	BCAN	321013	1201488301	80.75		548	PYGM	315152	1408970907	83.68		548	HMOX1	1.75345e+06	18736175722	95.77		548	RPL30	293273	1320647031	83.29		548	TAGLN2	418406	3065953544	90.26
549	IGHA1	324820	1348034958	81.6		549	COMT	320214	1201808515	80.77		549	PHB	314087	1409284994	83.7		549	AZGP1	1.74233e+06	18737918055	95.77		549	TMOD3	293125	1320940156	83.31		549	RAC1	415102	3066368647	90.27
550	CAST	324421	1348359378	81.62		550	DHX16	319818	1202128333	80.79		550	FBL	313348	1409598342	83.72		550	NFATC2	1.74121e+06	18739659264	95.78		550	SDHA	293040	1321233196	83.33		550	RPL6	412623	3066781270	90.28
551	PSMB5	323685	1348683064	81.64		551	LRRC15	319289	1202447622	80.81		551	FBLN5	312471	1409910813	83.74		551	GFUS	1.73731e+06	18741396571	95.79		551	SERPINF1	292535	1321525731	83.35		551	FBL	411786	3067193056	90.3
552	PABPC1	323297	1349006361	81.66		552	OAS1	318886	1202766507	80.83		552	FHL1	312347	1410223160	83.76		552	RPL3	1.73665e+06	18743133216	95.8		552	AHCY	292143	1321817874	83.37		552	DDX20	410491	3067603547	90.31
553	PSMB1	322907	1349329268	81.68		553	STIM1	318137	1203084645	80.86		553	PSPC1	311522	1410534683	83.78		553	GCN1	1.73663e+06	18744869850	95.81		553	DDX20	290873	1322108747	83.39		553	ACTN1	409861	3068013408	90.32
554	RPS24	322684	1349651952	81.7		554	ACAP2	318037	1203402682	80.88		554	CRIP1	310791	1410845473	83.8		554	ADO	1.73486e+06	18746604713	95.82		554	CAVIN3	290674	1322399420	83.4		554	ARHGEF37	409096	3068422504	90.33
555	DDX3X	321837	1349973789	81.72		555	GNB1	317246	1203719928	80.9		555	SYPL1	310668	1411156141	83.81		555	ITGA2B	1.73051e+06	18748335223	95.83		555	RPL13A	289487	1322688907	83.42		555	MYO1G	404526	3068827029	90.34
556	DDX39B	321088	1350294877	81.74		556	BGN	313637	1204033565	80.92		556	CENPB	310053	1411466194	83.83		556	SRSF3	1.72183e+06	18750057056	95.84		556	RAC1	288559	1322977467	83.44		556	ITGA2B	400663	3069227692	90.35
557	PSMD3	320998	1350615875	81.76		557	NPEPPS	313596	1204347161	80.94		557	KRT86	308216	1411774411	83.85		557	LAMA4	1.70759e+06	18751764646	95.85		557	SEPTIN2	288552	1323266019	83.46		557	RPS28	400112	3069627804	90.37
558	SDC1	319509	1350935384	81.78		558	TSC22D1	313539	1204660699	80.96		558	PDIA3	308163	1412082574	83.87		558	MLF2	1.70678e+06	18753471428	95.85		558	SEPTIN11	288393	1323554413	83.48		558	HNRNPD	398562	3070026365	90.38
559	NPEPPS	319242	1351254626	81.8		559	PPIG	311290	1204971989	80.98		559	MAOB	307577	1412390150	83.89		559	AZU1	1.70236e+06	18755173784	95.86		559	IQGAP1	287523	1323841936	83.5		559	WBP2	396308	3070422673	90.39
560	DYNC1H1	319032	1351573658	81.82		560	PSMA5	309259	1205281248	81		560	PCCB	306748	1412696899	83.91		560	NEFM	1.70137e+06	18756875158	95.87		560	H1-3	287014	1324128950	83.51		560	IGHV3-74	396151	3070818824	90.4
561	YBX1	318942	1351892600	81.84		561	ARPC2	308955	1205590204	81.02		561	PRSS3	306601	1413003500	83.92		561	IGHV1-24	1699640	18758574798	95.88		561	RPS7	285018	1324413968	83.53		561	MYL12B;MYL12A	395703	3071214527	90.41
562	XPNPEP1	318761	1352211361	81.86		562	EVPL	308392	1205898595	81.04		562	PYGB	306333	1413309833	83.94		562	MFAP4	1.6989e+06	18760273698	95.89		562	PPP2R1A	284170	1324698138	83.55		562	HSPB7	395614	3071610141	90.43
563	VCL	317950	1352529311	81.88		563	PYGB	307204	1206205800	81.07		563	LORICRIN	304589	1413614422	83.96		563	LYPD2	1.68861e+06	18761962311	95.9		563	COX5B	283251	1324981388	83.57		563	CTSB	395537	3072005679	90.44
564	KRT76	317693	1352847004	81.89		564	ILF3	306369	1206512169	81.09		564	RPL22	303739	1413918161	83.98		564	KRT75	1.68119e+06	18763643502	95.91		564	DOCK8	282958	1325264347	83.59		564	HSPA8	394472	3072400151	90.45
565	MT-ATP6	317175	1353164179	81.91		565	PSMB2	306059	1206818228	81.11		565	TRIP10	303360	1414221521	84		565	MAP4	1.67961e+06	18765323115	95.91		565	SUMO2	282419	1325546766	83.6		565	GET3	393927	3072794078	90.46
566	ATP5F1D	316808	1353480987	81.93		566	A2ML1	305785	1207124013	81.13		566	VAPB	302841	1414524362	84.01		566	LDHA	1.67655e+06	18766999663	95.92		566	CACNG6	282333	1325829099	83.62		566	H1-3	393826	3073187904	90.47
567	KLK5	316687	1353797674	81.95		567	UBE2D1;UBE2D4	305178	1207429190	81.15		567	CAPN1	302603	1414826966	84.03		567	LIG3	1.67128e+06	18768670941	95.93		567	RPL26	281726	1326110826	83.64		567	MAP3K3	392420	3073580324	90.48
568	AHCYL1	316538	1354114212	81.97		568	TMEM109	305000	1207734190	81.17		568	ENOX2	302597	1415129563	84.05		568	KRT78	1.65836e+06	18770329304	95.94		568	DCTD	280517	1326391342	83.66		568	ARPC3	391720	3073972044	90.49
569	NACA	316251	1354430463	81.99		569	TGM3	304621	1208038811	81.19		569	DYNC1I2	302593	1415432156	84.07		569	IGHG2	1.65498e+06	18771984286	95.95		569	SCGB2A1	280460	1326671802	83.67		569	FBLN1	390896	3074362939	90.51
570	CREG1	313033	1354743496	82.01		570	CRABP1	303935	1208342746	81.21		570	MT-ATP8	301016	1415733172	84.09		570	KPRP	1.65392e+06	18773638202	95.96		570	CILP	279412	1326951214	83.69		570	DERPC	388892	3074751831	90.52
571	TPM3	312705	1355056202	82.03		571	UGGT2	303913	1208646659	81.23		571	PSMA1	300917	1416034090	84.1		571	CASP4	1.65382e+06	18775292026	95.97		571	NGRN	278931	1327230146	83.71		571	FIS1	388242	3075140073	90.53
572	LAMP2	312674	1355368875	82.05		572	ASS1	302893	1208949552	81.25		572	SDC4	299622	1416333712	84.12		572	DHTKD1	1.64619e+06	18776938216	95.97		572	LAMP1	278676	1327508822	83.73		572	PRDX3	388201	3075528274	90.54
573	TPT1	311557	1355680432	82.07		573	FLG	302648	1209252200	81.27		573	NDUFB10	299554	1416633266	84.14		573	HIF1AN	1.64464e+06	18778582859	95.98		573	CPVL	278629	1327787452	83.74		573	HRG	387910	3075916184	90.55
574	WFDC12	311464	1355991897	82.08		574	CHMP4A	301068	1209553268	81.29		574	NDUFS1	299405	1416932672	84.16		574	KIAA1671	1.63102e+06	18780213879	95.99		574	HLA-DRB1	276656	1328064107	83.76		574	IGKV2D-24;IGKV2-24	387726	3076303910	90.56
575	CCT3	311464	1356303360	82.1		575	CBR1	300443	1209853711	81.31		575	IGKV3-15	299103	1417231775	84.18		575	KAT5	1.6276e+06	18781841484	96		575	IGLV3-21	276539	1328340646	83.78		575	SLU7	386974	3076690884	90.57
576	PI4KA	310536	1356613896	82.12		576	APRT	300411	1210154122	81.33		576	ALDH9A1	297906	1417529680	84.19		576	JUP	1.62738e+06	18783468867	96.01		576	OBSCN	276204	1328616850	83.8		576	NFATC2	385637	3077076520	90.59
577	SCEL	310299	1356924195	82.14		577	TCP1	300163	1210454284	81.35		577	LMNB2	297563	1417827243	84.21		577	VPS41	1625632	18785094499	96.02		577	ATP5F1E;ATP5F1EP2	273892	1328890742	83.81		577	EIF4A3	384448	3077460968	90.6
578	PGM2	310170	1357234364	82.16		578	POSTN	299990	1210754274	81.37		578	IDH3A	296890	1418124133	84.23		578	CRLF3	1.62145e+06	18786715947	96.02		578	UBE2N	273395	1329164137	83.83		578	P4HTM	383660	3077844629	90.61
579	GOLGB1	309849	1357544214	82.18		579	LANCL1	299964	1211054239	81.39		579	ACAP2	295926	1418420058	84.25		579	RAB6A	1.61132e+06	18788327265	96.03		579	RPS19	271970	1329436106	83.85		579	PARK7	383197	3078227826	90.62
580	COL6A2	309272	1357853486	82.2		580	FBN1	299717	1211353956	81.41		580	HNRNPF	295238	1418715297	84.26		580	ALCAM	1.60753e+06	18789934791	96.04		580	ALDH9A1	271865	1329707971	83.87		580	DRG2	382650	3078610476	90.63
581	IST1	308617	1358162103	82.22		581	TPPP3	299539	1211653495	81.43		581	TPD52	293715	1419009012	84.28		581	SQOR	1.59324e+06	18791528035	96.05		581	KLF4	271759	1329979731	83.88		581	RPL7A	380770	3078991245	90.64
582	ANXA9	308437	1358470539	82.23		582	HNRNPF	299528	1211953023	81.45		582	CYB5R1	293292	1419302304	84.3		582	DMAC2L	1.58912e+06	18793117158	96.06		582	RPS3A	271505	1330251236	83.9		582	ASPN	380551	3079371797	90.65
583	CRYM	307012	1358777551	82.25		583	ENO3	299218	1212252241	81.47		583	VAPA	292559	1419594863	84.32		583	DNPEP	1.58523e+06	18794702392	96.06		583	PRSS3	271138	1330522374	83.92		583	TUBB2A	379197	3079750994	90.66
584	SRSF3	306780	1359084331	82.27		584	UBE2N	298982	1212551223	81.49		584	NDRG1	291968	1419886830	84.33		584	HSP90AB4P	1.58016e+06	18796282548	96.07		584	CTSD	271037	1330793410	83.93		584	HP1BP3	379100	3080130094	90.68
585	SDR16C5	305979	1359390310	82.29		585	MYH11	298194	1212849417	81.51		585	LANCL1	290973	1420177803	84.35		585	WRNIP1	1.57705e+06	18797859593	96.08		585	EIF4G3	270843	1331064253	83.95		585	ARPC4	378992	3080509086	90.69
586	IGKV4-1	305589	1359695898	82.31		586	STAU2	297890	1213147308	81.53		586	PALMD	290221	1420468024	84.37		586	ZPR1	1.56948e+06	18799429077	96.09		586	CD151	270793	1331335046	83.97		586	APOA4	378983	3080888069	90.7
587	MAL2	304929	1360000828	82.33		587	CCL15	297137	1213444444	81.55		587	ATP2A2	290084	1420758108	84.39		587	PCBP2	1.5657e+06	18800994775	96.1		587	LETM1	270751	1331605796	83.99		587	WASF2	377546	3081265614	90.71
588	COL6A1	304899	1360305727	82.35		588	TDP2	296378	1213740823	81.57		588	NDUFA13	290060	1421048167	84.4		588	FCGRT	1.56437e+06	18802559141	96.1		588	TLN1	270567	1331876364	84		588	ARF5	375145	3081640760	90.72
589	KLK8	304166	1360609893	82.36		589	CNOT1	296047	1214036870	81.59		589	CALML5	289591	1421337759	84.42		589	ROCK2	1.56e+06	18804119140	96.11		589	YME1L1	269059	1332145423	84.02		589	IGHV3-72	373388	3082014148	90.73
590	PGD	303270	1360913163	82.38		590	CDH13	295274	1214332144	81.61		590	SNRPA1	289116	1421626875	84.44		590	H2BC18;H2BC9	1.55969e+06	18805678833	96.12		590	CP	269031	1332414454	84.04		590	PDIA3	372877	3082387025	90.74
591	HP	302296	1361215459	82.4		591	ATP5PB	295265	1214627409	81.63		591	EXOSC3	288624	1421915499	84.45		591	AGPS	1.55599e+06	18807234823	96.13		591	RPS20	268538	1332682992	84.05		591	PLG	372725	3082759751	90.75
592	SPTAN1	300314	1361515773	82.42		592	ING5;ING4	294443	1214921852	81.65		592	TBCK	288609	1422204108	84.47		592	DRG1	1.55064e+06	18808785463	96.14		592	FHL1	268462	1332951454	84.07		592	RPSA	372533	3083132284	90.76
593	CTSV	299927	1361815700	82.44		593	GART	294018	1215215870	81.67		593	HSP90AA1	288445	1422492554	84.49		593	GAPDH	1.54836e+06	18810333823	96.14		593	RPL36	268386	1333219840	84.09		593	IGHV3-43	370398	3083502682	90.78
594	APOA1	298643	1362114343	82.46		594	HSPA9	293637	1215509506	81.69		594	MACROH2A1	286993	1422779547	84.51		594	FBN2	1.54045e+06	18811874275	96.15		594	ANXA11	268363	1333488203	84.1		594	PKP3	367098	3083869779	90.79
595	BRD4	298547	1362412890	82.47		595	VAPB	292311	1215801818	81.71		595	COMT	286853	1423066400	84.52		595	PIP	1.53406e+06	18813408335	96.16		595	THY1	268288	1333756491	84.12		595	PYGB	367028	3084236808	90.8
596	TSPO	298378	1362711268	82.49		596	EBAG9	292195	1216094013	81.73		596	HSPG2	286674	1423353074	84.54		596	KRT36	1.53262e+06	18814940958	96.17		596	P4HB	268207	1334024698	84.14		596	LAMB2	366914	3084603722	90.81
597	APRT	297907	1363009175	82.51		597	PHB	292059	1216386071	81.75		597	RPL35A	286118	1423639192	84.56		597	IGHV3-64D	1.52961e+06	18816470570	96.18		597	APOA4	266934	1334291632	84.15		597	CKB	366614	3084970336	90.82
598	PPP2R5A	297474	1363306648	82.53		598	NOC3L	291687	1216677759	81.77		598	TUBA3C;TUBA3D	285835	1423925027	84.57		598	BCL10	1.52638e+06	18817996945	96.18		598	POLR2A	266547	1334558179	84.17		598	FLG2	366042	3085336378	90.83
599	PRMT5	296548	1363603196	82.55		599	TNFSF10	291408	1216969167	81.79		599	BANF1	285500	1424210527	84.59		599	METAP2	1.51392e+06	18819510861	96.19		599	CHD4	266463	1334824642	84.19		599	LYN	365651	3085702029	90.84
600	GNG12	296396	1363899592	82.56		600	PSPC1	291235	1217260402	81.81		600	PSMA6	285500	1424496026	84.61		600	PALMD	1.51355e+06	18821024415	96.2		600	NID1	264008	1335088650	84.2		600	SHROOM3	365172	3086067200	90.85
601	PTMS	296294	1364195886	82.58		601	NDUFS1	290507	1217550909	81.83		601	HK1	285107	1424781133	84.62		601	APOO	1.51034e+06	18822534759	96.21		601	TYMP	263496	1335352145	84.22		601	KRT85	364380	3086431581	90.86
602	MYL12B;MYL12A	295974	1364491861	82.6		602	ACADVL	290035	1217840944	81.85		602	HSPA9	284564	1425065697	84.64		602	RPS15	1.50969e+06	18824044451	96.21		602	TBCK	261940	1335614085	84.24		602	GP1BA	364096	3086795676	90.87
603	SAFB2	295853	1364787713	82.62		603	CLTB	289147	1218130092	81.87		603	DPYSL2	284526	1425350224	84.66		603	PTPRJ	1.49681e+06	18825541265	96.22		603	SNRPD3	261261	1335875346	84.25		603	RAB10	363987	3087159663	90.88
604	EIF4A1	295419	1365083132	82.63		604	DYNC1I2	289107	1218419199	81.89		604	RPL18A	284403	1425634627	84.67		604	NPEPPS	1.47488e+06	18827016147	96.23		604	ADAR	260681	1336136027	84.27		604	SRPX	363846	3087523509	90.89
605	FIG4	294604	1365377736	82.65		605	TPM4	288905	1218708104	81.91		605	TLN1	283497	1425918124	84.69		605	XPNPEP1	1.47175e+06	18828487894	96.24		605	ZNF318	260534	1336396561	84.29		605	DMD	362954	3087886463	90.9
606	PPP1CC	294379	1365672114	82.67		606	TUBA3C;TUBA3D	288794	1218996898	81.92		606	COL6A5	283313	1426201437	84.71		606	KREMEN2	1.46361e+06	18829951499	96.24		606	SNTB2	260518	1336657078	84.3		606	SELENBP1	362874	3088249337	90.91
607	APOD	293923	1365966038	82.69		607	PPP5C	288026	1219284924	81.94		607	DSC1	282717	1426484154	84.73		607	ZC3HAV1	1.45732e+06	18831408816	96.25		607	KRTAP3-1	260116	1336917195	84.32		607	IGKV1D-33;IGKV1-33	361789	3088611126	90.93
608	TXNDC5	293909	1366259947	82.71		608	MME	287814	1219572738	81.96		608	THAP5	282487	1426766641	84.74		608	GPI	1.45241e+06	18832861228	96.26		608	SYNCRIP	260096	1337177291	84.34		608	CAPZA1	361674	3088972800	90.94
609	CALR	293338	1366553285	82.72		609	VAT1	287744	1219860482	81.98		609	RAB10	282442	1427049083	84.76		609	TAP1	1.44965e+06	18834310877	96.27		609	NKPD1	259392	1337436683	84.35		609	RPL31	361628	3089334428	90.95
610	CTNND1	293203	1366846489	82.74		610	LAMP2	287573	1220148055	82		610	ATP5PO	282269	1427331352	84.78		610	GTF3C4	1.44853e+06	18835759411	96.27		610	FABP5	258841	1337695524	84.37		610	RPS3	361413	3089695841	90.96
611	NFKB1	292572	1367139061	82.76		611	CTSL	287461	1220435516	82.02		611	RPLP0	282049	1427613401	84.79		611	KRT71	1.44712e+06	18837206527	96.28		611	ANXA4	257634	1337953158	84.39		611	DBI	360811	3090056651	90.97
612	RAD23B	292364	1367431425	82.78		612	RPL36A	287242	1220722758	82.04		612	SBSN	279980	1427893381	84.81		612	MX1	1.44284e+06	18838649365	96.29		612	DBI	256845	1338210002	84.4		612	RPL4	360374	3090417025	90.98
613	GLTP	292263	1367723687	82.79		613	KPRP	286953	1221009711	82.06		613	APOD	279717	1428173098	84.83		613	RANBP6	1.44123e+06	18840090599	96.3		613	TTN	256486	1338466488	84.42		613	TKT	360335	3090777360	90.99
614	ANXA8L1	291730	1368015418	82.81		614	RAB6A	286442	1221296152	82.08		614	PFKL	279662	1428452759	84.84		614	GFM1	1.43652e+06	18841527123	96.3		614	MYH3	256428	1338722916	84.43		614	IGHV1-18	360037	3091137397	91
615	TUBAL3	290949	1368306367	82.83		615	HK1	286405	1221582557	82.1		615	ANXA4	279038	1428731797	84.86		615	ERP29	1.43272e+06	18842959848	96.31		615	UBR4	256400	1338979316	84.45		615	MPRIP	359029	3091496426	91.01
616	SPRR2D	289814	1368596181	82.85		616	MRPL2	284699	1221867256	82.12		616	VAT1	276828	1429008625	84.88		616	S100A11	1.4325e+06	18844392344	96.32		616	ARPC2	256253	1339235568	84.47		616	MRM1	358982	3091855408	91.02
617	RPS27	286957	1368883137	82.87		617	IGHV3-64D	283407	1222150663	82.14		617	COL21A1	276319	1429284944	84.89		617	BGN	1.43154e+06	18845823883	96.33		617	SPTB	255265	1339490833	84.48		617	ARHGAP5	358446	3092213853	91.03
618	STX4	286380	1369169518	82.88		618	APOA1	283368	1222434031	82.16		618	MFAP2	275161	1429560105	84.91		618	GPX4	1.42902e+06	18847252907	96.33		618	CD9	254525	1339745359	84.5		618	HSP90AB1	357506	3092571360	91.04
619	PRDX5	286294	1369455812	82.9		619	DPYSL2	280848	1222714878	82.17		619	IGHV3-64D	274039	1429834145	84.92		619	H6PD	1.42871e+06	18848681615	96.34		619	ITPRIP	254303	1339999662	84.51		619	SYNE3	357363	3092928722	91.05
620	NAGK	286016	1369741828	82.92		620	VCL	279984	1222994863	82.19		620	ACTN4	272588	1430106733	84.94		620	LAMB2	1.42487e+06	18850106489	96.35		620	CYB5R3	254042	1340253704	84.53		620	FABP5	356799	3093285522	91.06
621	FRMPD1	285573	1370027401	82.93		621	HLA-B	279578	1223274441	82.21		621	ARPC2	272350	1430379083	84.96		621	FABP5	1.42042e+06	18851526914	96.36		621	RPS4X	253989	1340507693	84.55		621	SLC9A3R2	356181	3093641702	91.07
622	PSMB7	285268	1370312669	82.95		622	ANXA4	279553	1223553994	82.23		622	SETD1A	272218	1430651302	84.97		622	KRT81	1.42037e+06	18852947287	96.36		622	HRG	253428	1340761121	84.56		622	PCBP1	356016	3093997718	91.08
623	PSMD5	284925	1370597594	82.97		623	HLA-A	278980	1223832974	82.25		623	PSMA5	272025	1430923327	84.99		623	TUBB2B	1.40316e+06	18854350449	96.37		623	TMED10	252340	1341013461	84.58		623	TCOF1	353871	3094351589	91.09
624	EPRS1	283421	1370881015	82.99		624	PDCD4	277336	1224110309	82.27		624	MSN	271699	1431195025	85		624	ELN	1.40263e+06	18855753076	96.38		624	MRM1	251883	1341265344	84.59		624	RPS2	353629	3094705218	91.11
625	ILF3	282921	1371163936	83		625	MTHFD1	276439	1224386748	82.29		625	HCLS1	270932	1431465958	85.02		625	MRPL24	1.39902e+06	18857152099	96.38		625	LCE1A	251476	1341516821	84.61		625	TBCB	353177	3095058395	91.12
626	PHYHD1	282791	1371446727	83.02		626	ITGA6	276141	1224662889	82.31		626	UBE2N	270897	1431736854	85.04		626	TNC	1.39338e+06	18858545474	96.39		626	SLK	251315	1341768135	84.63		626	MT-CO2	353025	3095411420	91.13
627	PIAS4	282680	1371729407	83.04		627	HADHA	275108	1224937997	82.32		627	DLST	270852	1432007706	85.05		627	RPS6KA3	1.38975e+06	18859935227	96.4		627	SSR4	251225	1342019360	84.64		627	AKR1B1	352517	3095763937	91.14
628	SNRPGP15;SNRPG	282422	1372011829	83.05		628	ATP5F1D	274651	1225212647	82.34		628	HMGA1	270509	1432278215	85.07		628	COL14A1	1.38656e+06	18861321786	96.41		628	PLG	250972	1342270332	84.66		628	IGKV3D-20	350670	3096114607	91.15
629	ADH4	282188	1372294017	83.07		629	WDR87	273516	1225486163	82.36		629	TCP1	269932	1432548147	85.09		629	TMEM214	1.38494e+06	18862706723	96.41		629	TARBP1	250592	1342520924	84.67		629	HNRNPK	350387	3096464994	91.16
630	ATP1A1	281989	1372576006	83.09		630	VPS35	272861	1225759024	82.38		630	SARNP	267428	1432815575	85.1		630	CDSN	1.36774e+06	18864074459	96.42		630	IGHV3-72	250221	1342771145	84.69		630	CP	349913	3096814907	91.17
631	GBA	281753	1372857759	83.11		631	LORICRIN	271242	1226030266	82.4		631	COL5A2	267422	1433082997	85.12		631	PLXNB2	1.36664e+06	18865441095	96.43		631	MME	249873	1343021018	84.7		631	COL6A6	349698	3097164605	91.18
632	IVL	280927	1373138687	83.12		632	CTSB	270810	1226301076	82.42		632	CDSN	267292	1433350289	85.13		632	PTPN11	1.36576e+06	18866806851	96.43		632	KRT3	247700	1343268718	84.72		632	RPL28	349296	3097513900	91.19
633	ACTR1A	280823	1373419510	83.14		633	KHDRBS1	270792	1226571868	82.43		633	SPRR1B	266749	1433617038	85.15		633	SSBP1	1.3625e+06	18868169353	96.44		633	LYPD5	247592	1343516309	84.74		633	GNB2	349129	3097863029	91.2
634	ECH1	280303	1373699813	83.16		634	FIG4	269909	1226841777	82.45		634	SH3BGRL3	266396	1433883435	85.16		634	RHOT2	1.36027e+06	18869529622	96.45		634	HLA-A	246985	1343763294	84.75		634	EEF2	348753	3098211782	91.21
635	HSPA12B	279960	1373979773	83.17		635	LAMB3	269540	1227111317	82.47		635	SH3BP1	266180	1434149615	85.18		635	TRAPPC3	1.3462e+06	18870875819	96.45		635	MAMDC2	246943	1344010237	84.77		635	PRR4	348009	3098559792	91.22
636	ATP1B3	279941	1374259714	83.19		636	SLU7	268943	1227380260	82.49		636	IGKV3D-11;IGKV3-11	265982	1434415597	85.2		636	KRTAP13-2	1.34331e+06	18872219126	96.46		636	CA1	246743	1344256981	84.78		636	THY1	347462	3098907253	91.23
637	FLNB	279744	1374539458	83.21		637	SYPL1	267946	1227648206	82.51		637	PRKCSH	265531	1434681128	85.21		637	SNW1	1.33179e+06	18873550912	96.47		637	RPS25	246616	1344503597	84.8		637	RAB23	347394	3099254647	91.24
638	HP1BP3	277970	1374817428	83.22		638	SH3BP1	267904	1227916110	82.52		638	COPS7A	265058	1434946186	85.23		638	HRNR	1.3313e+06	18874882215	96.47		638	TINAGL1	246497	1344750094	84.81		638	CBR3	346273	3099600919	91.25
639	AHSA1	277722	1375095150	83.24		639	PABPC1	267517	1228183627	82.54		639	PPL	264162	1435210348	85.24		639	IGLL5	1.33121e+06	18876213423	96.48		639	SRSF3	245907	1344996001	84.83		639	LMNB2	345693	3099946613	91.26
640	CBR1	276634	1375371784	83.26		640	ANXA8L1	267453	1228451081	82.56		640	ISOC2	264099	1435474447	85.26		640	OGDH	1.32848e+06	18877541899	96.49		640	APEX1	245529	1345241530	84.85		640	UBE2N	345230	3100291843	91.27
641	KRT16	276423	1375648208	83.27		641	IGHV3-7	267240	1228718321	82.58		641	TOPORS	263574	1435738021	85.27		641	SKIV2L	1.31038e+06	18878852279	96.49		641	S100A11	245009	1345486539	84.86		641	G6PD	345131	3100636973	91.28
642	KRT80	276341	1375924549	83.29		642	S100A16	267231	1228985552	82.6		642	P4HB	263520	1436001541	85.29		642	ENO2	1.30746e+06	18880159738	96.5		642	CDK3	244258	1345730797	84.88		642	H2AZ1;H2AZ2	344955	3100981929	91.29
643	AKR1A1	276005	1376200553	83.31		643	EPRS1	267215	1229252767	82.61		643	ATP5F1D	262644	1436264185	85.31		643	HSPA2	1.30743e+06	18881467169	96.51		643	IGHV4-34	243924	1345974721	84.89		643	SYK	344953	3101326882	91.3
644	ACADVL	275093	1376475646	83.32		644	AHSA1	266591	1229519358	82.63		644	H1-10	262296	1436526481	85.32		644	CFB	1.30292e+06	18882770086	96.51		644	PPL	242895	1346217616	84.91		644	OR8D2	343652	3101670534	91.31
645	VPS35	274803	1376750449	83.34		645	ADH4	266476	1229785833	82.65		645	KRT75	261879	1436788360	85.34		645	UBLCP1	1.29947e+06	18884069560	96.52		645	ARF1	242339	1346459955	84.92		645	CD5L	342507	3102013041	91.32
646	ANXA7	274542	1377024991	83.36		646	GCDH	266431	1230052264	82.67		646	FN1	261858	1437050218	85.35		646	AK4	1.29038e+06	18885359945	96.53		646	CNN2	242243	1346702197	84.94		646	RPL35	342301	3102355342	91.33
647	HNRNPH3	274455	1377299446	83.37		647	TRAF6	266398	1230318662	82.69		647	CRABP1	261218	1437311436	85.37		647	COL6A5	1.28896e+06	18886648909	96.53		647	CUL5	241195	1346943392	84.95		647	FCN1	341843	3102697185	91.34
648	ACP3	273860	1377573306	83.39		648	DYNC1H1	266025	1230584687	82.7		648	XRCC5	260776	1437572212	85.38		648	ANXA1	1.28473e+06	18887933641	96.54		648	EHD3	241064	1347184456	84.97		648	COL16A1	341033	3103038218	91.35
649	CRYZ	273809	1377847115	83.41		649	EIF4A3	264159	1230848846	82.72		649	NSFL1C	259652	1437831864	85.4		649	ARHGAP5	1.28177e+06	18889215410	96.55		649	HNRNPH1	240453	1347424909	84.98		649	SLC25A25;SLC25A23	340664	3103378882	91.36
650	TCP1	273586	1378120702	83.42		650	PHYHD1	263888	1231112734	82.74		650	FUBP1	257865	1438089729	85.41		650	PQBP1	1.27778e+06	18890493187	96.55		650	DNPEP	240429	1347665338	85		650	RPL23A	339722	3103718604	91.37
651	CYB561D2	272952	1378393654	83.44		651	UBA1	262708	1231375441	82.76		651	ATP5PD	256074	1438345803	85.43		651	GPNMB	1.27481e+06	18891767998	96.56		651	MTA2	240052	1347905390	85.01		651	SLC25A5	338589	3104057193	91.38
652	IGKV2D-29;IGKV2-29	272053	1378665707	83.46		652	LRPPRC	262562	1231638003	82.77		652	SNRPB;SNRPN	255971	1438601773	85.44		652	IDS	1.27112e+06	18893039121	96.57		652	SSC5D	239753	1348145143	85.03		652	KRT86	338280	3104395473	91.39
653	RPL37A	271368	1378937075	83.47		653	FBL	262502	1231900505	82.79		653	APEX1	255528	1438857302	85.46		653	ARF6	1.26586e+06	18894304984	96.57		653	TMEM43	239658	1348384801	85.04		653	VAMP2	338091	3104733564	91.4
654	KIF7	271112	1379208188	83.49		654	PYCARD	262394	1232162899	82.81		654	PRDX5	255290	1439112591	85.48		654	ATG9A	1263442	18895568426	96.58		654	QDPR	239108	1348623909	85.06		654	SDC4	337892	3105071456	91.41
655	ATP1A2	270767	1379478955	83.51		655	CHMP4B	261887	1232424786	82.83		655	UAP1	255156	1439367748	85.49		655	EXOC6B	1.25869e+06	18896827112	96.59		655	SET	239093	1348863002	85.07		655	RPLP1	336400	3105407855	91.42
656	TUBA3C;TUBA3D	270576	1379749530	83.52		656	SLC2A1	261831	1232686617	82.84		656	LAS1L	254219	1439621966	85.51		656	FN1	1.24728e+06	18898074388	96.59		656	MYO1C	238475	1349101477	85.09		656	RPS16	336105	3105743960	91.43
657	ARF1	270403	1380019933	83.54		657	HLA-C	261688	1232948305	82.86		657	PLXNB2	253889	1439875855	85.52		657	BAG3	1.24358e+06	18899317966	96.6		657	WBP2	237121	1349338599	85.1		657	RPS19	335586	3106079546	91.44
658	DYNLRB1	270213	1380290146	83.56		658	HEBP2	261269	1233209574	82.88		658	IGHV3-7	253672	1440129527	85.54		658	H1-3	1.23623e+06	18900554195	96.61		658	C4B	236002	1349574601	85.12		658	TVP23B	334609	3106414155	91.45
659	SERBP1	270090	1380560236	83.57		659	FUBP1	261089	1233470663	82.9		659	RPS24	253481	1440383009	85.55		659	TMEM109	1.23603e+06	18901790229	96.61		659	HLA-C	235997	1349810598	85.13		659	CASP14	334151	3106748306	91.46
660	ING5;ING4	269920	1380830156	83.59		660	CLIC1	260487	1233731150	82.91		660	KAT5	252681	1440635689	85.57		660	DNAJC8	1.23568e+06	18903025911	96.62		660	SDC4	235558	1350046155	85.15		660	ALDH9A1	333284	3107081590	91.47
661	RPS15	269033	1381099189	83.6		661	SPTAN1	260253	1233991403	82.93		661	RPL21	252444	1440888134	85.58		661	TUBG1	1.23124e+06	18904257155	96.62		661	CFHR5	234363	1350280518	85.16		661	WDR92	333026	3107414616	91.48
[truncated: 4,025 more rows]

## Sheet: Fig.3c
Fig.3c
[truncated: 185 more rows]

## Sheet: Fig.3d
Fig.3d Top part						Fig.3d Bottom part
[truncated: 110 more rows]

## Sheet: Fig.3e
Fig.3e Left part			Fig.3e Right part
[truncated: 57 more rows]

[truncated: 8 more sheets: Fig.4, Fig.5, Fig.7, Fig.S2, Fig.S3, Fig.S5, Fig.S6, Fig.S8]
